# Supplementary material for: Epiblast lumenogenesis is not a mammalian-specific trait
Source: Nat Commun. 2026 Jun 3;17:7106. doi: 10.1038/s41467-026-73768-9 (PMC13392392; doi:10.1038/s41467-026-73768-9)
Supplement: Supplementary file 4 — Source Data 1 [file 41467_2026_73768_MOESM4_ESM.xlsx]

## Sheet: All - By lay date (2)
Spring (March, April, May)															Combined
Chameleon	Copulation date	Oviposition date	Number of days between copulation and oviposition	Number of fertile appearing eggs	Temp, °F (LGR S/N: 2433476, SEN S/N: 2433476)	RH, % (LGR S/N: 2433476, SEN S/N: 2433476)	Intensity, lum/ft² (LGR S/N: 2433476, SEN S/N: 2433476)								25
Sansa 10131	2017-02-08	2017-03-05	25	59	77.421	36.36	4.8								22
Jolene I 10133	2017-02-12	2017-03-06	22	33	77.421	36.36	4.8								36
Daisy 10130	2017-02-15	2017-03-23	36	48	77.421	36.36	4.8								62
Sansa 10131	2017-03-29	2017-05-30	62	61	77.072	49.154	1.1								25
Jolene I 10133	2018-02-22	2018-03-19	25	50	77.203	32.251	6.2								45
Sansa 10131	2018-02-28	2018-04-14	45	63	76.899	32.393	9.9								33
Leela 10136	2018-03-14	2018-04-16	33	63	76.899	32.393	9.9								30
Lola 10129	2018-04-02	2018-05-02	30	60	77.335	51.368	0.4								21
Marge 10135	2018-04-11	2018-05-02	21	60	77.335	51.368	0.4								36
Elisabeth 10137	2018-04-11	2018-05-17	36	41	77.335	51.368	0.4								49
Hillary 10139	2018-04-02	2018-05-21	49	74	77.335	51.368	0.4								25
Minnie 10114	2018-05-04	2018-05-29	25	57	77.335	51.368	0.4								23
Jolene I 10133	2019-02-19	2019-03-14	23	14	77.292	32.633	12.1								21
Hillary 10139	2019-02-21	2019-03-14	21	80	77.292	32.633	12.1								112
Ilana 10140	2019-01-13	2019-05-05	112	59	77.553	50.7815	0.4								49
Elisabeth 10137	2019-03-18	2019-05-06	49	58	77.553	50.7815	0.4								87
Lola 10129	2019-02-19	2019-05-17	87	49	77.553	50.7815	0.4								28
Ilana 10140	2020-02-18	2020-03-17	28	67	76.593	26.472	1.1								57
Kira	2020-01-23	2020-03-20	57	58	76.593	26.472	1.1								35
Minnie 10114	2020-02-23	2020-03-29	35	67	76.593	26.472	1.1								24
Rey 10194	2020-03-17	2020-04-10	24	73	76.703	30.002	23.1								42
Hillary 10139	2020-03-17	2020-04-28	42	39	76.703	30.002	23.1								51
Marge 10135	2020-03-15	2020-05-05	51	49	N/A	N/A	N/A								48
Amelia	2021-02-21	2021-04-10	48	70	76.114	30.9295	1.1								22
Ilana 10140	2021-03-31	2021-04-22	22	56	76.114	30.9295	1.1								45
Rey 10194	2021-03-20	2021-05-04	45	66	76.636	46.324	23.1								36
Charlotte 10178	2021-04-20	2021-05-26	36	51	76.636	46.324	23.1								58
Rey 10194	2022-01-02	2022-03-01	58	63	74.511	23.245	1.1								38
Kristy	2022-02-10	2022-03-20	38	49	74.511	23.245	1.1								42
Jolene II 10237	2022-02-10	2022-03-24	42	32	74.511	23.245	1.1								49
Eileen	2022-02-10	2022-03-31	49	62	74.511	23.245	1.1								20
Pistachio	2022-03-17	2022-04-06	20	52	74.899	27.805	1.1								27
Jenny	2022-03-14	2022-04-10	27	100	74.899	27.805	1.1								87
Amelia	2022-01-18	2022-04-15	87	67	74.899	27.805	1.1								46
Salhel	2022-03-08	2022-04-23	46	59	74.899	27.805	1.1								39
Roz	2022-03-17	2022-04-25	39	62	74.899	27.805	1.1								35
Agatha	2023-02-09	2023-03-16	35	97	76.071	27.59	1.1								38
Salhel	2023-02-27	2023-04-06	38	28	76.071	27.59	1.1								35
Kristy	2023-03-07	2023-04-11	35	19	76.071	27.59	1.1								36
Kristy	2023-03-07	2023-04-12	36	52	76.071	27.59	1.1								24
Amelia	2023-03-21	2023-04-14	24	43	76.071	27.59	1.1								27
		Median	36	59	76.636	30.9295	1.1								22
															44
Summer (June, July, August)															19
Chameleon	Copulation date	Oviposition date	Number of days between copulation and oviposition	Number of fertile appearing eggs	Temp, °F (LGR S/N: 2433476, SEN S/N: 2433476)	RH, % (LGR S/N: 2433476, SEN S/N: 2433476)	Intensity, lum/ft² (LGR S/N: 2433476, SEN S/N: 2433476)								22
Jolene I 10133	2017-05-24	2017-06-20	27	40	76.593	52.005	4								32
Lola 10129	2017-07-02	2017-07-24	22	64	77.292	53.335	0.4								29
Minnie 10114	2017-06-28	2017-08-11	44	35	77.509	53.013	0.4								27
Sansa 10131	2017-08-02	2017-08-21	19	56	77.509	53.013	0.4								29
Jolene I 10133	2018-06-04	2018-06-26	22	58	76.9205	53.5805	0.4								34
Sansa 10131	2018-05-31	2018-07-02	32	62	77.292	53.357	0.4								33
Leela 10136	2018-06-15	2018-07-14	29	64	77.292	53.357	0.4								23
Marge 10135	2018-07-11	2018-08-07	27	67	78.339	52.62	4								251
Hillary 10139	2018-07-13	2018-08-11	29	85	78.339	52.62	4								27
Lola 10129	2018-07-11	2018-08-14	34	64	78.339	52.62	4								20
Elisabeth 10137	2018-07-27	2018-08-29	33	54	78.339	52.62	4								33
Ilana 10140	2018-08-08	2018-08-31	23	53	78.339	52.62	4								22
Marge 10135	2018-10-08	2019-06-16	251	71	75.463	52.5445	1.1								17
Lola 10129	2019-06-03	2019-06-30	27	53	75.463	52.5445	1.1								21
Hillary 10139	2019-06-17	2019-07-07	20	61	78.645	52.7505	8.4								28
Lola 10129	2019-08-20	2019-09-22	33	55	76.899	52.35	9.2								27
Amelia	2020-05-11	2020-06-02	22	57	76.202	51.232	23.8								42
Mina 10176	2020-05-16	2020-06-02	17	57	76.202	51.232	23.8								32
Charlotte 10178	2020-05-12	2020-06-02	21	34	76.202	51.232	23.8								29
Ilana 10140	2020-05-09	2020-06-06	28	45	76.202	51.232	23.8								30
Kira	2020-05-27	2020-06-23	27	57	76.202	51.232	23.8								36
Rey 10194	2020-05-22	2020-07-03	42	82	76.636	50.598	1.1								65
Bella 10193	2020-06-24	2020-07-26	32	98	76.636	50.598	1.1								27
Ilana 10140	2020-07-25	2020-08-23	29	60	77.292	51.188	23.8								29
Charlotte 10178	2020-07-25	2020-08-24	30	56	77.292	51.188	23.8								131
Mina 10176	2020-07-25	2020-08-30	36	74	77.292	51.188	23.8								26
Tina Fey 10214	2021-05-03	2021-07-07	65	75	76.114	50.644	1.1								57
Kira	2021-07-14	2021-08-10	27	39	76.375	50.462	1.1								33
Rey 10194	2021-07-14	2021-08-12	29	62	76.375	50.462	1.1								31
Charlotte 10178	2021-04-20	2021-08-29	131	30	76.375	50.462	1.1								20
Mina 10176	2022-05-11	2022-06-06	26	51	76.725	56.8025	1.8								27
Chamomile	2022-04-17	2022-06-13	57	52	76.725	56.8025	1.8								45
Kristy	2022-05-20	2022-06-22	33	90	76.725	56.8025	1.8								41
Rey 10194	2022-05-23	2022-06-23	31	69	76.725	56.8025	1.8								29
Jenny	2022-06-14	2022-07-04	20	74	75.637	55.416	1.1								30
Kira	2022-06-07	2022-07-04	27	72	75.637	55.416	1.1								13
Jolene II 10237	2022-05-20	2022-07-04	45	60	75.637	55.416	1.1								42
Ella	2022-05-31	2022-07-11	41	68	75.637	55.416	1.1								40
Pistachio	2022-06-14	2022-07-13	29	52	75.637	55.416	1.1								126
Eileen	2022-06-15	2022-07-15	30	71	75.637	55.416	1.1								35
Roz	2022-07-20	2022-08-02	13	75	75.724	54.929	1.1								32
Amelia	2022-06-28	2022-08-09	42	73	75.724	54.929	1.1								34
Salhel	2022-07-05	2022-08-14	40	43	75.724	54.929	1.1								34
Chamomile	2022-04-17	2022-08-21	126	70	75.724	54.929	1.1								51
Pumpkin	2022-07-18	2022-08-22	35	18	75.724	54.929	1.1								32
Agatha	2022-07-26	2022-08-27	32	78	75.724	54.929	1.1								113
		Median	29.5	60.5	76.484	52.6852	1.1								34
															33
Fall (September, October, November)															30
Chameleon	Copulation date	Oviposition date	Number of days between copulation and oviposition	Number of fertile appearing eggs	Temp, °F (LGR S/N: 2433476, SEN S/N: 2433476)	RH, % (LGR S/N: 2433476, SEN S/N: 2433476)	Intensity, lum/ft² (LGR S/N: 2433476, SEN S/N: 2433476)								26
Lola 10129	2017-09-17	2017-10-21	34	66	76.464	46.492	1.1								31
Daisy 10130	2017-09-18	2017-10-22	34	67	76.464	46.492	1.1								19
LaFonda 10132	2017-09-13	2017-11-03	51	72	76.636	35.136	1.1								35
Sansa 10131	2017-10-09	2017-11-10	32	67	76.636	35.136	1.1								46
Sansa 10131	2018-05-31	2018-09-21	113	65	76.811	52.261	14.3								26
Jolene I 10133	2018-08-20	2018-09-23	34	55	76.811	52.261	14.3								32
Leela 10136	2018-08-29	2018-10-01	33	57	77.203	40.372	11.4								38
Marge 10135	2018-10-08	2018-11-07	30	61	76.071	30.75	0.4								34
Minnie 10114	2018-10-26	2018-11-21	26	58	76.071	30.75	0.4								23
Lola 10129	2018-10-22	2018-11-22	31	64	76.071	30.75	0.4								43
Ilana 10140	2018-11-07	2018-11-26	19	61	76.071	30.75	0.4								23
Elisabeth 10137	2018-10-24	2018-11-28	35	49	76.071	30.75	0.4								20
Marge 10135	2019-08-20	2019-10-05	46	67	76.114	31.674	1.1								37
Hillary 10139	2019-09-24	2019-10-20	26	20	76.114	31.674	1.1								27
Bella 10193	2019-09-23	2019-10-25	32	91	76.114	31.674	1.1								27
Amelia	2019-09-19	2019-10-27	38	65	76.114	31.674	1.1								32
Rey 10194	2019-09-23	2019-10-27	34	80	76.114	31.674	1.1								30
Elisabeth 10137	2019-10-06	2019-10-29	23	68	76.114	31.674	1.1								47
Amelia	2020-07-27	2020-09-08	43	74	79.612	47.4195	1.1								24
Kira	2020-09-03	2020-09-26	23	65	79.612	47.4195	1.1								26
Rey 10194	2020-09-21	2020-10-11	20	66	76.593	28.856	22.3								21
Elisabeth 10137	2020-09-19	2020-10-26	37	57	76.593	28.856	22.3								26
Ilana 10140	2021-09-03	2021-09-30	27	48	78.165	47.776	23.1								53
Ella	2021-09-21	2021-10-18	27	54	76.419	42.4865	1.1								38
Tina Fey 10214	2021-09-19	2021-10-21	32	71	76.419	42.4865	1.1								38
Martha 10223	2021-09-23	2021-10-23	30	57	76.419	42.4865	1.1								18
Pumpkin	2021-09-16	2021-11-02	47	66	77.464	25.252	1.1								36
Mina 10176	2021-10-13	2021-11-06	24	60	77.464	25.252	1.1								38
Rey 10194	2021-10-20	2021-11-15	26	70	77.464	25.252	1.1								37
Kira	2021-11-01	2021-11-22	21	51	77.464	25.252	1.1								24
Charlotte 10178	2021-11-02	2021-11-28	26	17	77.464	25.252	1.1								20
Mina 10176	2022-07-20	2022-09-11	53	72	75.594	51.493	1.1								39
Kristy	2022-08-10	2022-09-17	38	103	75.594	51.493	1.1								20
Charlotte 10178	2022-08-10	2022-09-17	38	6	75.594	51.493	1.1								46
Ella	2022-08-31	2022-09-18	18	72	75.594	51.493	1.1								46
Jenny	2022-08-24	2022-09-29	36	78	75.594	51.493	1.1								40
Eileen	2022-09-15	2022-10-23	38	85	75.637	30.9815	1.1								36
Pistachio	2022-09-19	2022-10-26	37	52	75.637	30.9815	1.1								28
Roz	2022-10-25	2022-11-18	24	74	75.853	21.865	23.1								22
Pumpkin	2022-11-02	2022-11-22	20	72	75.853	21.865	23.1								25
Chamomile	2022-10-18	2022-11-26	39	68	75.853	21.865	23.1								30
Ella	2022-11-09	2022-11-29	20	76	75.853	21.865	23.1								41
		Median	32	66	76.114	31.674	1.1								27
															30
Winter (December, January, February)															21
Chameleon	Copulation date	Oviposition date	Number of days between copulation and oviposition	Number of fertile appearing eggs	Temp, °F (LGR S/N: 2433476, SEN S/N: 2433476)	RH, % (LGR S/N: 2433476, SEN S/N: 2433476)	Intensity, lum/ft² (LGR S/N: 2433476, SEN S/N: 2433476)								28
Minnie 10114	2016-11-28	2017-01-13	46	5	77.509	27.4695	0.4								27
Jolene I 10133	2017-10-30	2017-12-15	46	63	77.16	27.384	0.4								27
Lola 10129	2017-12-13	2018-01-22	40	66	76.811	27.096	0.4								20
Sansa 10131	2017-12-19	2018-01-24	36	59	76.811	27.096	0.4								42
Elisabeth 10137	2018-01-04	2018-02-01	28	55	76.507	27.467	1.1								152
Hillary 10139	2018-01-31	2018-02-22	22	56	76.507	27.467	1.1								37
Hillary 10139	2018-11-07	2018-12-02	25	67	76.028	29.0015	0.4								33
Sansa 10131	2018-11-10	2018-12-10	30	62	76.028	29.0015	0.4								35
Jolene I 10133	2018-11-05	2018-12-16	41	60	76.028	29.0015	0.4								41
Leela 10136	2018-11-19	2018-12-16	27	55	76.028	29.0015	0.4								34
Ilana 10140	2019-01-13	2019-02-12	30	58	76.419	26.919	0.4								21
Mina 10176	2019-11-12	2019-12-03	21	64	75.6155	19.245	1.1								57
Lola 10129	2019-11-11	2019-12-09	28	50	75.6155	19.245	1.1								41
Minnie 10114	2019-11-25	2019-12-22	27	62	75.6155	19.245	1.1								69
Ilana 10140	2019-12-01	2019-12-28	27	57	75.6155	19.245	1.1								23
Rey 10194	2019-12-29	2020-01-18	20	75	76.5285	18.3905	9.2								36
Bella 10193	2019-12-08	2020-01-19	42	70	76.5285	18.3905	9.2								28
Marge 10135	2019-08-20	2020-01-19	152	61	76.5285	18.3905	9.2								43
Hillary 10139	2019-12-15	2020-01-21	37	33	76.5285	18.3905	9.2								19
Elisabeth 10137	2019-12-23	2020-01-25	33	50	76.5285	18.3905	9.2								25
Amelia	2020-01-05	2020-02-09	35	79	75.853	17.569	1.1								28
Charlotte 10178	2020-01-13	2020-02-23	41	63	75.853	17.569	1.1								44
Mina 10176	2020-01-26	2020-02-29	34	74	75.853	17.569	1.1								21
Mina 10176	2020-11-23	2020-12-14	21	70	75.463	19.0375	1.1								28
Amelia	2020-10-23	2020-12-19	57	82	75.463	19.0375	1.1								32
Kira	2020-11-16	2020-12-27	41	54	75.463	19.0375	1.1								35
Bella 10193	2020-12-02	2021-02-09	69	9	75.853	14.8135	1.1								33
Charlotte 10178	2021-01-29	2021-02-21	23	48	75.853	14.8135	1.1								25
Amelia	2021-11-02	2021-12-08	36	87	76.028	21.15	16.5								26
Ilana 10140	2021-11-22	2021-12-20	28	16	76.028	21.15	16.5								31
Martha 10223	2021-12-05	2022-01-17	43	65	75.985	15.162	1.1								29
Ella	2022-01-06	2022-01-25	19	53	75.985	15.162	1.1								35
Pumpkin	2022-01-13	2022-02-07	25	52	76.3535	15.076	19.4								36
Tina Fey 10214	2022-01-13	2022-02-10	28	66	76.3535	15.076	19.4								43
Mina 10176	2022-01-02	2022-02-15	44	56	76.3535	15.076	19.4								23
Charlotte 10178	2022-02-01	2022-02-22	21	33	76.3535	15.076	19.4								32
Agatha	2022-11-07	2022-12-05	28	104	75.898	17.992	23.1							Mean	37.3258
Amelia	2022-11-09	2022-12-11	32	58	75.898	17.992	23.1							Median	32
Salhel	2022-11-07	2022-12-12	35	30	75.898	17.992	23.1							STD	25.2001
Jenny	2022-11-15	2022-12-18	33	80	75.898	17.992	23.1
Mina 10176	2022-11-28	2022-12-23	25	53	74.943	19.212	1.1
Pistachio	2023-01-08	2023-02-03	26	52	74.943	19.212	1.1
Jolene II 10237	2023-01-03	2023-02-03	31	74	74.943	19.212	1.1
Eileen	2023-01-08	2023-02-06	29	81	74.943	19.212	1.1
Pumpkin	2023-01-05	2023-02-09	35	68	74.943	19.212	1.1
Ella	2023-01-05	2023-02-10	36	56	74.943	19.212	1.1
Kira	2023-01-03	2023-02-15	43	61	74.943	19.212	1.1
Roz	2023-01-30	2023-02-22	23	76	74.943	19.212	1.1
Chamomile	2023-01-23	2023-02-24	32	71	74.943	19.212	1.1
		Median	32	61	75.898	19.212	1.1
