# Supplementary material for: Epiblast lumenogenesis is not a mammalian-specific trait
Source: Nat Commun. 2026 Jun 3;17:7106. doi: 10.1038/s41467-026-73768-9 (PMC13392392; doi:10.1038/s41467-026-73768-9)
Supplement: Supplementary file 6 — Source Data 3 [file 41467_2026_73768_MOESM6_ESM.xlsx]

## Sheet: Figure 2H-I
Embryo 1																								Area Analysis					Perimeter Analysis					Circularity Analysis					Roundness
Middle						Ring 1	Area	Perim.	Circularity	Round		Ring 2	Area	Perim.	Circularity	Round		Ring 3	Area	Perim.	Circularity	Round		Average					Average					Average					Average
	Area	Perim.	Circularity	Round		1	1800.55	160.017	0.884	0.692		89	2023.71	179.843	0.786	0.564		1	25716.9	719.019	0.625	0.889			Embryo1	Embryo 2	Embryo 3			Embryo1	Embryo 2	Embryo 3			Embryo1	Embryo 2	Embryo 3			Embryo1	Embryo 2	Embryo 3
1	1272.21	139.778	0.818	0.805		2	1811.99	183.997	0.673	0.728		90	2300.28	211.938	0.644	0.71		2	12643.9	483.853	0.679	0.631		Middle	911.928	748.938	916.724		Middle	122.266	110.19	123.121		Middle	0.749276	0.739191	0.74528		Middle
2	822.073	131.381	0.598	0.941		3	1602.18	218.976	0.42	0.407		91	2992.65	224.959	0.743	0.66		3	8789.12	374.432	0.788	0.55		Ring 1	1153.91	1205.28	1341.68		Ring 1	144.199	151.391	159.687		Ring 1	0.704795	0.672937	0.670634		Ring 1
3	1062.4	130.214	0.787	0.754		4	1104.36	132.194	0.794	0.592		92	1401.91	151.054	0.772	0.637		4	17034.6	553.96	0.698	0.59		Ring 2	1869.92	2250.09	1626.6		Ring 2	181	199.063	171.881		Ring 2	0.694888	0.693238	0.691108		Ring 2
4	1062.4	130.214	0.787	0.754		5	926.977	122.921	0.771	0.759		93	1159.67	145.923	0.684	0.536		5	10231.1	388.21	0.853	0.637		Ring 3	7135.59	7104.95	6289.86		Ring 3	335.103	328.987	324.885		Ring 3	0.716341	0.724357	0.712589		Ring 3
5	1493.46	160.924	0.725	0.754		6	1052.86	123.556	0.867	0.78		94	2695.1	212.809	0.748	0.647		6	11509	443.524	0.735	0.728		Mean					Mean					Mean					Mean
6	675.206	102.729	0.804	0.756		7	1323.71	178.513	0.522	0.576		95	2811.45	251.923	0.557	0.475		7	29814	744.462	0.676	0.508			Embryo1	Embryo 2	Embryo 3			Embryo1	Embryo 2	Embryo 3			Embryo1	Embryo 2	Embryo 3			Embryo1	Embryo 2	Embryo 3
7	802.999	114.251	0.773	0.712		8	761.037	126.82	0.595	0.48		96	2923.98	234.937	0.666	0.766		8	36295.2	852.298	0.628	0.591		Middle					Middle					Middle					Middle
8	1977.93	174.462	0.817	0.575		9	1348.5	142.065	0.84	0.753		97	1981.75	219.809	0.515	0.363		9	11964.9	427.491	0.823	0.715		Ring 1					Ring 1					Ring 1					Ring 1
9	1131.07	130.666	0.832	0.808		10	911.719	111.982	0.914	0.745		98	3450.42	238.765	0.761	0.711		10	5254.78	268.557	0.916	0.82		Ring 2					Ring 2					Ring 2					Ring 2
10	1415.26	155.742	0.733	0.909		11	1108.18	125.164	0.889	0.929		99	2391.83	202.886	0.73	0.61		11	1026.16	124.645	0.83	0.679		Ring 3					Ring 3					Ring 3					Ring 3
11	1050.96	164.318	0.489	0.438		12	1062.4	150.157	0.592	0.555		100	3068.94	237.314	0.685	0.714		12	6261.87	344.7	0.662	0.815		StDev					StDev					StDev					StDev
12	1178.75	146.836	0.687	0.787		13	1413.35	192.71	0.478	0.473		101	949.866	135.878	0.647	0.778		13	9702.75	402.986	0.751	0.748			Embryo1	Embryo 2	Embryo 3			Embryo1	Embryo 2	Embryo 3			Embryo1	Embryo 2	Embryo 3			Embryo1	Embryo 2	Embryo 3
13	610.356	102.587	0.729	0.604		14	1113.9	124.053	0.91	0.797		102	808.721	131.723	0.586	0.663		14	5125.08	312.294	0.66	0.864		Middle	319.988				Middle					Middle					Middle
14	1018.53	124.981	0.819	0.882		15	1138.69	140.959	0.72	0.714		103	1354.23	142.432	0.839	0.74		15	3847.15	267.998	0.673	0.652		Ring 1	379.535				Ring 1					Ring 1					Ring 1
15	1098.64	126.536	0.862	0.869		16	1932.16	208.453	0.559	0.763		104	1115.81	150.015	0.623	0.37		16	1626.98	157.061	0.829	0.674		Ring 2	955.801				Ring 2					Ring 2					Ring 2
16	1190.19	136.935	0.798	0.692		17	1413.35	176.857	0.568	0.915		105	2109.54	219.171	0.552	0.854		17	1377.12	181.371	0.526	0.74		Ring 3	6089.81				Ring 3					Ring 3					Ring 3
17	1018.53	131.855	0.736	0.652		18	1470.58	238.346	0.325	0.489		106	2462.4	209.696	0.704	0.613		18	6994.29	339.101	0.764	0.779		SEM					SEM					SEM					SEM
18	1174.93	135.733	0.801	0.805		19	2153.41	245.887	0.448	0.64		107	1518.26	207.898	0.441	0.577		19	3301.64	223.552	0.83	0.726			Embryo1	Embryo 2	Embryo 3			Embryo1	Embryo 2	Embryo 3			Embryo1	Embryo 2	Embryo 3			Embryo1	Embryo 2	Embryo 3
19	1073.84	124.155	0.875	0.856		20	1338.97	189.41	0.469	0.568		108	2309.81	201.275	0.716	0.694		20	3286.38	225.221	0.814	0.923		Middle	21.1917				Middle					Middle					Middle
20	944.144	132.829	0.672	0.867		21	823.98	110.183	0.853	0.746		109	848.776	131.225	0.619	0.602		21	1178.75	149.897	0.659	0.481		Ring 1					Ring 1					Ring 1					Ring 1
21	806.814	114.397	0.775	0.855		22	944.144	119.511	0.831	0.621		110	1201.64	149.989	0.671	0.86		22	2765.67	196.576	0.899	0.797		Ring 2					Ring 2					Ring 2					Ring 2
22	770.574	112.813	0.761	0.813		23	968.939	143.021	0.595	0.653		111	360.491	106.278	0.401	0.622		23	5220.45	275.538	0.864	0.754		Ring 3					Ring 3					Ring 3					Ring 3
23	1426.71	148.192	0.816	0.859		24	944.144	120.706	0.814	0.753		112	1024.25	125.967	0.811	0.567		24	3398.92	249.88	0.684	0.799
24	1186.38	139.813	0.763	0.815		25	942.236	122.763	0.786	0.555		113	1546.87	173.431	0.646	0.707		25	8377.13	363.94	0.795	0.579
25	1180.66	128.576	0.897	0.874		26	829.702	112.341	0.826	0.686		114	595.097	135.691	0.406	0.548		26	6074.94	345.935	0.638	0.564
26	877.386	147.397	0.507	0.323		27	900.274	117.573	0.818	0.594		115	1260.77	165.082	0.581	0.698		27	2458.59	191.06	0.846	0.668
27	951.773	121.532	0.81	0.695		28	911.719	141.842	0.569	0.492		116	2435.7	215.136	0.661	0.604		28	5205.19	343.36	0.555	0.691
28	270.845	67.85	0.739	0.822		29	324.251	71.907	0.788	0.626		117	755.315	158.926	0.376	0.284		29	3698.37	230.058	0.878	0.776
29	1731.88	166.569	0.784	0.643		30	1552.59	171.485	0.663	0.835		118	1008.99	124.776	0.814	0.663		30	3807.09	249.936	0.766	0.789
30	976.569	139.7	0.629	0.369		31	919.348	119.421	0.81	0.809		119	864.035	122.527	0.723	0.599		31	7007.64	349.897	0.719	0.758
31	488.284	89.356	0.768	0.604		32	633.244	99.052	0.811	0.77		120	680.928	104.723	0.78	0.669		32	2529.16	242.451	0.541	0.394
32	650.41	95.348	0.899	0.934		33	1321.8	138.175	0.87	0.764		121	888.83	127.951	0.682	0.72		33	19247.2	622.637	0.624	0.592
33	865.942	109.338	0.91	0.937		34	623.707	105.759	0.701	0.602		122	1020.44	125.589	0.813	0.635		34	11205.7	496.199	0.572	0.498
34	970.847	116.012	0.906	0.934		35	1523.98	176.655	0.614	0.962		123	1609.81	163.354	0.758	0.612		35	12418.8	484.431	0.665	0.536
35	860.22	131.313	0.627	0.736		36	1194.01	171.822	0.508	0.75		124	888.83	124.328	0.723	0.466		36	6013.91	316.675	0.754	0.63
36	547.413	93.575	0.786	0.901		37	762.944	137.811	0.505	0.558		125	1945.51	209.747	0.556	0.544		37	4732.16	269.76	0.817	0.717
37	995.642	130.202	0.738	0.768		38	774.389	140.769	0.491	0.318		126	1108.18	128.463	0.844	0.586		38	8125.36	371.708	0.739	0.687
38	371.935	75.664	0.816	0.92		39	900.274	137.59	0.598	0.803		127	1604.09	166.834	0.724	0.686		39	3198.64	223.398	0.805	0.632
39	766.759	110.935	0.783	0.646		40	669.484	115.651	0.629	0.845		128	2384.2	205.8	0.707	0.903		40	4320.17	295.945	0.62	0.765
40	614.17	99.132	0.785	0.667		41	988.013	129.937	0.735	0.946		129	1943.6	188.187	0.69	0.819		41	3448.51	218.597	0.907	0.927
41	997.55	123.327	0.824	0.813		42	1136.79	160.806	0.552	0.702		130	2468.12	200.155	0.774	0.704		42	4066.49	248.552	0.827	0.662
42	631.336	106.703	0.697	0.585		43	1007.09	134.417	0.7	0.62		131	1920.71	168.071	0.854	0.77		43	31976.9	837.215	0.573	0.82
43	1352.32	140.603	0.86	0.943		44	1520.17	184.102	0.564	0.559		132	2498.64	195.863	0.818	0.958		44	6355.33	331.283	0.728	0.725
44	717.168	118.415	0.643	0.493		45	978.476	161.51	0.471	0.612		133	1108.18	203.103	0.338	0.684		45	7823.99	355.472	0.778	0.787
45	429.156	85.26	0.742	0.608		46	875.479	135.322	0.601	0.536		134	1440.06	151.159	0.792	0.672		46	3107.09	258.76	0.583	0.558
46	411.99	89.184	0.651	0.437		47	774.389	129.741	0.578	0.759		135	1882.57	177.768	0.749	0.701		47	4509	277.232	0.737	0.686
47	1066.21	129.746	0.796	0.773		48	1256.95	142.315	0.78	0.844		136	1529.7	156.992	0.78	0.77		48	4886.66	300.872	0.678	0.856
48	680.928	104.725	0.78	0.714		49	814.443	131.576	0.591	0.863		137	1522.07	152.643	0.821	0.802		49	3189.11	226.914	0.778	0.772
49	951.773	116.02	0.889	0.799		50	886.923	130.732	0.652	0.622		138	1564.04	152.27	0.848	0.707		50	6271.4	350.347	0.642	0.715
50	366.213	78.906	0.739	0.641		51	1508.72	177.668	0.601	0.882		139	1525.89	152.032	0.83	0.668		51	6841.7	369.864	0.628	0.579
51	696.187	102.674	0.83	0.846		52	974.661	121.443	0.83	0.548		140	1407.63	153.568	0.75	0.882		52	5327.26	288.16	0.806	0.589
52	1356.13	148.929	0.768	0.744		53	1951.23	183.866	0.725	0.693		141	1499.19	198.711	0.477	0.441		53	5603.83	319.997	0.688	0.858
53	581.745	93.382	0.838	0.639		54	1422.89	162.257	0.679	0.637		142	823.98	142.772	0.508	0.308		54	3868.13	333.994	0.436	0.526
54	768.666	104.9	0.878	0.8		55	989.92	127.8	0.762	0.604		143	1518.26	187.268	0.544	0.534		55	5008.73	286.752	0.765	0.618
55	637.059	94.557	0.895	0.913		56	1655.59	175.538	0.675	0.869		144	4362.14	260.211	0.81	0.796		56	8289.39	391.221	0.681	0.789
56	728.612	114.707	0.696	0.501		57	1153.95	135.962	0.784	0.739		145	7005.74	330.029	0.808	0.812		57	14524.6	532.671	0.643	0.513
57	469.211	88.75	0.749	0.582		58	1459.13	198.744	0.464	0.607		146	4133.25	247.458	0.848	0.837		58	5388.3	298.486	0.76	0.707
58	637.059	102.269	0.765	0.551		59	1289.38	184.907	0.474	0.453		147	1420.98	142.176	0.883	0.784		59	5889.93	316.873	0.737	0.6
59	894.552	118.531	0.8	0.562		60	951.773	119.732	0.834	0.712		148	1407.63	141.899	0.879	0.803		60	12794.6	424.162	0.894	0.799
60	938.422	126.839	0.733	0.69		61	905.996	135.923	0.616	0.514		149	1588.83	157.402	0.806	0.577		61	8003.29	356.373	0.792	0.894
61	474.933	86.354	0.8	0.815		62	1054.77	131.683	0.764	0.56		150	5233.8	269.144	0.908	0.86		62	1148.23	136.935	0.77	0.702
62	959.403	121.901	0.811	0.567		63	1388.56	152.144	0.754	0.751		151	1331.34	160.948	0.646	0.461		63	1564.04	158.788	0.78	0.613
63	705.724	100.537	0.877	0.851		64	978.476	114.176	0.943	0.925		152	1436.24	143.012	0.882	0.826		64	3795.65	360.571	0.367	0.546
64	314.715	82.535	0.581	0.395		65	841.146	113.028	0.827	0.843		153	1688.01	172.656	0.712	0.799		65	6938.98	327.972	0.811	0.657
65	593.189	92.975	0.862	0.901		66	1522.07	178.851	0.598	0.841		154	1466.76	148.81	0.832	0.855		66	3593.47	280.32	0.575	0.493
66	1056.68	128.39	0.806	0.619		67	1350.41	150.354	0.751	0.925		155	1667.03	155.158	0.87	0.681		67	5098.38	302.738	0.699	0.887
67	356.677	77.564	0.745	0.724		68	1140.6	130.453	0.842	0.862		156	1394.28	152.613	0.752	0.705		68	5264.32	272.352	0.892	0.768
68	947.958	115.703	0.89	0.801		69	1195.91	133.041	0.849	0.67		157	2124.8	185.208	0.778	0.732		69	5252.87	294.155	0.763	0.732
69	970.847	116.741	0.895	0.853		70	1375.21	151.324	0.755	0.9		158	1663.22	171.451	0.711	0.622		70	11102.7	433.999	0.741	0.893
70	492.099	86.816	0.82	0.706		71	1232.15	132.533	0.882	0.75		159	3503.82	301.209	0.485	0.899		71	14681	456.656	0.885	0.741
71	823.98	115.559	0.775	0.868		72	1298.91	204.596	0.39	0.477		160	2040.88	170.843	0.879	0.715		72	4554.78	304.08	0.619	0.565
72	1411.45	151.873	0.769	0.504		73	930.792	143.725	0.566	0.467		161	3059.41	257.618	0.579	0.737		73	19231.9	570.505	0.743	0.515
73	1132.97	133.564	0.798	0.752		74	1319.89	179.796	0.513	0.593		162	3126.16	218.844	0.82	0.904		74	4898.1	272.059	0.832	0.653
74	652.317	96.372	0.883	0.796		75	1085.29	133.054	0.77	0.521		163	1708.99	164.436	0.794	0.874		75	4919.08	290.439	0.733	0.648
75	1503	152.314	0.814	0.765		76	1199.73	175.943	0.487	0.68		164	2803.82	218.425	0.739	0.741		76	10547.7	418.324	0.757	0.594
76	1173.03	131.252	0.856	0.932		77	1422.89	144.986	0.851	0.849		165	2164.86	225.259	0.536	0.65		77	8773.86	400.118	0.689	0.461
77	795.37	105.549	0.897	0.736		78	968.939	148.662	0.551	0.75		166	3212	281.74	0.508	0.774		78	11213.4	425.416	0.779	0.523
78	1295.1	143.702	0.788	0.555		79	1287.47	160.195	0.63	0.564		167	2378.48	199.367	0.752	0.798		79	13015.8	442.143	0.837	0.666
79	944.144	124.348	0.767	0.56		80	1035.7	146.023	0.61	0.658		168	1314.17	142.651	0.812	0.782		80	5432.16	279.097	0.876	0.915
80	703.816	112.011	0.705	0.47		81	732.427	110.84	0.749	0.6		169	1663.22	193.357	0.559	0.551		81	8220.73	370.831	0.751	0.962
81	871.664	115.398	0.823	0.584		82	858.312	150.947	0.473	0.974		170	1874.94	166.667	0.848	0.884		82	7999.47	335.882	0.891	0.771
82	909.811	122.199	0.766	0.535		83	963.217	138.64	0.63	0.477		171	1152.05	152.313	0.624	0.564		83	3751.78	281.661	0.594	0.743
83	652.317	103.488	0.765	0.672		84	1306.54	168.789	0.576	0.544		172	1125.34	136.82	0.755	0.545		84	2525.35	213.722	0.695	0.635
84	480.655	85.653	0.823	0.67		85	1216.9	136.867	0.816	0.724		173	1457.22	170.772	0.628	0.508		85	4037.88	254.105	0.786	0.774
85	879.293	114.786	0.839	0.616		86	1266.49	150.918	0.699	0.827		174	1312.26	159.263	0.65	0.547		86	3341.7	228.919	0.801	0.629
86	535.968	107.2	0.586	0.383		87	921.255	124.615	0.745	0.725		175	2185.84	186.729	0.788	0.876		87	1609.81	166.599	0.729	0.744
87	1049.05	126.457	0.824	0.74		88	1333.24	144.073	0.807	0.847		176	1735.7	184.435	0.641	0.739		88	2359.41	183.51	0.88	0.917
88	787.74	110.291	0.814	0.902		89	972.754	115.288	0.92	0.916		Ring 2-2						89	12020.2	442.417	0.772	0.77
89	675.206	104.124	0.783	0.763		90	959.403	114.855	0.914	0.777		1	5090.75	294.768	0.736	0.715		90	4344.97	308.638	0.573	0.611
90	988.013	124.07	0.807	0.614		91	934.607	155.548	0.485	0.844		2	1899.73	199.072	0.602	0.698		91	7694.29	417.696	0.554	0.845
91	659.947	118.556	0.59	0.528		92	820.165	117.065	0.752	0.892		3	1878.75	204.612	0.564	0.737		92	3265.4	224.311	0.816	0.691
92	698.094	101.846	0.846	0.635		93	648.503	99.904	0.816	0.795		4	1548.78	149.064	0.876	0.729		93	2841.97	210.82	0.804	0.764
93	442.508	86.256	0.747	0.573		94	856.405	114.505	0.821	0.789		5	1276.02	142.68	0.788	0.551		94	3009.82	204.106	0.908	0.906
94	684.743	118.792	0.61	0.551		95	1161.58	143.291	0.711	0.647		6	1735.7	194.099	0.579	0.862		95	4491.84	258.691	0.843	0.675
95	745.778	107.387	0.813	0.684		96	1699.46	194.874	0.562	0.81		7	4550.96	307.242	0.606	0.656		96	7810.64	379.286	0.682	0.542
96	577.93	94.993	0.805	0.616		97	1018.53	122.984	0.846	0.658		8	3541.97	244.201	0.746	0.628		97	5237.61	317.192	0.654	0.572
97	411.99	99.82	0.52	0.419		98	793.462	106.155	0.885	0.882		9	593.189	165.69	0.272	0.789		98	5643.88	284.305	0.877	0.745
98	762.944	155.804	0.395	0.286		99	1188.29	134.785	0.822	0.666		10	2700.82	202.619	0.827	0.832		99	2122.89	210.483	0.602	0.396
99	1081.47	143.767	0.658	0.449		100	1365.67	189.423	0.478	0.767		11	3454.23	224.296	0.863	0.741		100	3639.24	273.248	0.613	0.509
100	1041.42	151.243	0.572	0.778		101	1247.41	135.471	0.854	0.807		12	614.17	142.276	0.381	0.233		101	6017.72	343.461	0.641	0.548
101	829.702	122.503	0.695	0.581		102	1464.85	152.95	0.787	0.819		13	2378.48	211.527	0.668	0.654		102	7558.87	347.698	0.786	0.599
102	1518.26	150.448	0.843	0.732		103	1459.13	173.487	0.609	0.485		14	1005.18	124.667	0.813	0.583		103	6341.98	344.481	0.672	0.695
103	858.312	129.604	0.642	0.541		104	1184.47	158.081	0.596	0.483		15	1428.61	145.274	0.851	0.726		104	4177.12	264.069	0.753	0.813
104	457.767	93.462	0.659	0.818		105	453.952	78.861	0.917	0.785		16	1186.38	133.178	0.841	0.577		105	4409.82	269.774	0.761	0.821
105	494.006	107.675	0.535	0.418		106	1115.81	154.917	0.584	0.582		17	2433.79	185.147	0.892	0.703		106	6404.92	350.683	0.654	0.427
106	614.17	110.778	0.629	0.905		107	1091.01	126.895	0.851	0.833		18	1636.52	161.197	0.791	0.65		107	2666.49	268.995	0.463	0.262
107	564.579	101.715	0.686	0.66		108	1626.98	155.591	0.845	0.658		19	2056.14	205.844	0.61	0.827		108	2050.41	211.703	0.575	0.376
108	726.705	118.646	0.649	0.686		109	1371.39	150.383	0.762	0.665		20	2309.81	238.349	0.511	0.504		109	2855.32	222.063	0.728	0.479
109	995.642	121.376	0.849	0.687		110	688.557	99.929	0.867	0.931		21	2248.78	179.997	0.872	0.663		110	3259.68	234.822	0.743	0.69
110	387.194	82.486	0.715	0.632		111	1031.88	121.553	0.878	0.734		22	1768.12	214.279	0.484	0.312		111	1642.24	189.293	0.576	0.579
111	921.255	120.668	0.795	0.664		112	1010.9	123.046	0.839	0.697		23	1604.09	199.958	0.504	0.451		112	5001.1	273.654	0.839	0.69
112	831.609	108.675	0.885	0.789		113	595.097	113.69	0.579	0.921		24	2161.04	219.372	0.564	0.571		113	31606.9	796.288	0.626	0.697
113	1022.35	124.343	0.831	0.784		114	1050.96	124.315	0.855	0.901		25	2544.42	253.667	0.497	0.826		114	8447.7	374.231	0.758	0.571
114	1022.35	124.343	0.831	0.784		115	829.702	133.059	0.589	0.561		26	3147.15	230.547	0.744	0.622		115	1169.21	175.497	0.477	0.418
115	331.881	85.688	0.568	0.878		116	2113.36	185.527	0.772	0.879		27	1916.9	182.999	0.719	0.736		116	4478.48	324.235	0.535	0.418
116	610.356	100.234	0.763	0.634		117	1581.2	170.577	0.683	0.789		28	1728.07	183.995	0.641	0.463		117	3015.54	265.66	0.537	0.331
117	675.206	119.208	0.597	0.706		118	1239.79	139.57	0.8	0.716		29	1634.61	176.533	0.659	0.549		118	8005.19	381.608	0.691	0.46
118	854.498	107.403	0.931	0.924		119	2071.39	175.437	0.846	0.697		30	2437.61	201.691	0.753	0.546		119	4035.98	249.896	0.812	0.851
119	829.702	109.221	0.874	0.858		120	1708.99	181.231	0.654	0.379		31	2147.69	218.306	0.566	0.691		120	7373.86	356.147	0.731	0.904
120	333.788	107.41	0.364	0.839		121	1022.35	139.669	0.659	0.434		32	2166.76	216.582	0.58	0.443		121	9290.75	475.179	0.517	0.501
121	1180.66	127.433	0.914	0.809		122	1363.76	158.48	0.682	0.514		33	1598.37	180.559	0.616	0.598		122	14522.6	496.013	0.742	0.797
122	886.923	111.593	0.895	0.943		123	1138.69	133.611	0.802	0.716		34	2548.23	228.581	0.613	0.705		123	6757.78	310.867	0.879	0.769
123	213.624	74.783	0.48	0.456		124	1003.27	130.168	0.744	0.61		35	1798.64	179.583	0.701	0.64		124	7038.16	383.462	0.601	0.849
124	774.389	125.713	0.616	0.471		125	715.26	121.115	0.613	0.535		36	1922.62	217.826	0.509	0.589		125	8607.92	396.263	0.689	0.7
125	400.546	119.811	0.351	0.384		126	1195.91	132.284	0.859	0.682		37	1457.22	161.346	0.703	0.77		126	5975.76	385.782	0.505	0.631
126	724.797	106.156	0.808	0.607		127	1209.27	150.544	0.671	0.825		38	396.731	97.129	0.528	0.373		127	4615.81	303.278	0.631	0.541
127	734.334	105.495	0.829	0.692		Ring 1-2						39	1897.82	193.813	0.635	0.556		128	9773.32	473.134	0.549	0.586
128	1634.61	156.688	0.837	0.936		1	1550.68	150.949	0.855	0.841		40	1811.99	193.789	0.606	0.552		129	6433.53	339.179	0.703	0.614
129	1308.45	140.922	0.828	0.756		2	2346.05	208.652	0.677	0.477		41	1403.82	198.309	0.449	0.296
130	648.503	100.339	0.809	0.869		3	530.246	102.497	0.634	0.457		42	2281.2	235.075	0.519	0.654
131	1010.9	133.229	0.716	0.604		4	631.336	94.519	0.888	0.961		43	3515.27	254.709	0.681	0.556
132	1026.16	130.26	0.76	0.744		5	1733.79	170.264	0.752	0.86		44	2786.65	225.018	0.692	0.881
133	1300.82	139.044	0.846	0.694		6	2420.44	207.678	0.705	0.838		45	1976.03	206.173	0.584	0.567
134	1136.79	142.443	0.704	0.638		7	1392.37	169.069	0.612	0.751		46	1705.18	162.005	0.816	0.782
135	923.163	140.973	0.584	0.586		8	2506.27	247.017	0.516	0.894		47	1548.78	203.858	0.468	0.392
136	1424.8	164.201	0.664	0.519		9	1396.19	149.674	0.783	0.858		48	1653.68	157.197	0.841	0.708
137	1277.93	134.719	0.885	0.812		10	1104.36	139.517	0.713	0.457		49	1838.7	192.807	0.622	0.525
138	1096.73	135.292	0.753	0.6		11	722.89	116.508	0.669	0.429		50	2504.36	202.798	0.765	0.639
139	768.666	116.846	0.707	0.737		12	551.227	112.914	0.543	0.44		51	2330.8	181.206	0.892	0.773
140	1304.63	136.919	0.875	0.751		13	833.517	109.28	0.877	0.868		52	1340.88	189.823	0.468	0.498
141	1228.34	131.447	0.893	0.863		14	1794.83	165.362	0.825	0.702		53	2511.99	218.079	0.664	0.515
142	1039.51	126.303	0.819	0.749		15	1134.88	142.29	0.704	0.709		54	627.522	93.213	0.908	0.864
143	1081.47	128.322	0.825	0.653		16	1314.17	138.297	0.863	0.706		55	989.92	119.972	0.864	0.829
144	997.55	121.88	0.844	0.839		17	1039.51	145.313	0.619	0.794		56	1134.88	138.767	0.741	0.513
145	871.664	156.652	0.446	0.367		18	1665.13	163.311	0.785	0.8		57	1417.17	172.265	0.6	0.521
146	944.144	123.216	0.781	0.65		19	1125.34	168.608	0.497	0.393		58	1070.03	120.92	0.92	0.735
147	1008.99	120.287	0.876	0.725		20	1569.76	192.135	0.534	0.405		59	431.064	82.683	0.792	0.614
148	978.476	118.749	0.872	0.862		21	1729.98	223.141	0.437	0.33		60	1945.51	199.359	0.615	0.899
149	1316.08	148.16	0.753	0.845		22	709.538	100.95	0.875	0.699		61	1194.01	134.977	0.824	0.624
150	982.291	145.003	0.587	0.517		23	595.097	97.998	0.779	0.779		62	1411.45	164.999	0.651	0.778
151	457.767	87.775	0.747	0.547		24	528.339	130.569	0.389	0.579		63	1363.76	167.085	0.614	0.701
152	799.184	111.198	0.812	0.587		25	1455.32	140.092	0.932	0.794		64	1880.66	203.868	0.569	0.68
153	1110.08	132.581	0.794	0.695		26	1598.37	171.948	0.679	0.496		65	2246.87	182.63	0.847	0.777
154	1035.7	136.176	0.702	0.763		27	1728.07	182.339	0.653	0.46		66	463.489	86.733	0.774	0.627
155	1663.22	158.614	0.831	0.832		28	1005.18	133.395	0.71	0.732		67	1028.07	126.303	0.81	0.873
156	1207.36	141.557	0.757	0.598		29	1194.01	157.858	0.602	0.553		68	1785.29	161.214	0.863	0.767
157	968.939	130.04	0.72	0.647		30	1092.92	162.335	0.521	0.464		69	1245.51	143.554	0.759	0.51
158	1089.1	132.832	0.776	0.593		31	719.075	111.835	0.722	0.727		70	1363.76	182.103	0.517	0.652
159	961.31	136.866	0.645	0.51		32	1667.03	152.326	0.903	0.774		71	1598.37	152.042	0.869	0.666
160	1049.05	150.828	0.579	0.605		33	1182.56	139.543	0.763	0.684		72	1472.48	155.753	0.763	0.682
161	494.006	96.688	0.664	0.406		34	804.906	109.709	0.84	0.685		73	1314.17	141.005	0.831	0.826
162	757.222	118.114	0.682	0.559		35	844.961	109.153	0.891	0.833		74	944.144	120.755	0.814	0.815
163	787.74	114.569	0.754	0.626		36	1073.84	123.224	0.889	0.718		75	4631.07	315.448	0.585	0.934
164	934.607	118.344	0.839	0.757		37	1831.07	190.5	0.634	0.464		76	997.55	120.296	0.866	0.813
165	869.757	114.032	0.841	0.916		38	886.923	142.786	0.547	0.473		77	1005.18	145.191	0.599	0.55
166	587.467	94.152	0.833	0.731		39	745.778	104.988	0.85	0.814		78	1493.46	162.58	0.71	0.454
167	501.636	92.516	0.736	0.955		40	915.533	120.594	0.791	0.806		79	1317.99	155.505	0.685	0.556
168	909.811	116.326	0.845	0.64		41	761.037	113.727	0.739	0.58		80	1876.84	234.85	0.428	0.943
169	600.819	95.931	0.82	0.615		42	759.13	115.355	0.717	0.512		81	1871.12	162.414	0.891	0.966
170	974.661	122.683	0.814	0.625		43	1447.69	168.442	0.641	0.558		82	1852.05	164.524	0.86	0.775
171	467.303	91.211	0.706	0.629		44	907.904	158.18	0.456	0.522
172	656.132	102.3	0.788	0.526		45	928.885	157.584	0.47	0.329
173	968.939	135.793	0.66	0.641		46	833.517	155.112	0.435	0.544
174	888.83	134.487	0.618	0.531		47	1125.34	126.312	0.886	0.746
175	902.182	117.368	0.823	0.712		48	507.358	105.278	0.575	0.538
176	1209.27	146.389	0.709	0.654		49	816.351	106.817	0.899	0.898
177	791.555	124.115	0.646	0.422		50	738.149	117.744	0.669	0.441
178	1249.32	164.05	0.583	0.538		51	518.802	133.236	0.367	0.444
179	1398.1	163.413	0.658	0.526		52	1192.1	155.176	0.622	0.476
180	667.576	129.522	0.5	0.291		53	1035.7	124.395	0.841	0.705
181	1184.47	139.886	0.761	0.736		54	713.353	133.38	0.504	0.73
182	654.225	107.777	0.708	0.475		55	963.217	128.01	0.739	0.684
183	812.536	152.381	0.44	0.575		56	1388.56	163.122	0.656	0.535
184	1255.04	134.875	0.867	0.769		57	1161.58	145.744	0.687	0.603
185	698.094	110.549	0.718	0.884		58	682.835	114.1	0.659	0.505
186	631.336	108.946	0.668	0.389		59	682.835	108.976	0.723	0.795
187	757.222	114.834	0.722	0.547		60	1523.98	153.981	0.808	0.664
188	379.565	76.611	0.813	0.624		61	1207.36	133.309	0.854	0.808
189	463.489	92.903	0.675	0.509		62	1234.06	159.636	0.609	0.676
190	1455.32	142.644	0.899	0.8		63	806.814	105.435	0.912	0.762
191	925.07	141.553	0.58	0.756		64	928.885	116.851	0.855	0.732
192	766.759	109.733	0.8	0.766		65	1104.36	132.322	0.793	0.92
193	1443.87	141.475	0.907	0.967		66	1045.23	122.551	0.875	0.751
194	1173.03	127.322	0.909	0.843		67	1611.72	155.019	0.843	0.726
195	1676.57	154.819	0.879	0.847		68	1363.76	137.643	0.905	0.827
196	764.852	114.147	0.738	0.484		69	1119.62	136.811	0.752	0.707
197	1073.84	135.408	0.736	0.642		70	1224.53	146.208	0.72	0.725
198	1224.53	143.471	0.748	0.486		71	1888.29	182.281	0.714	0.794
199	747.686	125.918	0.593	0.484		72	810.628	112.322	0.807	0.647
200	1077.66	129.681	0.805	0.738		73	1070.03	127.012	0.834	0.737
201	684.743	123.317	0.566	0.596		74	1462.95	149.17	0.826	0.845
202	1533.52	173.955	0.637	0.563		75	1558.31	174.713	0.642	0.79
203	1083.38	144.491	0.652	0.841		76	1598.37	160.515	0.78	0.622
204	1123.44	130.944	0.823	0.901		77	881.201	141.848	0.55	0.437
205	1123.44	130.944	0.823	0.901		78	587.467	112.532	0.583	0.568
206	1119.62	137.758	0.741	0.763		79	1569.76	208.675	0.453	0.665
207	1544.96	158.864	0.769	0.578		80	1811.99	170.498	0.783	0.937
208	1203.55	136.281	0.814	0.708		81	1289.38	175.748	0.525	0.382
209	1384.74	143.787	0.842	0.726		82	1024.25	120.523	0.886	0.751
210	802.999	109.001	0.849	0.695		83	1529.7	144.592	0.919	0.752
211	507.358	92.048	0.752	0.61		84	892.645	112.667	0.884	0.765
212	509.265	113.255	0.499	0.831		85	1077.66	172.682	0.454	0.802
213	1087.2	133.791	0.763	0.757		86	947.958	132.24	0.681	0.702
214	907.904	125.797	0.721	0.494		87	1136.79	143.402	0.695	0.79
215	1083.38	146.72	0.632	0.945		88	959.403	121.044	0.823	0.81
216	709.538	109.977	0.737	0.618
217	827.795	150.113	0.462	0.563
218	1234.06	144.398	0.744	0.511
219	1253.14	140.747	0.795	0.725
220	1409.54	159.272	0.698	0.723
221	574.116	104.363	0.662	0.612
222	617.985	102.317	0.742	0.617
223	1136.79	131.125	0.831	0.856
224	1165.4	139.254	0.755	0.649
225	1695.64	158.565	0.847	0.736
226	1016.62	134.275	0.709	0.584
227	1184.47	140.713	0.752	0.593
228	1224.53	144.908	0.733	0.894
Embryo 2
Middle						Ring 1						Ring 2						Ring 3
1	1056.68	124.269	0.86	0.595		1	1483.93	143.283	0.908	0.744		1	4751.24	264.715	0.852	0.72		1	22941.7	583.562	0.847	0.717
2	1394.28	139.948	0.895	0.725		2	940.329	112.703	0.93	0.872		2	6744.43	410.341	0.503	0.622		2	9092.39	387.999	0.759	0.597
3	1297.01	169.01	0.571	0.888		3	934.607	118.842	0.832	0.718		3	4190.47	246.464	0.867	0.761		3	7062.96	332.777	0.801	0.842
4	726.705	122.917	0.604	0.599		4	1913.08	189.14	0.672	0.705		4	3433.25	264.318	0.618	0.625		4	8750.97	409.57	0.656	0.591
5	848.776	113.013	0.835	0.682		5	961.31	114.112	0.928	0.786		5	3528.62	238.955	0.777	0.673		5	5924.26	426.757	0.409	0.471
6	1256.95	167.192	0.565	0.896		6	614.17	111.148	0.625	0.553		6	4568.13	317.154	0.571	0.633		6	8472.5	409.031	0.636	0.414
7	473.026	87.737	0.772	0.913		7	1272.21	137.236	0.849	0.705		7	3860.5	255.467	0.743	0.671		7	4385.02	344.412	0.465	0.396
8	1300.82	147.552	0.751	0.722		8	1096.73	131.755	0.794	0.755		8	2382.29	232.546	0.554	0.381		8	5744.97	296.09	0.823	0.621
9	858.312	112.015	0.86	0.816		9	1274.12	173.327	0.533	0.609		9	4114.18	306.658	0.55	0.649		9	10587.8	425.9	0.733	0.601
10	717.168	113.331	0.702	0.74		10	2079.02	238.573	0.459	0.61		10	5657.23	316.443	0.71	0.672		10	15518.3	541.306	0.666	0.866
11	898.367	117.934	0.812	0.867		11	2052.32	186.974	0.738	0.565		11	4953.42	327.634	0.58	0.618		11	2279.3	208.703	0.658	0.458
12	925.07	114.094	0.893	0.668		12	1716.62	173.138	0.72	0.66		12	4299.19	310.218	0.561	0.738		12	3082.3	216.285	0.828	0.753
13	801.092	109.9	0.833	0.692		13	1386.65	137.277	0.925	0.851		13	904.089	114.123	0.872	0.835		13	2119.08	200.413	0.663	0.525
14	801.092	109.9	0.833	0.692		14	1535.43	208.229	0.445	0.548		14	1043.33	121.895	0.882	0.739		14	3110.91	269.818	0.537	0.528
15	686.65	106.832	0.756	0.59		15	1613.63	203.27	0.491	0.88		15	995.642	119.247	0.88	0.735		15	7806.83	375.779	0.695	0.551
16	940.329	136.877	0.631	0.386		16	1266.49	138.454	0.83	0.758		16	904.089	113.983	0.874	0.732		16	1581.2	155.224	0.825	0.702
17	644.688	98.526	0.835	0.589		17	1319.89	159.19	0.655	0.449		17	1604.09	162.457	0.764	0.746		17	5228.08	300.978	0.725	0.934
18	823.98	131.919	0.595	0.683		18	2906.82	244.359	0.612	0.58		18	1029.97	127.877	0.791	0.839		18	2271.67	199.751	0.715	0.645
19	558.857	89.895	0.869	0.907		19	1424.8	143.171	0.873	0.826		19	3822.35	282.118	0.604	0.519		19	2811.45	207.951	0.817	0.629
20	480.655	93.424	0.692	0.966		20	2384.2	192.017	0.813	0.602		20	7883.12	472.126	0.444	0.725		20	3112.81	215.649	0.841	0.759
21	345.232	84.017	0.615	0.505		21	562.671	115.989	0.526	0.52		21	1060.49	146.358	0.622	0.812		21	3982.57	272.697	0.673	0.469
22	583.652	102.501	0.698	0.62		22	1586.92	164.491	0.737	0.463		22	1667.03	162.371	0.795	0.841		22	3788.02	261.367	0.697	0.66
23	1064.31	122.222	0.895	0.727		23	1462.95	159.975	0.718	0.536		23	3007.91	276.335	0.495	0.725		23	3700.28	250.278	0.742	0.74
24	555.042	97.866	0.728	0.439		24	904.089	161.357	0.436	0.447		24	1037.6	134.647	0.719	0.522		24	2225.89	203.15	0.678	0.444
25	772.481	113.581	0.752	0.464		25	1010.9	126.75	0.791	0.498		25	1907.36	163.546	0.896	0.756		25	4638.7	257.405	0.88	0.762
26	909.811	115.433	0.858	0.601		26	978.476	152.782	0.527	0.528		26	1649.87	178.808	0.648	0.681		26	4831.35	379.574	0.421	0.511
27	944.144	114.135	0.911	0.875		27	1504.91	214.948	0.409	0.334		27	2008.45	213.125	0.556	0.443		27	7516.91	345.071	0.793	0.65
28	1222.62	166.259	0.556	0.643		28	1352.32	181.331	0.517	0.73		28	1638.42	189.544	0.573	0.484		28	18222.9	545.23	0.77	0.804
29	1361.86	166.322	0.619	0.528		29	953.68	151.75	0.52	0.603		29	1924.53	185.319	0.704	0.757		29	6284.75	298.297	0.888	0.87
30	669.484	101.469	0.817	0.752		30	1270.3	131.832	0.918	0.923		30	1707.09	170.502	0.738	0.727		30	2311.72	181.841	0.879	0.722
31	730.519	104.098	0.847	0.628		31	795.37	168.816	0.351	0.645		31	7671.41	414.449	0.561	0.739		31	4180.94	243.869	0.883	0.734
32	329.973	75.435	0.729	0.52		32	635.151	96.931	0.85	0.617		32	1640.33	164.738	0.76	0.533		32	4364.04	258.039	0.824	0.689
33	213.624	58.045	0.797	0.788		33	1178.75	153.837	0.626	0.699		33	2071.39	173.792	0.862	0.801		33	9309.83	384.227	0.792	0.646
34	345.232	81.457	0.654	0.638		34	1077.66	191.85	0.368	0.358		34	2300.28	192.533	0.78	0.902		34	1718.53	181.626	0.655	0.432
35	524.524	88.877	0.834	0.665		35	1688.01	166.211	0.768	0.743		35	2704.64	197.228	0.874	0.892		35	8235.99	391.672	0.675	0.706
36	253.679	63.436	0.792	0.719		36	1718.53	214.683	0.469	0.275		36	4678.76	296.202	0.67	0.717		36	1882.57	245.728	0.392	0.281
37	360.491	85.318	0.622	0.46		37	831.609	113.375	0.813	0.613		37	2281.2	193.116	0.769	0.488		37	3278.75	273.433	0.551	0.37
38	406.268	79.849	0.801	0.681		38	1140.6	135.798	0.777	0.617		38	3789.93	246.804	0.782	0.646		38	11322.1	405.924	0.863	0.637
39	701.909	103.115	0.83	0.641		39	1630.79	185.369	0.596	0.683		39	1821.53	200.182	0.571	0.466		39	23275.5	683.635	0.626	0.854
40	644.688	98.071	0.842	0.603		40	1844.42	188.085	0.655	0.698		40	1844.42	175.711	0.751	0.648		40	9420.46	384.782	0.8	0.525
41	783.925	110.914	0.801	0.804		41	1022.35	144.823	0.613	0.446		41	3244.42	232.994	0.751	0.855		41	5785.03	302.773	0.793	0.854
42	556.949	112.759	0.55	0.849		42	566.486	93.603	0.812	0.67		42	1729.98	174.725	0.712	0.47		42	8159.69	360.821	0.788	0.886
43	408.175	83.974	0.727	0.471		43	951.773	118.242	0.855	0.762		43	4867.59	324.638	0.58	0.63		43	4436.52	267.005	0.782	0.66
44	1026.16	121.063	0.88	0.651		44	1401.91	193.698	0.47	0.692		44	2361.31	183.978	0.877	0.675		44	39097.1	902.949	0.603	0.875
45	612.263	104.577	0.704	0.747		45	1430.52	205.351	0.426	0.667		45	1846.33	167.642	0.826	0.611		45	39097.1	902.949	0.603	0.875
46	463.489	94.384	0.654	0.653		46	980.384	125.32	0.784	0.577		46	4312.54	344.837	0.456	0.716		46	20034.9	550.434	0.831	0.728
47	726.705	117.683	0.659	0.603		47	1007.09	157.195	0.512	0.612		47	3028.89	235.287	0.688	0.633		47	11943.9	410.117	0.892	0.79
48	1001.37	140.958	0.633	0.513		48	984.198	143.023	0.605	0.455		48	2576.84	206.454	0.76	0.717		48	6292.38	432.668	0.422	0.557
49	801.092	117.54	0.729	0.499		49	1277.93	192.182	0.435	0.442		49	3429.43	255.295	0.661	0.576		49	3770.85	241.846	0.81	0.638
50	446.322	85.998	0.758	0.67		50	1144.42	145.255	0.682	0.536		50	3492.38	232.111	0.815	0.956		50	4436.52	249.762	0.894	0.802
51	438.693	86.585	0.735	0.667		51	1398.1	231.624	0.327	0.568		51	5035.43	328.792	0.585	0.609		51	27252.4	609.184	0.923	0.807
52	579.838	109.067	0.613	0.379		52	942.236	147.458	0.545	0.401		52	3023.17	237.772	0.672	0.576		52	21507.4	560.507	0.86	0.828
53	511.173	105.961	0.572	0.508		53	1522.07	155.65	0.789	0.738		53	2483.38	189.221	0.872	0.763		53	5291.02	324.495	0.631	0.904
54	526.432	94.191	0.746	0.674		54	1228.34	166.575	0.556	0.745		54	3206.27	256.312	0.613	0.445		54	6078.76	346.573	0.636	0.832
55	947.958	121.969	0.801	0.702		55	1058.59	156.225	0.545	0.724		55	3841.43	286.556	0.588	0.742		55	13250.4	509.804	0.641	0.722
56	709.538	100.723	0.879	0.885		56	1066.21	153.47	0.569	0.773		56	1985.56	222.99	0.502	0.334		56	5025.9	303.031	0.688	0.564
57	541.691	93.668	0.776	0.65		57	1359.95	143.553	0.829	0.786		57	3109	263.7	0.562	0.524		57	4194.29	355.484	0.417	0.644
58	326.159	83.69	0.585	0.428		58	1649.87	183.494	0.616	0.788		58	2433.79	214.405	0.665	0.605		58	3780.39	224.641	0.941	0.899
59	1323.71	157.317	0.672	0.669		59	1108.18	166.024	0.505	0.301		59	1857.77	160.749	0.903	0.822		59	10583.9	455.124	0.642	0.674
60	221.254	60.885	0.75	0.555		60	1125.34	137.659	0.746	0.521		60	3562.95	293.566	0.52	0.509		60	558.857	153.91	0.296	0.349
61	465.396	89.772	0.726	0.549		61	675.206	101.957	0.816	0.552		61	2849.6	255.131	0.55	0.878		61	3231.07	235.32	0.733	0.596
62	1247.41	130.732	0.917	0.766		62	1190.19	169.133	0.523	0.587		62	2473.85	222.523	0.628	0.68		62	11119.9	486.246	0.591	0.699
63	999.457	126.575	0.784	0.863		63	2410.9	212.244	0.673	0.571		63	3042.24	276.114	0.501	0.65		63	8085.3	389.272	0.671	0.839
64	1079.57	142.325	0.67	0.626		64	843.054	141.256	0.531	0.466		64	2847.69	211.026	0.804	0.768		64	11997.3	421.276	0.849	0.756
65	843.054	125.501	0.673	0.821		65	951.773	125.845	0.755	0.543		65	2479.57	196.626	0.806	0.636		65	4930.53	281.107	0.784	0.676
66	419.619	77.978	0.867	0.749		66	1747.14	172.995	0.734	0.469		66	2641.7	227.589	0.641	0.56		66	3994.01	257.311	0.758	0.534
67	1176.84	134.227	0.821	0.701		67	1317.99	234.552	0.301	0.24		67	4837.07	324.826	0.576	0.457		67	6008.19	305.969	0.806	0.934
68	595.097	109.428	0.625	0.591		68	1512.54	198.982	0.48	0.615		68	3973.03	246.748	0.82	0.627		68	7568.41	398.93	0.598	0.772
69	1310.36	138.175	0.862	0.77		69	1319.89	139.606	0.851	0.664		69	2702.73	220.16	0.701	0.784		69	4426.98	270.499	0.76	0.75
70	1134.88	133.454	0.801	0.635		70	1274.12	157.553	0.645	0.592		70	1283.65	147.725	0.739	0.565		70	4529.98	288.18	0.685	0.578
71	793.462	134.634	0.55	0.485		71	871.664	141.016	0.551	0.491		71	1606	152.057	0.873	0.761		71	2389.92	205.527	0.711	0.49
72	835.424	116.765	0.77	0.68		72	1115.81	144.112	0.675	0.791		72	2334.61	201.874	0.72	0.671		72	2594.01	197.796	0.833	0.622
73	638.966	99.874	0.805	0.705		73	1604.09	148.885	0.909	0.852		73	1628.89	196.117	0.532	0.576		73	7875.49	354.282	0.788	0.707
74	280.382	78.128	0.577	0.609		74	1735.7	172.587	0.732	0.854		74	2008.45	172.979	0.844	0.775		74	6874.13	338.668	0.753	0.578
75	211.717	65.427	0.622	0.549		75	1428.61	157.948	0.72	0.784		75	2199.19	189.527	0.769	0.739		75	3568.67	239.389	0.783	0.581
76	219.347	69.013	0.579	0.891		76	972.754	124.312	0.791	0.538		76	2511.99	196.785	0.815	0.825		76	6351.51	361.751	0.61	0.695
77	1529.7	164.706	0.709	0.681		77	928.885	160.968	0.45	0.643		77	2208.72	197.123	0.714	0.784		77	5435.98	327.078	0.639	0.777
78	942.236	124.963	0.758	0.726		78	1113.9	145.91	0.657	0.84		78	2744.69	218.079	0.725	0.585		78	4354.51	250.772	0.87	0.756
79	953.68	119.271	0.842	0.774		79	1363.76	155.777	0.706	0.735		79	1382.84	151.813	0.754	0.778		79	4917.18	326.467	0.58	0.666
80	640.873	98.091	0.837	0.801		80	1438.15	150.623	0.797	0.724		80	1556.41	149.622	0.874	0.786		80	1834.88	189.758	0.64	0.432
81	1028.07	140.179	0.657	0.426		81	1064.31	137.49	0.708	0.571		81	1571.66	170.369	0.68	0.634		81	4373.58	299.865	0.611	0.656
82	1260.77	160.737	0.613	0.481		Ring 1-2						82	1056.68	151.893	0.576	0.625		82	3635.43	229.002	0.871	0.734
83	627.522	103.705	0.733	0.534		1	885.015	126.695	0.693	0.831		83	1110.08	136.31	0.751	0.559		83	4781.75	260.99	0.882	0.801
84	566.486	93.012	0.823	0.599		2	1060.49	157.911	0.534	0.807		84	1197.82	131.714	0.868	0.751		84	2597.83	209.48	0.744	0.641
85	196.458	66.947	0.551	0.842		3	1159.67	173.725	0.483	0.357		85	1142.51	144.021	0.692	0.57		85	2248.78	195.209	0.742	0.447
86	251.772	67.55	0.693	0.557		4	1461.04	200.532	0.457	0.609		86	1728.07	195.731	0.567	0.756		86	4985.84	266.969	0.879	0.983
87	568.394	95.069	0.79	0.711		5	1123.44	157.371	0.57	0.496		87	1201.64	165.12	0.554	0.734		87	4587.2	272.333	0.777	0.755
88	619.892	111.836	0.623	0.384		6	1554.5	164.835	0.719	0.768		88	1623.16	166.043	0.74	0.763		88	5149.88	329.395	0.596	0.594
89	537.876	95.667	0.739	0.492		7	915.533	122.62	0.765	0.765		89	1333.24	153.399	0.712	0.638		89	5363.5	311.924	0.693	0.582
90	925.07	126.337	0.728	0.58		8	1907.36	204.542	0.573	0.544		Ring 2-2						90	2723.71	211.796	0.763	0.63
91	476.84	86.5	0.801	0.773		9	984.198	121.094	0.843	0.554		1	1516.35	194.291	0.505	0.613		91	3019.35	241.142	0.652	0.449
92	1081.47	139.698	0.696	0.467		10	797.277	127.426	0.617	0.916		2	2904.91	220.973	0.748	0.903		92	18171.4	535.766	0.796	0.859
93	526.432	94.276	0.744	0.538		11	1071.94	123.491	0.883	0.779		3	1474.39	176.631	0.594	0.833		93	24671.7	601.362	0.857	0.753
94	747.686	108.207	0.802	0.811		12	1005.18	121.223	0.86	0.829		4	1678.48	233.919	0.385	0.419		94	6267.59	353.232	0.631	0.798
95	848.776	111.727	0.854	0.857		13	780.111	106.233	0.869	0.626		5	2237.33	191.647	0.765	0.478		95	3797.56	290.032	0.567	0.791
96	1152.05	146.805	0.672	0.615		14	844.961	109.155	0.891	0.737		6	2235.43	213.436	0.617	0.504		96	2311.72	204.418	0.695	0.52
97	976.569	122.136	0.823	0.704		15	896.46	124.606	0.726	0.504		7	2513.9	211.346	0.707	0.766		97	3011.72	215.775	0.813	0.724
98	644.688	98.511	0.835	0.689		16	1283.65	156.066	0.662	0.412		8	2784.75	199.994	0.875	0.884		98	5237.61	274.754	0.872	0.821
99	923.163	112.16	0.922	0.931		17	1699.46	170.182	0.737	0.493		9	1770.03	192.163	0.602	0.704		99	4306.82	275.322	0.714	0.817
100	837.331	124.134	0.683	0.514		18	1478.2	156.437	0.759	0.834		10	1663.22	161.351	0.803	0.549		100	3288.29	222.642	0.834	0.619
101	328.066	75.575	0.722	0.685		19	1356.13	157.038	0.691	0.47		11	1853.95	190.649	0.641	0.694		101	3854.78	236.461	0.866	0.754
102	623.707	103.896	0.726	0.778		20	1525.89	186.193	0.553	0.638		12	2523.44	191.479	0.865	0.742		102	3898.65	257.228	0.74	0.601
103	450.137	82.796	0.825	0.661		21	1077.66	125.814	0.856	0.972		13	2265.95	201.985	0.698	0.772		103	2578.75	241.179	0.557	0.79
104	217.439	83.641	0.391	0.634		22	1113.9	147.309	0.645	0.714		14	1955.05	179.824	0.76	0.68		104	7158.33	380.604	0.621	0.647
105	1388.56	141.235	0.875	0.744		23	892.645	164.853	0.413	0.438		15	2534.88	202.209	0.779	0.557		105	3013.63	212.31	0.84	0.772
106	1230.25	166.428	0.558	0.466		24	905.996	155.903	0.468	0.703		16	1895.92	170.486	0.82	0.548		106	4409.82	243.804	0.932	0.884
107	633.244	110	0.658	0.48		25	1258.86	186.14	0.457	0.423		17	2338.43	249.894	0.471	0.765		107	3498.1	262.425	0.638	0.565
108	398.638	86.984	0.662	0.466		26	1089.1	127.556	0.841	0.944		18	2180.11	190.559	0.754	0.756		108	4354.51	265.617	0.776	0.734
109	387.194	90.418	0.595	0.57		27	967.032	124.225	0.787	0.564		19	1255.04	159.392	0.621	0.808		109	8583.12	365.558	0.807	0.762
110	726.705	103.413	0.854	0.656		28	1710.9	198.347	0.546	0.649		20	2149.6	176.331	0.869	0.687		110	8293.21	361.489	0.798	0.891
111	1506.82	145.183	0.898	0.79		29	883.108	133.607	0.622	0.61		21	2435.7	248.221	0.497	0.49		111	4940.06	267.602	0.867	0.636
112	223.161	62.341	0.722	0.667		30	1197.82	138.543	0.784	0.717		22	1272.21	158.053	0.64	0.509		112	7598.93	405.423	0.581	0.584
113	490.192	91.014	0.744	0.991		31	1810.09	192.795	0.612	0.532		23	1941.69	206.033	0.575	0.664
114	179.292	55.151	0.741	0.888		32	566.486	126.085	0.448	0.5		24	2027.53	167.525	0.908	0.821
115	1155.86	131.004	0.846	0.819		33	1386.65	159.547	0.685	0.672		25	1459.13	168.777	0.644	0.537
116	1371.39	145.773	0.811	0.742		34	1466.76	180.404	0.566	0.78		26	1234.06	159.808	0.607	0.642
117	1558.31	152.622	0.841	0.923		35	1338.97	184.111	0.496	0.561		27	1235.97	157.786	0.624	0.707
118	1064.31	132.602	0.761	0.788		36	873.571	144.648	0.525	0.57		28	1279.84	178.724	0.504	0.681
119	1125.34	140.173	0.72	0.551		37	1224.53	149.728	0.686	0.534		29	1609.81	194.661	0.534	0.535
120	1014.72	129.434	0.761	0.562		38	1222.62	158.806	0.609	0.7		30	1390.47	189.287	0.488	0.513
121	417.712	82.079	0.779	0.867		39	1461.04	155.058	0.764	0.789		31	1428.61	161.669	0.687	0.489
122	404.361	83.968	0.721	0.656		40	1115.81	141.845	0.697	0.694		32	818.258	120.223	0.711	0.806
123	652.317	100.653	0.809	0.692		41	1350.41	153.192	0.723	0.656		33	783.925	126.814	0.613	0.555
124	648.503	100.846	0.801	0.66		42	2136.24	207.765	0.622	0.702		34	659.947	98.88	0.848	0.739
125	629.429	105.432	0.712	0.628		43	1369.48	151.079	0.754	0.445		35	1520.17	186.049	0.552	0.58
126	1178.75	143.816	0.716	0.908		44	1499.19	155.732	0.777	0.796		36	1979.84	199.456	0.625	0.85
127	597.004	112.546	0.592	0.675		45	768.666	131.107	0.562	0.843		37	2315.54	192.529	0.785	0.682
128	1047.14	122.365	0.879	0.798		46	684.743	106.192	0.763	0.628		38	1419.08	184.867	0.522	0.382
129	810.628	125.44	0.647	0.535		47	1390.47	159.243	0.689	0.591		39	411.99	78.502	0.84	0.918
130	589.375	99.838	0.743	0.733		48	1548.78	151.868	0.844	0.63		40	1274.12	157.675	0.644	0.469
131	564.579	112.33	0.562	0.392		49	938.422	119.692	0.823	0.789		41	1220.71	148.527	0.695	0.752
						50	1052.86	141.863	0.657	0.902		42	1806.27	168.464	0.8	0.628
						51	1115.81	168.946	0.491	0.831		43	1316.08	165.747	0.602	0.692
						52	1598.37	167.96	0.712	0.791		44	3524.8	288.069	0.534	0.688
						53	1403.82	138.213	0.923	0.818		45	1163.49	147.263	0.674	0.465
						54	1876.84	170.861	0.808	0.702		46	1785.29	182.208	0.676	0.605
						55	1161.58	131.226	0.848	0.777		47	1167.31	144.482	0.703	0.862
						56	1205.45	155.765	0.624	0.577		48	1560.22	153.699	0.83	0.773
						57	1169.21	183.551	0.436	0.728		49	1728.07	186.531	0.624	0.582
						58	862.127	137.032	0.577	0.509		50	1077.66	140.094	0.69	0.566
						59	700.001	116.649	0.646	0.533		51	1298.91	138.264	0.854	0.932
						60	576.023	91.337	0.868	0.714		52	1474.39	162.033	0.706	0.696
						61	772.481	130.36	0.571	0.875		53	1333.24	145.91	0.787	0.712
						62	885.015	117.681	0.803	0.765		54	1031.88	128.54	0.785	0.53
						63	864.035	144.508	0.52	0.409		55	1424.8	165.682	0.652	0.539
						64	1087.2	151.932	0.592	0.609		56	1199.73	156.748	0.614	0.453
						65	911.719	126.159	0.72	0.695		57	1533.52	209.103	0.441	0.411
						66	1314.17	133.6	0.925	0.874		58	2925.89	232.072	0.683	0.584
						67	1466.76	159.413	0.725	0.587		59	2382.29	181.851	0.905	0.753
						68	806.814	106.361	0.896	0.831		60	2073.3	217.516	0.551	0.678
						69	1018.53	132.357	0.731	0.642		61	2586.38	205.352	0.771	0.894
						70	1049.05	155.368	0.546	0.66		62	2485.29	195.452	0.818	0.862
						71	1207.36	146.558	0.706	0.622		63	1125.34	156.197	0.58	0.616
						72	1668.94	183.897	0.62	0.446		64	1115.81	131.026	0.817	0.794
						73	967.032	137.127	0.646	0.547		65	1537.33	196.292	0.501	0.517
						74	909.811	119.789	0.797	0.618		66	2004.64	183.009	0.752	0.907
						75	1838.7	199.915	0.578	0.801		67	1775.75	171.419	0.759	0.736
						76	476.84	85.231	0.825	0.722		68	2489.11	206.244	0.735	0.597
						77	581.745	131.215	0.425	0.34		69	2239.24	190.412	0.776	0.706
						78	972.754	128.416	0.741	0.915		70	1087.2	164.578	0.504	0.393
						79	888.83	113.538	0.866	0.901		71	2014.17	204.279	0.607	0.834
						80	1056.68	163.43	0.497	0.562		72	2546.33	225.823	0.627	0.756
						81	885.015	121.239	0.757	0.682		73	3608.73	247.825	0.738	0.668
						82	1218.8	139.106	0.791	0.751		74	2244.96	192.146	0.764	0.674
						83	1531.61	174.96	0.629	0.756		75	1991.29	196.258	0.65	0.885
						84	799.184	108.747	0.849	0.802		76	3551.51	225.655	0.876	0.975
						85	713.353	110.503	0.734	0.599		77	2876.3	231.827	0.673	0.906
						86	1237.88	135.804	0.843	0.793		78	2328.89	203.765	0.705	0.633
						87	1150.14	145.263	0.685	0.521		79	1485.83	174.962	0.61	0.513
						88	1152.05	148.729	0.654	0.519		80	1008.99	136.436	0.681	0.508
						89	1375.21	172.213	0.583	0.765		81	1813.9	159.638	0.894	0.817
						90	661.854	119.772	0.58	0.47		82	1327.52	151.45	0.727	0.855
						91	700.001	99.361	0.891	0.708		83	3793.74	252.71	0.747	0.815
						92	604.633	91.776	0.902	0.807		84	993.735	130.505	0.733	0.809
						93	846.868	119.421	0.746	0.603		85	1306.54	152.043	0.71	0.839
						94	1129.16	151.15	0.621	0.588		86	1531.61	153.193	0.82	0.781
												87	2872.49	201.476	0.889	0.692
												88	959.403	180.207	0.371	0.685
												89	1180.66	129.002	0.892	0.723
												90	1697.55	153.677	0.903	0.722
												91	1195.91	192.8	0.404	0.462
												92	1443.87	166.798	0.652	0.824
Embryo 3
Middle						Ring 1						Ring 2-1						Ring 3
1	1037.6	126.7	0.812	0.642		1	1520.17	170.131	0.66	0.768		1	2084.75	172.382	0.882	0.871		1	11919.1	518.181	0.558	0.519
2	1356.13	165.718	0.621	0.577		2	1138.69	157.2	0.579	0.545		2	1619.35	169.783	0.706	0.865		2	5680.12	326.363	0.67	0.691
3	1272.21	154.342	0.671	0.583		3	928.885	135.144	0.639	0.614		3	1190.19	139.814	0.765	0.737		3	6393.47	365.35	0.602	0.538
4	757.222	115.683	0.711	0.536		4	1211.17	131.039	0.886	0.656		4	1573.57	154.041	0.833	0.759		4	5613.36	281.15	0.892	0.754
5	852.59	111.822	0.857	0.716		5	1346.6	136.364	0.91	0.768		5	1882.57	190.054	0.655	0.674		5	7251.79	394.142	0.587	0.72
6	1096.73	126.624	0.86	0.765		6	991.828	181.084	0.38	0.379		6	2647.42	210.358	0.752	0.8		6	1476.3	175.2	0.604	0.606
7	913.626	131.508	0.664	0.494		7	2159.13	206.809	0.634	0.641		7	1165.4	156.915	0.595	0.647		7	6183.66	298.955	0.869	0.932
8	1052.86	126.084	0.832	0.888		8	843.054	109.513	0.883	0.749		8	1586.92	173.587	0.662	0.611		8	8686.12	392.126	0.71	0.55
9	539.783	105.925	0.605	0.73		9	854.498	117.043	0.784	0.62		9	1722.35	170.032	0.749	0.819		9	7833.53	345.074	0.827	0.651
10	740.056	105.889	0.829	0.656		10	904.089	116.818	0.833	0.618		10	1895.92	188.119	0.673	0.794		10	7146.88	361.062	0.689	0.649
11	879.293	143.316	0.538	0.342		11	951.773	122.995	0.791	0.697		11	1894.01	197.824	0.608	0.881		11	8230.26	357.579	0.809	0.566
12	835.424	120.758	0.72	0.567		12	831.609	122.423	0.697	0.562		12	1638.42	163.121	0.774	0.864		12	1941.69	180.87	0.746	0.525
13	543.598	103.317	0.64	0.573		13	911.719	118.977	0.809	0.65		13	1567.85	209.99	0.447	0.727		13	3763.22	298.682	0.53	0.638
14	1276.02	144.021	0.773	0.807		14	1256.95	134.433	0.874	0.813		14	1335.15	161.326	0.645	0.768		14	4058.86	264.766	0.728	0.596
15	1209.27	136.899	0.811	0.635		15	1302.73	141.04	0.823	0.719		15	886.923	129.77	0.662	0.651		15	2988.84	219.781	0.778	0.754
16	1115.81	157.316	0.567	0.417		16	1470.58	174.561	0.606	0.492		16	1993.19	195.462	0.656	0.716		16	2979.3	219.294	0.779	0.656
17	976.569	136.953	0.654	0.594		17	1876.84	249.392	0.379	0.565		17	1359.95	175.431	0.555	0.695		17	3894.83	340.738	0.422	0.312
18	1625.07	165.254	0.748	0.652		18	1523.98	145.892	0.9	0.733		18	1369.48	143.381	0.837	0.946		18	4114.18	290.536	0.612	0.69
19	690.465	111.074	0.703	0.595		19	2342.24	263.856	0.423	0.721		19	1405.72	139.985	0.901	0.87		19	3318.81	232.975	0.768	0.551
20	871.664	109.913	0.907	0.799		20	827.795	163.563	0.389	0.362		20	1693.74	205.769	0.503	0.837		20	3126.16	247.939	0.639	0.437
21	732.427	114.411	0.703	0.585		21	1348.5	145.826	0.797	0.821		21	1377.12	139.549	0.889	0.727		21	3854.78	273.856	0.646	0.465
22	713.353	148.807	0.405	0.488		22	1510.63	152.222	0.819	0.733		22	1150.14	139.714	0.74	0.66		22	2162.95	184.383	0.799	0.78
23	841.146	124.361	0.683	0.658		23	2141.97	208.867	0.617	0.578		23	1438.15	151.789	0.784	0.901		23	2086.65	172.095	0.885	0.742
24	690.465	104.549	0.794	0.778		24	1571.66	149.983	0.878	0.9		24	1966.49	240.251	0.428	0.422		24	3759.41	240.491	0.817	0.633
25	511.173	93.438	0.736	0.599		25	740.056	142.428	0.458	0.325		25	1991.29	178.876	0.782	0.618		25	5380.66	318.619	0.666	0.668
26	568.394	106.657	0.628	0.443		26	2044.69	181.821	0.777	0.842		26	3002.19	285.746	0.462	0.583		26	5090.75	301.573	0.703	0.881
27	825.887	112.471	0.82	0.738		27	1319.89	133.87	0.926	0.911		27	1359.95	142.497	0.842	0.766		27	8314.19	348.097	0.862	0.75
28	801.092	123.136	0.664	0.749		28	904.089	154.289	0.477	0.276		28	986.106	163.051	0.466	0.777		28	4779.85	276.623	0.785	0.835
29	823.98	127.278	0.639	0.834		29	1459.13	142.603	0.902	0.858		29	1407.63	168.941	0.62	0.746		29	5668.68	306.308	0.759	0.66
30	759.13	114.383	0.729	0.483		30	1560.22	150.904	0.861	0.716		30	963.217	120.711	0.831	0.613		30	4413.63	265.635	0.786	0.506
31	932.7	126.821	0.729	0.652		31	2870.58	207.229	0.84	0.876		31	665.669	111.394	0.674	0.677		31	3435.16	230.333	0.814	0.721
32	896.46	115.43	0.845	0.75		32	1615.54	166.822	0.729	0.704		32	1644.14	207.137	0.482	0.656		32	16582.6	528.822	0.745	0.46
33	1005.18	161.155	0.486	0.422		33	2431.89	188.667	0.859	0.71		33	2073.3	185.794	0.755	0.607		33	12138.4	481.425	0.658	0.488
34	883.108	110.27	0.913	0.795		34	2073.3	186.516	0.749	0.641		34	1806.27	190.856	0.623	0.744		34	8720.45	378.521	0.765	0.649
35	444.415	118.205	0.4	0.295		35	2418.53	211.509	0.679	0.587		35	928.885	154.651	0.488	0.746		35	5897.56	337.716	0.65	0.397
36	734.334	111.274	0.745	0.562		36	2040.88	177.429	0.815	0.625		36	1907.36	204.808	0.571	0.648		36	5395.92	284.022	0.841	0.665
37	850.683	152.885	0.457	0.501		37	961.31	116.811	0.885	0.684		37	1358.04	157.097	0.691	0.46		37	5926.17	301.771	0.818	0.75
38	2286.93	182.227	0.865	0.919		38	1308.45	160.638	0.637	0.714		38	917.441	117.266	0.838	0.714		38	9656.97	427.971	0.663	0.697
39	1449.59	153.31	0.775	0.545		39	1125.34	171.689	0.48	0.504		39	707.631	106.31	0.787	0.826		39	6038.7	323.219	0.726	0.496
40	555.042	95.639	0.763	0.84		40	1016.62	120.498	0.88	0.896		40	1043.33	149.173	0.589	0.514		40	13824.6	467.697	0.794	0.729
41	795.37	115.645	0.747	0.562		41	936.514	126.132	0.74	0.592		41	1886.38	190.456	0.654	0.604		41	5878.49	344.434	0.623	0.425
42	1144.42	127.067	0.891	0.881		42	738.149	152.578	0.398	0.454		42	2803.82	225.461	0.693	0.67		42	6303.83	321.552	0.766	0.568
43	934.607	125.753	0.743	0.614		43	1161.58	140.585	0.739	0.862		43	2273.57	262.113	0.416	0.624		43	2885.84	234.785	0.658	0.477
44	1214.99	145.121	0.725	0.699		44	1075.75	137.393	0.716	0.702		44	2132.43	193.184	0.718	0.737		44	7671.41	392.591	0.625	0.496
45	1092.92	121.615	0.929	0.972		45	1270.3	141.961	0.792	0.532		45	1390.47	144.252	0.84	0.748		45	6605.19	336.96	0.731	0.806
46	1125.34	129.471	0.844	0.637		46	2458.59	219.446	0.642	0.711		46	1571.66	151.264	0.863	0.745		46	3198.64	211.489	0.899	0.727
47	774.389	120.354	0.672	0.534		47	1369.48	156.234	0.705	0.499		47	1029.97	121.364	0.879	0.865		47	4240.06	269.635	0.733	0.499
48	871.664	111.32	0.884	0.899		48	1226.43	138.638	0.802	0.85		48	1300.82	145.884	0.768	0.782		48	6212.27	340.735	0.672	0.803
49	677.113	105.376	0.766	0.733		49	967.032	139.46	0.625	0.522		49	854.498	127.939	0.656	0.476		49	7793.48	340.297	0.846	0.702
50	953.68	147.213	0.553	0.644		50	1176.84	132.658	0.84	0.636		50	1285.56	142.49	0.796	0.61		50	8415.28	362.192	0.806	0.707
51	1186.38	155.233	0.619	0.485		51	835.424	112.049	0.836	0.743		51	965.125	136.561	0.65	0.662		51	2149.6	190.447	0.745	0.604
52	684.743	99.123	0.876	0.804		52	1468.67	172.78	0.618	0.984		52	2273.57	199.488	0.718	0.771		52	8413.37	357.741	0.826	0.641
53	1359.95	141.592	0.852	0.784		53	1480.11	169.683	0.646	0.578		53	1644.14	179.321	0.643	0.795		53	6614.73	401.331	0.516	0.547
54	789.647	109.587	0.826	0.864		54	946.051	152.466	0.511	0.639		54	831.609	118.048	0.75	0.591		54	9843.89	451.698	0.606	0.58
55	1344.69	150.684	0.744	0.851		55	577.93	117.14	0.529	0.323		55	419.619	106.654	0.464	0.547		55	9954.52	410.151	0.744	0.68
56	938.422	127.082	0.73	0.567		56	1646.05	155.467	0.856	0.766		56	1735.7	181.466	0.662	0.717		56	3913.91	261.211	0.721	0.792
57	198.366	61.76	0.654	0.49		57	2100	196.62	0.683	0.866		57	1106.27	138.013	0.73	0.666		57	5958.6	337.527	0.657	0.477
58	869.757	113.301	0.851	0.746		58	1735.7	174.86	0.713	0.55		58	1199.73	164.753	0.555	0.806		58	10574.4	461.041	0.625	0.468
59	513.08	109.645	0.536	0.539		59	2017.99	191.305	0.693	0.83		59	860.22	148.944	0.487	0.882		59	5422.63	360.838	0.523	0.28
60	820.165	105.827	0.92	0.835		60	1407.63	139.122	0.914	0.871		60	1552.59	186.22	0.563	0.705		60	12111.7	477.547	0.667	0.403
61	938.422	129.319	0.705	0.698		61	1678.48	187.665	0.599	0.558		61	1539.24	176.691	0.62	0.654		61	8508.74	392.788	0.693	0.53
62	413.897	86.868	0.689	0.494		62	2210.63	252.599	0.435	0.324		62	1749.05	197.679	0.562	0.713		62	15266.5	489.435	0.801	0.599
63	659.947	100.564	0.82	0.72		63	1468.67	153.137	0.787	0.58		63	823.98	119.965	0.719	0.488		63	12476	536.938	0.544	0.392
64	1243.6	136.53	0.838	0.74		64	2332.7	257.381	0.443	0.508		64	1577.39	174.799	0.649	0.712		64	8205.47	388.249	0.684	0.429
65	379.565	80.034	0.745	0.568		65	1981.75	167.077	0.892	0.796		65	1548.78	173.005	0.65	0.689		65	6349.6	358.03	0.622	0.41
66	1171.12	146.632	0.684	0.602		66	1340.88	153.415	0.716	0.632		66	1419.08	169.967	0.617	0.851		66	3845.24	266.539	0.68	0.466
67	627.522	102.937	0.744	0.554		67	568.394	92.195	0.84	0.824		67	1031.88	139.507	0.666	0.424		67	6942.79	340.289	0.753	0.583
68	700.001	126.861	0.547	0.882		68	1678.48	168.589	0.742	0.77		68	1140.6	136.703	0.767	0.7		68	4224.81	268.519	0.736	0.581
69	671.391	123.219	0.556	0.784		69	1159.67	150.097	0.647	0.69		69	860.22	112.119	0.86	0.677		69	6998.11	335.274	0.782	0.507
70	1924.53	182.297	0.728	0.73		70	1527.8	154.959	0.8	0.639		70	1173.03	161.513	0.565	0.673		70	4800.83	324.907	0.571	0.408
71	1482.02	193.467	0.498	0.554		71	783.925	118.293	0.704	0.687		71	930.792	116.384	0.864	0.785		71	8009.01	367.723	0.744	0.614
72	1678.48	174.439	0.693	0.49		72	1161.58	177.129	0.465	0.491		72	997.55	120.29	0.866	0.817		72	7545.52	430.633	0.511	0.348
73	982.291	120.137	0.855	0.945		73	814.443	107.489	0.886	0.831		73	598.911	120.055	0.522	0.842		73	8312.28	366.991	0.776	0.552
74	665.669	102.585	0.795	0.802		74	1741.42	235.822	0.394	0.409		74	1388.56	184.379	0.513	0.475		74	26891.9	640.535	0.824	0.582
75	625.614	105.761	0.703	0.826		75	1573.57	168.773	0.694	0.46		75	1695.64	174.168	0.702	0.683		75	5954.78	316.409	0.747	0.541
76	1306.54	140.626	0.83	0.606		76	1781.47	232.007	0.416	0.459		76	1665.13	188.974	0.586	0.845		76	6891.3	339.901	0.75	0.536
77	783.925	104.779	0.897	0.835		77	1617.44	161.359	0.781	0.763		77	1405.72	153.446	0.75	0.667		77	6815	349.982	0.699	0.512
78	1028.07	131.558	0.746	0.578		78	2086.65	226.049	0.513	0.621		78	1558.31	160.171	0.763	0.514		78	4951.51	301.399	0.685	0.593
79	520.71	103.878	0.606	0.48		79	1008.99	132.784	0.719	0.623		79	2687.47	251.869	0.532	0.745		79	6683.39	343.487	0.712	0.733
80	921.255	120.753	0.794	0.616		80	1234.06	169.969	0.537	0.501		80	2391.83	187.95	0.851	0.774		80	6467.86	334.862	0.725	0.726
81	896.46	114.209	0.864	0.886		81	1403.82	164.096	0.655	0.552		81	1613.63	196.112	0.527	0.565		81	3576.3	253.978	0.697	0.489
82	999.457	143.361	0.611	0.593		82	1661.31	160.167	0.814	0.61		82	1277.93	135.23	0.878	0.746		82	5338.7	288.731	0.805	0.664
83	1014.72	160.865	0.493	0.399		83	2674.12	301.854	0.369	0.549		83	1089.1	132.159	0.784	0.771		83	3215.81	213.927	0.883	0.671
84	782.018	114.003	0.756	0.662		84	2006.54	170.292	0.87	0.662		84	940.329	114.94	0.894	0.718		84	14475	572.861	0.554	0.901
85	360.491	100.034	0.453	0.666		85	1182.56	138.739	0.772	0.544		85	1436.24	149.211	0.811	0.853		85	3707.91	240.204	0.808	0.538
86	497.821	110.955	0.508	0.379		86	1865.4	218.375	0.492	0.654		86	1762.4	204.955	0.527	0.678		86	9155.33	443.744	0.584	0.434
87	1039.51	133.641	0.731	0.742		Ring 1-2						87	1111.99	151.716	0.607	0.458		87	6580.4	358.228	0.644	0.661
88	1020.44	124.184	0.832	0.839		1	1325.62	137.078	0.887	0.778		88	829.702	121.155	0.71	0.597		88	3770.85	265.92	0.67	0.496
89	354.769	79.424	0.707	0.69		2	999.457	132.778	0.712	0.782		89	1237.88	132.275	0.889	0.799		89	8073.86	355.108	0.805	0.738
90	1039.51	129.448	0.78	0.729		3	1102.45	129.367	0.828	0.781		90	677.113	118.247	0.609	0.717		90	1361.86	143.601	0.83	0.652
91	703.816	104.109	0.816	0.749		4	1127.25	136.989	0.755	0.561		91	2357.5	244.506	0.496	0.518		91	3320.72	220.518	0.858	0.63
92	1274.12	142.64	0.787	0.717		5	635.151	134.035	0.444	0.503		92	2178.21	233.433	0.502	0.495		92	2914.45	218.761	0.765	0.598
93	942.236	130.045	0.7	0.618		6	1146.32	139.221	0.743	0.827		93	1491.56	143.605	0.909	0.986		93	6609.01	362.042	0.634	0.649
94	888.83	117.343	0.811	0.77		7	1003.27	149.138	0.567	0.788		94	1384.74	140.211	0.885	0.731		94	2193.47	217.513	0.583	0.682
95	802.999	120.68	0.693	0.937		8	1150.14	135.233	0.79	0.72		95	1123.44	128.381	0.857	0.885		95	3187.2	246.966	0.657	0.409
96	869.757	114.512	0.833	0.917		9	1060.49	155.514	0.551	0.489		96	1234.06	137.61	0.819	0.617		96	4850.42	284.119	0.755	0.694
97	1121.53	129.846	0.836	0.811		10	1268.39	133.119	0.899	0.727		97	1892.1	229.358	0.452	0.546		97	3601.1	261.026	0.664	0.553
98	1031.88	125.321	0.826	0.824		11	1354.23	208.097	0.393	0.49		98	2044.69	214.296	0.56	0.463		98	3870.03	280.617	0.618	0.58
99	1606	159.5	0.793	0.762		12	1111.99	161.373	0.537	0.396		99	1993.19	208.242	0.578	0.533		99	3139.52	225.964	0.773	0.79
100	667.576	102.885	0.793	0.783		13	1445.78	187.831	0.515	0.519		100	2346.05	263.515	0.425	0.626		100	3822.35	238.18	0.847	0.675
101	564.579	89.671	0.882	0.748		14	1283.65	161.532	0.618	0.876		101	1117.71	128.669	0.848	0.593		101	3786.11	261.732	0.695	0.535
102	753.408	108.828	0.799	0.735		15	1094.83	167.679	0.489	0.976		102	1857.77	208.531	0.537	0.761		102	3360.77	238.046	0.745	0.727
103	404.361	82.651	0.744	0.529		16	766.759	128.398	0.584	0.434								103	3992.11	276.689	0.655	0.859
104	541.691	106.555	0.6	0.72		17	822.073	123.744	0.675	0.507		Ring 2-2						104	5788.84	325.1	0.688	0.745
105	518.802	103.004	0.614	0.849		18	940.329	122.41	0.789	0.66		1	2220.17	185.482	0.811	0.604		105	3814.72	247.414	0.783	0.584
106	801.092	109.675	0.837	0.778		19	1400	164.491	0.65	0.496		2	1827.25	226.9	0.446	0.664		106	4718.81	266.554	0.835	0.852
107	879.293	127.946	0.675	0.813		20	1480.11	188.895	0.521	0.507		3	1785.29	191.519	0.612	0.562		107	3206.27	223.463	0.807	0.636
108	856.405	116.586	0.792	0.779		21	1525.89	219.802	0.397	0.412		4	1911.18	214.079	0.524	0.738		108	2941.15	225.856	0.725	0.834
109	1102.45	132.736	0.786	0.81		22	1174.93	175.859	0.477	0.321		5	1945.51	163.398	0.916	0.758		109	4606.28	288.08	0.697	0.765
110	585.56	92.398	0.862	0.732		23	1390.47	160.664	0.677	0.827		6	2552.05	239.509	0.559	0.759		110	3473.3	251.948	0.688	0.454
111	1356.13	140.176	0.867	0.905		24	690.465	97.12	0.92	0.83		7	1798.64	158.401	0.901	0.745		111	13002.5	604.285	0.447	0.865
112	848.776	115.399	0.801	0.776		25	755.315	103.279	0.89	0.708		8	1306.54	161.291	0.631	0.608		112	14978.5	568.915	0.582	0.429
113	802.999	111.364	0.814	0.739		26	2038.97	212.842	0.566	0.568		9	829.702	122.384	0.696	0.435
114	700.001	124.227	0.57	0.565		27	1478.2	177.695	0.588	0.501		10	2124.8	177.917	0.844	0.797
115	734.334	107.546	0.798	0.752		28	1941.69	179.971	0.753	0.744		11	1199.73	185.34	0.439	0.64
116	633.244	97.48	0.837	0.778		29	1132.97	140.068	0.726	0.622		12	1625.07	165.891	0.742	0.708
117	984.198	117.37	0.898	0.918		30	2082.84	174.354	0.861	0.759		13	1253.14	140.637	0.796	0.701
118	650.41	109.087	0.687	0.642		31	1724.25	162.252	0.823	0.669		14	2622.62	227.7	0.636	0.657
119	812.536	107.044	0.891	0.942		32	1895.92	163.232	0.894	0.826		15	1638.42	155.89	0.847	0.749
120	1001.37	127.154	0.778	0.666		33	3934.89	347.021	0.411	0.605		16	1779.57	205.832	0.528	0.523
121	1621.26	164.87	0.75	0.634		34	1569.76	154.455	0.827	0.598		17	2424.26	219.899	0.63	0.644
122	822.073	124.495	0.667	0.445		35	1424.8	181.396	0.544	0.599		18	1260.77	169.204	0.553	0.512
123	1487.74	175.569	0.607	0.709		36	1722.35	164.702	0.798	0.861		19	1377.12	156.765	0.704	0.681
124	709.538	104.174	0.822	0.637		37	1848.23	160.418	0.903	0.79		20	1073.84	152.406	0.581	0.39
125	1438.15	142.613	0.889	0.783		38	1848.23	225.563	0.456	0.451		21	2208.72	228.267	0.533	0.664
126	673.298	103.094	0.796	0.679		39	2058.04	189.402	0.721	0.559		22	1380.93	168.776	0.609	0.745
127	871.664	111.568	0.88	0.715		40	1384.74	179.362	0.541	0.532		23	2054.23	181.942	0.78	0.749
128	1180.66	136.798	0.793	0.595		41	1306.54	151.075	0.719	0.573		24	2599.73	230.882	0.613	0.63
129	633.244	103.885	0.737	0.569		42	1291.28	185.453	0.472	0.356		25	1323.71	176.958	0.531	0.662
130	865.942	111.646	0.873	0.817		43	1129.16	168.768	0.498	0.383		26	1750.96	160.42	0.855	0.861
131	535.968	84.271	0.948	0.926		44	1028.07	137.381	0.685	0.493		27	1245.51	162.096	0.596	0.54
132	1565.94	152.788	0.843	0.758		45	904.089	123.62	0.743	0.666		28	1310.36	149.163	0.74	0.748
133	1409.54	141.449	0.885	0.855		46	1470.58	188.658	0.519	0.569		29	2895.37	219.44	0.756	0.786
134	1028.07	127.249	0.798	0.619		47	1411.45	163.506	0.663	0.526		30	1073.84	142.998	0.66	0.842
135	1077.66	131.094	0.788	0.528		48	1436.24	177.916	0.57	0.513		31	1277.93	132.755	0.911	0.761
136	921.255	129.815	0.687	0.715		49	1089.1	150.143	0.607	0.407		32	259.401	71.319	0.641	0.551
137	999.457	127.796	0.769	0.574		50	1035.7	156.038	0.535	0.605		33	2113.36	183.864	0.786	0.779
138	1272.21	137.872	0.841	0.665		51	1516.35	226.538	0.371	0.694		34	1384.74	168.408	0.614	0.834
139	1209.27	145.226	0.721	0.514		52	1134.88	176.618	0.457	0.326		35	2689.38	211.297	0.757	0.851
140	1182.56	137.627	0.785	0.718		53	864.035	187.383	0.309	0.342		36	1214.99	132.265	0.873	0.781
141	1415.26	152.329	0.766	0.676		54	2063.76	193.269	0.694	0.521		37	2592.1	240.242	0.564	0.758
142	1167.31	137.311	0.778	0.546		55	1159.67	170.129	0.503	0.492		38	1262.67	138.032	0.833	0.689
143	724.797	105.621	0.816	0.633		56	1762.4	181.861	0.67	0.714		39	1716.62	157.437	0.87	0.866
144	1394.28	147.044	0.81	0.684		57	473.026	110.655	0.485	0.636		40	1441.96	144.823	0.864	0.81
145	787.74	112.212	0.786	0.769		58	1403.82	176.669	0.565	0.447		41	1676.57	175.934	0.681	0.654
146	1125.34	129.178	0.847	0.939		59	1977.93	177.803	0.786	0.524		42	2614.99	203.759	0.791	0.767
147	1216.9	144.347	0.734	0.649		60	1394.28	151.675	0.762	0.625		43	930.792	133.918	0.652	0.547
148	404.361	91.189	0.611	0.483		61	732.427	153.982	0.388	0.299		44	1562.13	163.898	0.731	0.869
149	1228.34	149.65	0.689	0.413		62	1293.19	170.809	0.557	0.66		45	1735.7	160.69	0.845	0.66
150	1138.69	129.876	0.848	0.681		63	782.018	127.594	0.604	0.577		46	3967.31	306.524	0.531	0.732
151	667.576	123.522	0.55	0.554		64	486.377	118.799	0.433	0.848		47	1077.66	125.052	0.866	0.743
152	890.738	118.791	0.793	0.632		65	1056.68	126.345	0.832	0.586		48	1701.37	195.069	0.562	0.759
153	717.168	117.524	0.652	0.784		66	793.462	139.092	0.515	0.588		49	1293.19	164.213	0.603	0.751
154	627.522	97.658	0.827	0.677		67	1089.1	135.032	0.751	0.572		50	1550.68	147.138	0.9	0.874
155	501.636	93.161	0.726	0.619		68	1377.12	144.915	0.824	0.615		51	1569.76	160.411	0.767	0.802
156	747.686	106.033	0.836	0.775		69	1180.66	131.864	0.853	0.698		52	2687.47	252.556	0.529	0.497
157	257.494	64.869	0.769	0.545		70	917.441	130.947	0.672	0.55		53	2040.88	164.286	0.95	0.862
						71	1056.68	137.067	0.707	0.41		54	1752.87	198.067	0.561	0.9
						72	1140.6	164.666	0.529	0.371		55	1604.09	149.565	0.901	0.698
						73	1207.36	159.869	0.594	0.652		56	2891.56	226.429	0.709	0.854
						74	1579.3	205.169	0.471	0.419		57	2109.54	183.322	0.789	0.646
						75	1430.52	164.352	0.666	0.559		58	1880.66	185.782	0.685	0.737
						76	991.828	157.959	0.5	0.304		59	2437.61	201.576	0.754	0.693
						77	679.021	101.982	0.82	0.577		60	2546.33	217.087	0.679	0.728
						78	1329.43	145.018	0.794	0.529		61	1735.7	204.71	0.52	0.484
						79	967.032	178.685	0.381	0.374		62	1941.69	171.976	0.825	0.688
						80	1262.67	131.465	0.918	0.793		63	6174.13	348.313	0.64	0.858
						81	600.819	114.445	0.576	0.566		64	1132.97	123.789	0.929	0.911
						82	923.163	112.035	0.924	0.854		65	1169.21	135.682	0.798	0.66
						83	503.543	95.267	0.697	0.74
						84	837.331	113.322	0.819	0.688
						85	774.389	133.066	0.55	0.517
						86	764.852	110.313	0.79	0.824
						87	1016.62	132.489	0.728	0.525
						88	743.871	117.705	0.675	0.491
						89	1405.72	180.325	0.543	0.51
						90	864.035	145.227	0.515	0.545
						91	919.348	153.231	0.492	0.777
						92	1146.32	145.166	0.684	0.466
						93	1770.03	175.81	0.72	0.521
						94	1033.79	130.349	0.765	0.654
						95	1764.31	174.998	0.724	0.768
						96	938.422	118.142	0.845	0.62
						97	1375.21	167.946	0.613	0.562

## Sheet: Sheet2 (2)
Embryo 1
Middle								Ring 1	Area	Perim.	Circularity	Round				Ring 2	Area	Perim.	Circularity	Round				Ring 3	Area	Perim.	Circularity	Round
	Area	Perim.	Circularity	Round	3-cell junctions			1	1800.55	160.017	0.884	0.692				89	2023.71	179.843	0.786	0.564				1	25716.9	719.019	0.625	0.889
1	1272.21	139.778	0.818	0.805				2	1811.99	183.997	0.673	0.728				90	2300.28	211.938	0.644	0.71				2	12643.9	483.853	0.679	0.631
2	822.073	131.381	0.598	0.941				3	1602.18	218.976	0.42	0.407				91	2992.65	224.959	0.743	0.66				3	8789.12	374.432	0.788	0.55
3	1062.4	130.214	0.787	0.754				4	1104.36	132.194	0.794	0.592				92	1401.91	151.054	0.772	0.637				4	17034.6	553.96	0.698	0.59
4	1062.4	130.214	0.787	0.754				5	926.977	122.921	0.771	0.759				93	1159.67	145.923	0.684	0.536				5	10231.1	388.21	0.853	0.637
5	1493.46	160.924	0.725	0.754				6	1052.86	123.556	0.867	0.78				94	2695.1	212.809	0.748	0.647				6	11509	443.524	0.735	0.728
6	675.206	102.729	0.804	0.756				7	1323.71	178.513	0.522	0.576				95	2811.45	251.923	0.557	0.475				7	29814	744.462	0.676	0.508
7	802.999	114.251	0.773	0.712				8	761.037	126.82	0.595	0.48				96	2923.98	234.937	0.666	0.766				8	36295.2	852.298	0.628	0.591
8	1977.93	174.462	0.817	0.575				9	1348.5	142.065	0.84	0.753				97	1981.75	219.809	0.515	0.363				9	11964.9	427.491	0.823	0.715
9	1131.07	130.666	0.832	0.808				10	911.719	111.982	0.914	0.745				98	3450.42	238.765	0.761	0.711				10	5254.78	268.557	0.916	0.82
10	1415.26	155.742	0.733	0.909				11	1108.18	125.164	0.889	0.929				99	2391.83	202.886	0.73	0.61				11	1026.16	124.645	0.83	0.679
11	1050.96	164.318	0.489	0.438				12	1062.4	150.157	0.592	0.555				100	3068.94	237.314	0.685	0.714				12	6261.87	344.7	0.662	0.815
12	1178.75	146.836	0.687	0.787				13	1413.35	192.71	0.478	0.473				101	949.866	135.878	0.647	0.778				13	9702.75	402.986	0.751	0.748
13	610.356	102.587	0.729	0.604				14	1113.9	124.053	0.91	0.797				102	808.721	131.723	0.586	0.663				14	5125.08	312.294	0.66	0.864
14	1018.53	124.981	0.819	0.882				15	1138.69	140.959	0.72	0.714				103	1354.23	142.432	0.839	0.74				15	3847.15	267.998	0.673	0.652
15	1098.64	126.536	0.862	0.869				16	1932.16	208.453	0.559	0.763				104	1115.81	150.015	0.623	0.37				16	1626.98	157.061	0.829	0.674
16	1190.19	136.935	0.798	0.692				17	1413.35	176.857	0.568	0.915				105	2109.54	219.171	0.552	0.854				17	1377.12	181.371	0.526	0.74
17	1018.53	131.855	0.736	0.652				18	1470.58	238.346	0.325	0.489				106	2462.4	209.696	0.704	0.613				18	6994.29	339.101	0.764	0.779
18	1174.93	135.733	0.801	0.805				19	2153.41	245.887	0.448	0.64				107	1518.26	207.898	0.441	0.577				19	3301.64	223.552	0.83	0.726
19	1073.84	124.155	0.875	0.856				20	1338.97	189.41	0.469	0.568				108	2309.81	201.275	0.716	0.694				20	3286.38	225.221	0.814	0.923
20	944.144	132.829	0.672	0.867				21	823.98	110.183	0.853	0.746				109	848.776	131.225	0.619	0.602				21	1178.75	149.897	0.659	0.481
21	806.814	114.397	0.775	0.855				22	944.144	119.511	0.831	0.621				110	1201.64	149.989	0.671	0.86				22	2765.67	196.576	0.899	0.797
22	770.574	112.813	0.761	0.813				23	968.939	143.021	0.595	0.653				111	360.491	106.278	0.401	0.622				23	5220.45	275.538	0.864	0.754
23	1426.71	148.192	0.816	0.859				24	944.144	120.706	0.814	0.753				112	1024.25	125.967	0.811	0.567				24	3398.92	249.88	0.684	0.799
24	1186.38	139.813	0.763	0.815				25	942.236	122.763	0.786	0.555				113	1546.87	173.431	0.646	0.707				25	8377.13	363.94	0.795	0.579
25	1180.66	128.576	0.897	0.874				26	829.702	112.341	0.826	0.686				114	595.097	135.691	0.406	0.548				26	6074.94	345.935	0.638	0.564
26	877.386	147.397	0.507	0.323				27	900.274	117.573	0.818	0.594				115	1260.77	165.082	0.581	0.698				27	2458.59	191.06	0.846	0.668
27	951.773	121.532	0.81	0.695				28	911.719	141.842	0.569	0.492				116	2435.7	215.136	0.661	0.604				28	5205.19	343.36	0.555	0.691
28	270.845	67.85	0.739	0.822				29	324.251	71.907	0.788	0.626				117	755.315	158.926	0.376	0.284				29	3698.37	230.058	0.878	0.776
29	1731.88	166.569	0.784	0.643				30	1552.59	171.485	0.663	0.835				118	1008.99	124.776	0.814	0.663				30	3807.09	249.936	0.766	0.789
30	976.569	139.7	0.629	0.369				31	919.348	119.421	0.81	0.809				119	864.035	122.527	0.723	0.599				31	7007.64	349.897	0.719	0.758
31	488.284	89.356	0.768	0.604				32	633.244	99.052	0.811	0.77				120	680.928	104.723	0.78	0.669				32	2529.16	242.451	0.541	0.394
32	650.41	95.348	0.899	0.934				33	1321.8	138.175	0.87	0.764				121	888.83	127.951	0.682	0.72				33	19247.2	622.637	0.624	0.592
33	865.942	109.338	0.91	0.937				34	623.707	105.759	0.701	0.602				122	1020.44	125.589	0.813	0.635				34	11205.7	496.199	0.572	0.498
34	970.847	116.012	0.906	0.934				35	1523.98	176.655	0.614	0.962				123	1609.81	163.354	0.758	0.612				35	12418.8	484.431	0.665	0.536
35	860.22	131.313	0.627	0.736				36	1194.01	171.822	0.508	0.75				124	888.83	124.328	0.723	0.466				36	6013.91	316.675	0.754	0.63
36	547.413	93.575	0.786	0.901				37	762.944	137.811	0.505	0.558				125	1945.51	209.747	0.556	0.544				37	4732.16	269.76	0.817	0.717
37	995.642	130.202	0.738	0.768				38	774.389	140.769	0.491	0.318				126	1108.18	128.463	0.844	0.586				38	8125.36	371.708	0.739	0.687
38	371.935	75.664	0.816	0.92				39	900.274	137.59	0.598	0.803				127	1604.09	166.834	0.724	0.686				39	3198.64	223.398	0.805	0.632
39	766.759	110.935	0.783	0.646				40	669.484	115.651	0.629	0.845				128	2384.2	205.8	0.707	0.903				40	4320.17	295.945	0.62	0.765
40	614.17	99.132	0.785	0.667				41	988.013	129.937	0.735	0.946				129	1943.6	188.187	0.69	0.819				41	3448.51	218.597	0.907	0.927
41	997.55	123.327	0.824	0.813				42	1136.79	160.806	0.552	0.702				130	2468.12	200.155	0.774	0.704				42	4066.49	248.552	0.827	0.662
42	631.336	106.703	0.697	0.585				43	1007.09	134.417	0.7	0.62				131	1920.71	168.071	0.854	0.77				43	31976.9	837.215	0.573	0.82
43	1352.32	140.603	0.86	0.943				44	1520.17	184.102	0.564	0.559				132	2498.64	195.863	0.818	0.958				44	6355.33	331.283	0.728	0.725
44	717.168	118.415	0.643	0.493				45	978.476	161.51	0.471	0.612				133	1108.18	203.103	0.338	0.684				45	7823.99	355.472	0.778	0.787
45	429.156	85.26	0.742	0.608				46	875.479	135.322	0.601	0.536				134	1440.06	151.159	0.792	0.672				46	3107.09	258.76	0.583	0.558
46	411.99	89.184	0.651	0.437				47	774.389	129.741	0.578	0.759				135	1882.57	177.768	0.749	0.701				47	4509	277.232	0.737	0.686
47	1066.21	129.746	0.796	0.773				48	1256.95	142.315	0.78	0.844				136	1529.7	156.992	0.78	0.77				48	4886.66	300.872	0.678	0.856
48	680.928	104.725	0.78	0.714				49	814.443	131.576	0.591	0.863				137	1522.07	152.643	0.821	0.802				49	3189.11	226.914	0.778	0.772
49	951.773	116.02	0.889	0.799				50	886.923	130.732	0.652	0.622				138	1564.04	152.27	0.848	0.707				50	6271.4	350.347	0.642	0.715
50	366.213	78.906	0.739	0.641				51	1508.72	177.668	0.601	0.882				139	1525.89	152.032	0.83	0.668				51	6841.7	369.864	0.628	0.579
51	696.187	102.674	0.83	0.846				52	974.661	121.443	0.83	0.548				140	1407.63	153.568	0.75	0.882				52	5327.26	288.16	0.806	0.589
52	1356.13	148.929	0.768	0.744				53	1951.23	183.866	0.725	0.693				141	1499.19	198.711	0.477	0.441				53	5603.83	319.997	0.688	0.858
53	581.745	93.382	0.838	0.639				54	1422.89	162.257	0.679	0.637				142	823.98	142.772	0.508	0.308				54	3868.13	333.994	0.436	0.526
54	768.666	104.9	0.878	0.8				55	989.92	127.8	0.762	0.604				143	1518.26	187.268	0.544	0.534				55	5008.73	286.752	0.765	0.618
55	637.059	94.557	0.895	0.913				56	1655.59	175.538	0.675	0.869				144	4362.14	260.211	0.81	0.796				56	8289.39	391.221	0.681	0.789
56	728.612	114.707	0.696	0.501				57	1153.95	135.962	0.784	0.739				145	7005.74	330.029	0.808	0.812				57	14524.6	532.671	0.643	0.513
57	469.211	88.75	0.749	0.582				58	1459.13	198.744	0.464	0.607				146	4133.25	247.458	0.848	0.837				58	5388.3	298.486	0.76	0.707
58	637.059	102.269	0.765	0.551				59	1289.38	184.907	0.474	0.453				147	1420.98	142.176	0.883	0.784				59	5889.93	316.873	0.737	0.6
59	894.552	118.531	0.8	0.562				60	951.773	119.732	0.834	0.712				148	1407.63	141.899	0.879	0.803				60	12794.6	424.162	0.894	0.799
60	938.422	126.839	0.733	0.69				61	905.996	135.923	0.616	0.514				149	1588.83	157.402	0.806	0.577				61	8003.29	356.373	0.792	0.894
61	474.933	86.354	0.8	0.815				62	1054.77	131.683	0.764	0.56				150	5233.8	269.144	0.908	0.86				62	1148.23	136.935	0.77	0.702
62	959.403	121.901	0.811	0.567				63	1388.56	152.144	0.754	0.751				151	1331.34	160.948	0.646	0.461				63	1564.04	158.788	0.78	0.613
63	705.724	100.537	0.877	0.851				64	978.476	114.176	0.943	0.925				152	1436.24	143.012	0.882	0.826				64	3795.65	360.571	0.367	0.546
64	314.715	82.535	0.581	0.395				65	841.146	113.028	0.827	0.843				153	1688.01	172.656	0.712	0.799				65	6938.98	327.972	0.811	0.657
65	593.189	92.975	0.862	0.901				66	1522.07	178.851	0.598	0.841				154	1466.76	148.81	0.832	0.855				66	3593.47	280.32	0.575	0.493
66	1056.68	128.39	0.806	0.619				67	1350.41	150.354	0.751	0.925				155	1667.03	155.158	0.87	0.681				67	5098.38	302.738	0.699	0.887
67	356.677	77.564	0.745	0.724				68	1140.6	130.453	0.842	0.862				156	1394.28	152.613	0.752	0.705				68	5264.32	272.352	0.892	0.768
68	947.958	115.703	0.89	0.801				69	1195.91	133.041	0.849	0.67				157	2124.8	185.208	0.778	0.732				69	5252.87	294.155	0.763	0.732
69	970.847	116.741	0.895	0.853				70	1375.21	151.324	0.755	0.9				158	1663.22	171.451	0.711	0.622				70	11102.7	433.999	0.741	0.893
70	492.099	86.816	0.82	0.706				71	1232.15	132.533	0.882	0.75				159	3503.82	301.209	0.485	0.899				71	14681	456.656	0.885	0.741
71	823.98	115.559	0.775	0.868				72	1298.91	204.596	0.39	0.477				160	2040.88	170.843	0.879	0.715				72	4554.78	304.08	0.619	0.565
72	1411.45	151.873	0.769	0.504				73	930.792	143.725	0.566	0.467				161	3059.41	257.618	0.579	0.737				73	19231.9	570.505	0.743	0.515
73	1132.97	133.564	0.798	0.752				74	1319.89	179.796	0.513	0.593				162	3126.16	218.844	0.82	0.904				74	4898.1	272.059	0.832	0.653
74	652.317	96.372	0.883	0.796				75	1085.29	133.054	0.77	0.521				163	1708.99	164.436	0.794	0.874				75	4919.08	290.439	0.733	0.648
75	1503	152.314	0.814	0.765				76	1199.73	175.943	0.487	0.68				164	2803.82	218.425	0.739	0.741				76	10547.7	418.324	0.757	0.594
76	1173.03	131.252	0.856	0.932				77	1422.89	144.986	0.851	0.849				165	2164.86	225.259	0.536	0.65				77	8773.86	400.118	0.689	0.461
77	795.37	105.549	0.897	0.736				78	968.939	148.662	0.551	0.75				166	3212	281.74	0.508	0.774				78	11213.4	425.416	0.779	0.523
78	1295.1	143.702	0.788	0.555				79	1287.47	160.195	0.63	0.564				167	2378.48	199.367	0.752	0.798				79	13015.8	442.143	0.837	0.666
79	944.144	124.348	0.767	0.56				80	1035.7	146.023	0.61	0.658				168	1314.17	142.651	0.812	0.782				80	5432.16	279.097	0.876	0.915
80	703.816	112.011	0.705	0.47				81	732.427	110.84	0.749	0.6				169	1663.22	193.357	0.559	0.551				81	8220.73	370.831	0.751	0.962
81	871.664	115.398	0.823	0.584				82	858.312	150.947	0.473	0.974				170	1874.94	166.667	0.848	0.884				82	7999.47	335.882	0.891	0.771
82	909.811	122.199	0.766	0.535				83	963.217	138.64	0.63	0.477				171	1152.05	152.313	0.624	0.564				83	3751.78	281.661	0.594	0.743
83	652.317	103.488	0.765	0.672				84	1306.54	168.789	0.576	0.544				172	1125.34	136.82	0.755	0.545				84	2525.35	213.722	0.695	0.635
84	480.655	85.653	0.823	0.67				85	1216.9	136.867	0.816	0.724				173	1457.22	170.772	0.628	0.508				85	4037.88	254.105	0.786	0.774
85	879.293	114.786	0.839	0.616				86	1266.49	150.918	0.699	0.827				174	1312.26	159.263	0.65	0.547				86	3341.7	228.919	0.801	0.629
86	535.968	107.2	0.586	0.383				87	921.255	124.615	0.745	0.725				175	2185.84	186.729	0.788	0.876				87	1609.81	166.599	0.729	0.744
87	1049.05	126.457	0.824	0.74				88	1333.24	144.073	0.807	0.847				176	1735.7	184.435	0.641	0.739				88	2359.41	183.51	0.88	0.917
88	787.74	110.291	0.814	0.902				89	972.754	115.288	0.92	0.916				Ring 2-2								89	12020.2	442.417	0.772	0.77
89	675.206	104.124	0.783	0.763				90	959.403	114.855	0.914	0.777				1	5090.75	294.768	0.736	0.715				90	4344.97	308.638	0.573	0.611
90	988.013	124.07	0.807	0.614				91	934.607	155.548	0.485	0.844				2	1899.73	199.072	0.602	0.698				91	7694.29	417.696	0.554	0.845
91	659.947	118.556	0.59	0.528				92	820.165	117.065	0.752	0.892				3	1878.75	204.612	0.564	0.737				92	3265.4	224.311	0.816	0.691
92	698.094	101.846	0.846	0.635				93	648.503	99.904	0.816	0.795				4	1548.78	149.064	0.876	0.729				93	2841.97	210.82	0.804	0.764
93	442.508	86.256	0.747	0.573				94	856.405	114.505	0.821	0.789				5	1276.02	142.68	0.788	0.551				94	3009.82	204.106	0.908	0.906
94	684.743	118.792	0.61	0.551				95	1161.58	143.291	0.711	0.647				6	1735.7	194.099	0.579	0.862				95	4491.84	258.691	0.843	0.675
95	745.778	107.387	0.813	0.684				96	1699.46	194.874	0.562	0.81				7	4550.96	307.242	0.606	0.656				96	7810.64	379.286	0.682	0.542
96	577.93	94.993	0.805	0.616				97	1018.53	122.984	0.846	0.658				8	3541.97	244.201	0.746	0.628				97	5237.61	317.192	0.654	0.572
97	411.99	99.82	0.52	0.419				98	793.462	106.155	0.885	0.882				9	593.189	165.69	0.272	0.789				98	5643.88	284.305	0.877	0.745
98	762.944	155.804	0.395	0.286				99	1188.29	134.785	0.822	0.666				10	2700.82	202.619	0.827	0.832				99	2122.89	210.483	0.602	0.396
99	1081.47	143.767	0.658	0.449				100	1365.67	189.423	0.478	0.767				11	3454.23	224.296	0.863	0.741				100	3639.24	273.248	0.613	0.509
100	1041.42	151.243	0.572	0.778				101	1247.41	135.471	0.854	0.807				12	614.17	142.276	0.381	0.233				101	6017.72	343.461	0.641	0.548
101	829.702	122.503	0.695	0.581				102	1464.85	152.95	0.787	0.819				13	2378.48	211.527	0.668	0.654				102	7558.87	347.698	0.786	0.599
102	1518.26	150.448	0.843	0.732				103	1459.13	173.487	0.609	0.485				14	1005.18	124.667	0.813	0.583				103	6341.98	344.481	0.672	0.695
103	858.312	129.604	0.642	0.541				104	1184.47	158.081	0.596	0.483				15	1428.61	145.274	0.851	0.726				104	4177.12	264.069	0.753	0.813
104	457.767	93.462	0.659	0.818				105	453.952	78.861	0.917	0.785				16	1186.38	133.178	0.841	0.577				105	4409.82	269.774	0.761	0.821
105	494.006	107.675	0.535	0.418				106	1115.81	154.917	0.584	0.582				17	2433.79	185.147	0.892	0.703				106	6404.92	350.683	0.654	0.427
106	614.17	110.778	0.629	0.905				107	1091.01	126.895	0.851	0.833				18	1636.52	161.197	0.791	0.65				107	2666.49	268.995	0.463	0.262
107	564.579	101.715	0.686	0.66				108	1626.98	155.591	0.845	0.658				19	2056.14	205.844	0.61	0.827				108	2050.41	211.703	0.575	0.376
108	726.705	118.646	0.649	0.686				109	1371.39	150.383	0.762	0.665				20	2309.81	238.349	0.511	0.504				109	2855.32	222.063	0.728	0.479
109	995.642	121.376	0.849	0.687				110	688.557	99.929	0.867	0.931				21	2248.78	179.997	0.872	0.663				110	3259.68	234.822	0.743	0.69
110	387.194	82.486	0.715	0.632				111	1031.88	121.553	0.878	0.734				22	1768.12	214.279	0.484	0.312				111	1642.24	189.293	0.576	0.579
111	921.255	120.668	0.795	0.664				112	1010.9	123.046	0.839	0.697				23	1604.09	199.958	0.504	0.451				112	5001.1	273.654	0.839	0.69
112	831.609	108.675	0.885	0.789				113	595.097	113.69	0.579	0.921				24	2161.04	219.372	0.564	0.571				113	31606.9	796.288	0.626	0.697
113	1022.35	124.343	0.831	0.784				114	1050.96	124.315	0.855	0.901				25	2544.42	253.667	0.497	0.826				114	8447.7	374.231	0.758	0.571
114	1022.35	124.343	0.831	0.784				115	829.702	133.059	0.589	0.561				26	3147.15	230.547	0.744	0.622				115	1169.21	175.497	0.477	0.418
115	331.881	85.688	0.568	0.878				116	2113.36	185.527	0.772	0.879				27	1916.9	182.999	0.719	0.736				116	4478.48	324.235	0.535	0.418
116	610.356	100.234	0.763	0.634				117	1581.2	170.577	0.683	0.789				28	1728.07	183.995	0.641	0.463				117	3015.54	265.66	0.537	0.331
117	675.206	119.208	0.597	0.706				118	1239.79	139.57	0.8	0.716				29	1634.61	176.533	0.659	0.549				118	8005.19	381.608	0.691	0.46
118	854.498	107.403	0.931	0.924				119	2071.39	175.437	0.846	0.697				30	2437.61	201.691	0.753	0.546				119	4035.98	249.896	0.812	0.851
119	829.702	109.221	0.874	0.858				120	1708.99	181.231	0.654	0.379				31	2147.69	218.306	0.566	0.691				120	7373.86	356.147	0.731	0.904
120	333.788	107.41	0.364	0.839				121	1022.35	139.669	0.659	0.434				32	2166.76	216.582	0.58	0.443				121	9290.75	475.179	0.517	0.501
121	1180.66	127.433	0.914	0.809				122	1363.76	158.48	0.682	0.514				33	1598.37	180.559	0.616	0.598				122	14522.6	496.013	0.742	0.797
122	886.923	111.593	0.895	0.943				123	1138.69	133.611	0.802	0.716				34	2548.23	228.581	0.613	0.705				123	6757.78	310.867	0.879	0.769
123	213.624	74.783	0.48	0.456				124	1003.27	130.168	0.744	0.61				35	1798.64	179.583	0.701	0.64				124	7038.16	383.462	0.601	0.849
124	774.389	125.713	0.616	0.471				125	715.26	121.115	0.613	0.535				36	1922.62	217.826	0.509	0.589				125	8607.92	396.263	0.689	0.7
125	400.546	119.811	0.351	0.384				126	1195.91	132.284	0.859	0.682				37	1457.22	161.346	0.703	0.77				126	5975.76	385.782	0.505	0.631
126	724.797	106.156	0.808	0.607				127	1209.27	150.544	0.671	0.825				38	396.731	97.129	0.528	0.373				127	4615.81	303.278	0.631	0.541
127	734.334	105.495	0.829	0.692				Ring 1-2								39	1897.82	193.813	0.635	0.556				128	9773.32	473.134	0.549	0.586
128	1634.61	156.688	0.837	0.936				1	1550.68	150.949	0.855	0.841				40	1811.99	193.789	0.606	0.552				129	6433.53	339.179	0.703	0.614
129	1308.45	140.922	0.828	0.756				2	2346.05	208.652	0.677	0.477				41	1403.82	198.309	0.449	0.296
130	648.503	100.339	0.809	0.869				3	530.246	102.497	0.634	0.457				42	2281.2	235.075	0.519	0.654
131	1010.9	133.229	0.716	0.604				4	631.336	94.519	0.888	0.961				43	3515.27	254.709	0.681	0.556
132	1026.16	130.26	0.76	0.744				5	1733.79	170.264	0.752	0.86				44	2786.65	225.018	0.692	0.881
133	1300.82	139.044	0.846	0.694				6	2420.44	207.678	0.705	0.838				45	1976.03	206.173	0.584	0.567
134	1136.79	142.443	0.704	0.638				7	1392.37	169.069	0.612	0.751				46	1705.18	162.005	0.816	0.782
135	923.163	140.973	0.584	0.586				8	2506.27	247.017	0.516	0.894				47	1548.78	203.858	0.468	0.392
136	1424.8	164.201	0.664	0.519				9	1396.19	149.674	0.783	0.858				48	1653.68	157.197	0.841	0.708
137	1277.93	134.719	0.885	0.812				10	1104.36	139.517	0.713	0.457				49	1838.7	192.807	0.622	0.525
138	1096.73	135.292	0.753	0.6				11	722.89	116.508	0.669	0.429				50	2504.36	202.798	0.765	0.639
139	768.666	116.846	0.707	0.737				12	551.227	112.914	0.543	0.44				51	2330.8	181.206	0.892	0.773
140	1304.63	136.919	0.875	0.751				13	833.517	109.28	0.877	0.868				52	1340.88	189.823	0.468	0.498
141	1228.34	131.447	0.893	0.863				14	1794.83	165.362	0.825	0.702				53	2511.99	218.079	0.664	0.515
142	1039.51	126.303	0.819	0.749				15	1134.88	142.29	0.704	0.709				54	627.522	93.213	0.908	0.864
143	1081.47	128.322	0.825	0.653				16	1314.17	138.297	0.863	0.706				55	989.92	119.972	0.864	0.829
144	997.55	121.88	0.844	0.839				17	1039.51	145.313	0.619	0.794				56	1134.88	138.767	0.741	0.513
145	871.664	156.652	0.446	0.367				18	1665.13	163.311	0.785	0.8				57	1417.17	172.265	0.6	0.521
146	944.144	123.216	0.781	0.65				19	1125.34	168.608	0.497	0.393				58	1070.03	120.92	0.92	0.735
147	1008.99	120.287	0.876	0.725				20	1569.76	192.135	0.534	0.405				59	431.064	82.683	0.792	0.614
148	978.476	118.749	0.872	0.862				21	1729.98	223.141	0.437	0.33				60	1945.51	199.359	0.615	0.899
149	1316.08	148.16	0.753	0.845				22	709.538	100.95	0.875	0.699				61	1194.01	134.977	0.824	0.624
150	982.291	145.003	0.587	0.517				23	595.097	97.998	0.779	0.779				62	1411.45	164.999	0.651	0.778
151	457.767	87.775	0.747	0.547				24	528.339	130.569	0.389	0.579				63	1363.76	167.085	0.614	0.701
152	799.184	111.198	0.812	0.587				25	1455.32	140.092	0.932	0.794				64	1880.66	203.868	0.569	0.68
153	1110.08	132.581	0.794	0.695				26	1598.37	171.948	0.679	0.496				65	2246.87	182.63	0.847	0.777
154	1035.7	136.176	0.702	0.763				27	1728.07	182.339	0.653	0.46				66	463.489	86.733	0.774	0.627
155	1663.22	158.614	0.831	0.832				28	1005.18	133.395	0.71	0.732				67	1028.07	126.303	0.81	0.873
156	1207.36	141.557	0.757	0.598				29	1194.01	157.858	0.602	0.553				68	1785.29	161.214	0.863	0.767
157	968.939	130.04	0.72	0.647				30	1092.92	162.335	0.521	0.464				69	1245.51	143.554	0.759	0.51
158	1089.1	132.832	0.776	0.593				31	719.075	111.835	0.722	0.727				70	1363.76	182.103	0.517	0.652
159	961.31	136.866	0.645	0.51				32	1667.03	152.326	0.903	0.774				71	1598.37	152.042	0.869	0.666
160	1049.05	150.828	0.579	0.605				33	1182.56	139.543	0.763	0.684				72	1472.48	155.753	0.763	0.682
161	494.006	96.688	0.664	0.406				34	804.906	109.709	0.84	0.685				73	1314.17	141.005	0.831	0.826
162	757.222	118.114	0.682	0.559				35	844.961	109.153	0.891	0.833				74	944.144	120.755	0.814	0.815
163	787.74	114.569	0.754	0.626				36	1073.84	123.224	0.889	0.718				75	4631.07	315.448	0.585	0.934
164	934.607	118.344	0.839	0.757				37	1831.07	190.5	0.634	0.464				76	997.55	120.296	0.866	0.813
165	869.757	114.032	0.841	0.916				38	886.923	142.786	0.547	0.473				77	1005.18	145.191	0.599	0.55
166	587.467	94.152	0.833	0.731				39	745.778	104.988	0.85	0.814				78	1493.46	162.58	0.71	0.454
167	501.636	92.516	0.736	0.955				40	915.533	120.594	0.791	0.806				79	1317.99	155.505	0.685	0.556
168	909.811	116.326	0.845	0.64				41	761.037	113.727	0.739	0.58				80	1876.84	234.85	0.428	0.943
169	600.819	95.931	0.82	0.615				42	759.13	115.355	0.717	0.512				81	1871.12	162.414	0.891	0.966
170	974.661	122.683	0.814	0.625				43	1447.69	168.442	0.641	0.558				82	1852.05	164.524	0.86	0.775
171	467.303	91.211	0.706	0.629				44	907.904	158.18	0.456	0.522
172	656.132	102.3	0.788	0.526				45	928.885	157.584	0.47	0.329
173	968.939	135.793	0.66	0.641				46	833.517	155.112	0.435	0.544
174	888.83	134.487	0.618	0.531				47	1125.34	126.312	0.886	0.746
175	902.182	117.368	0.823	0.712				48	507.358	105.278	0.575	0.538
176	1209.27	146.389	0.709	0.654				49	816.351	106.817	0.899	0.898
177	791.555	124.115	0.646	0.422				50	738.149	117.744	0.669	0.441
178	1249.32	164.05	0.583	0.538				51	518.802	133.236	0.367	0.444
179	1398.1	163.413	0.658	0.526				52	1192.1	155.176	0.622	0.476
180	667.576	129.522	0.5	0.291				53	1035.7	124.395	0.841	0.705
181	1184.47	139.886	0.761	0.736				54	713.353	133.38	0.504	0.73
182	654.225	107.777	0.708	0.475				55	963.217	128.01	0.739	0.684
183	812.536	152.381	0.44	0.575				56	1388.56	163.122	0.656	0.535
184	1255.04	134.875	0.867	0.769				57	1161.58	145.744	0.687	0.603
185	698.094	110.549	0.718	0.884				58	682.835	114.1	0.659	0.505
186	631.336	108.946	0.668	0.389				59	682.835	108.976	0.723	0.795
187	757.222	114.834	0.722	0.547				60	1523.98	153.981	0.808	0.664
188	379.565	76.611	0.813	0.624				61	1207.36	133.309	0.854	0.808
189	463.489	92.903	0.675	0.509				62	1234.06	159.636	0.609	0.676
190	1455.32	142.644	0.899	0.8				63	806.814	105.435	0.912	0.762
191	925.07	141.553	0.58	0.756				64	928.885	116.851	0.855	0.732
192	766.759	109.733	0.8	0.766				65	1104.36	132.322	0.793	0.92
193	1443.87	141.475	0.907	0.967				66	1045.23	122.551	0.875	0.751
194	1173.03	127.322	0.909	0.843				67	1611.72	155.019	0.843	0.726
195	1676.57	154.819	0.879	0.847				68	1363.76	137.643	0.905	0.827
196	764.852	114.147	0.738	0.484				69	1119.62	136.811	0.752	0.707
197	1073.84	135.408	0.736	0.642				70	1224.53	146.208	0.72	0.725
198	1224.53	143.471	0.748	0.486				71	1888.29	182.281	0.714	0.794
199	747.686	125.918	0.593	0.484				72	810.628	112.322	0.807	0.647
200	1077.66	129.681	0.805	0.738				73	1070.03	127.012	0.834	0.737
201	684.743	123.317	0.566	0.596				74	1462.95	149.17	0.826	0.845
202	1533.52	173.955	0.637	0.563				75	1558.31	174.713	0.642	0.79
203	1083.38	144.491	0.652	0.841				76	1598.37	160.515	0.78	0.622
204	1123.44	130.944	0.823	0.901				77	881.201	141.848	0.55	0.437
205	1123.44	130.944	0.823	0.901				78	587.467	112.532	0.583	0.568
206	1119.62	137.758	0.741	0.763				79	1569.76	208.675	0.453	0.665
207	1544.96	158.864	0.769	0.578				80	1811.99	170.498	0.783	0.937
208	1203.55	136.281	0.814	0.708				81	1289.38	175.748	0.525	0.382
209	1384.74	143.787	0.842	0.726				82	1024.25	120.523	0.886	0.751
210	802.999	109.001	0.849	0.695				83	1529.7	144.592	0.919	0.752
211	507.358	92.048	0.752	0.61				84	892.645	112.667	0.884	0.765
212	509.265	113.255	0.499	0.831				85	1077.66	172.682	0.454	0.802
213	1087.2	133.791	0.763	0.757				86	947.958	132.24	0.681	0.702
214	907.904	125.797	0.721	0.494				87	1136.79	143.402	0.695	0.79
215	1083.38	146.72	0.632	0.945				88	959.403	121.044	0.823	0.81
216	709.538	109.977	0.737	0.618
217	827.795	150.113	0.462	0.563
218	1234.06	144.398	0.744	0.511
219	1253.14	140.747	0.795	0.725
220	1409.54	159.272	0.698	0.723
221	574.116	104.363	0.662	0.612
222	617.985	102.317	0.742	0.617
223	1136.79	131.125	0.831	0.856
224	1165.4	139.254	0.755	0.649
225	1695.64	158.565	0.847	0.736
226	1016.62	134.275	0.709	0.584
227	1184.47	140.713	0.752	0.593
228	1224.53	144.908	0.733	0.894
Embryo 2
Middle								Ring 1								Ring 2								Ring 3
1	1056.68	124.269	0.86	0.595				1	1483.93	143.283	0.908	0.744				1	4751.24	264.715	0.852	0.72				1	22941.7	583.562	0.847	0.717
2	1394.28	139.948	0.895	0.725				2	940.329	112.703	0.93	0.872				2	6744.43	410.341	0.503	0.622				2	9092.39	387.999	0.759	0.597
3	1297.01	169.01	0.571	0.888				3	934.607	118.842	0.832	0.718				3	4190.47	246.464	0.867	0.761				3	7062.96	332.777	0.801	0.842
4	726.705	122.917	0.604	0.599				4	1913.08	189.14	0.672	0.705				4	3433.25	264.318	0.618	0.625				4	8750.97	409.57	0.656	0.591
5	848.776	113.013	0.835	0.682				5	961.31	114.112	0.928	0.786				5	3528.62	238.955	0.777	0.673				5	5924.26	426.757	0.409	0.471
6	1256.95	167.192	0.565	0.896				6	614.17	111.148	0.625	0.553				6	4568.13	317.154	0.571	0.633				6	8472.5	409.031	0.636	0.414
7	473.026	87.737	0.772	0.913				7	1272.21	137.236	0.849	0.705				7	3860.5	255.467	0.743	0.671				7	4385.02	344.412	0.465	0.396
8	1300.82	147.552	0.751	0.722				8	1096.73	131.755	0.794	0.755				8	2382.29	232.546	0.554	0.381				8	5744.97	296.09	0.823	0.621
9	858.312	112.015	0.86	0.816				9	1274.12	173.327	0.533	0.609				9	4114.18	306.658	0.55	0.649				9	10587.8	425.9	0.733	0.601
10	717.168	113.331	0.702	0.74				10	2079.02	238.573	0.459	0.61				10	5657.23	316.443	0.71	0.672				10	15518.3	541.306	0.666	0.866
11	898.367	117.934	0.812	0.867				11	2052.32	186.974	0.738	0.565				11	4953.42	327.634	0.58	0.618				11	2279.3	208.703	0.658	0.458
12	925.07	114.094	0.893	0.668				12	1716.62	173.138	0.72	0.66				12	4299.19	310.218	0.561	0.738				12	3082.3	216.285	0.828	0.753
13	801.092	109.9	0.833	0.692				13	1386.65	137.277	0.925	0.851				13	904.089	114.123	0.872	0.835				13	2119.08	200.413	0.663	0.525
14	801.092	109.9	0.833	0.692				14	1535.43	208.229	0.445	0.548				14	1043.33	121.895	0.882	0.739				14	3110.91	269.818	0.537	0.528
15	686.65	106.832	0.756	0.59				15	1613.63	203.27	0.491	0.88				15	995.642	119.247	0.88	0.735				15	7806.83	375.779	0.695	0.551
16	940.329	136.877	0.631	0.386				16	1266.49	138.454	0.83	0.758				16	904.089	113.983	0.874	0.732				16	1581.2	155.224	0.825	0.702
17	644.688	98.526	0.835	0.589				17	1319.89	159.19	0.655	0.449				17	1604.09	162.457	0.764	0.746				17	5228.08	300.978	0.725	0.934
18	823.98	131.919	0.595	0.683				18	2906.82	244.359	0.612	0.58				18	1029.97	127.877	0.791	0.839				18	2271.67	199.751	0.715	0.645
19	558.857	89.895	0.869	0.907				19	1424.8	143.171	0.873	0.826				19	3822.35	282.118	0.604	0.519				19	2811.45	207.951	0.817	0.629
20	480.655	93.424	0.692	0.966				20	2384.2	192.017	0.813	0.602				20	7883.12	472.126	0.444	0.725				20	3112.81	215.649	0.841	0.759
21	345.232	84.017	0.615	0.505				21	562.671	115.989	0.526	0.52				21	1060.49	146.358	0.622	0.812				21	3982.57	272.697	0.673	0.469
22	583.652	102.501	0.698	0.62				22	1586.92	164.491	0.737	0.463				22	1667.03	162.371	0.795	0.841				22	3788.02	261.367	0.697	0.66
23	1064.31	122.222	0.895	0.727				23	1462.95	159.975	0.718	0.536				23	3007.91	276.335	0.495	0.725				23	3700.28	250.278	0.742	0.74
24	555.042	97.866	0.728	0.439				24	904.089	161.357	0.436	0.447				24	1037.6	134.647	0.719	0.522				24	2225.89	203.15	0.678	0.444
25	772.481	113.581	0.752	0.464				25	1010.9	126.75	0.791	0.498				25	1907.36	163.546	0.896	0.756				25	4638.7	257.405	0.88	0.762
26	909.811	115.433	0.858	0.601				26	978.476	152.782	0.527	0.528				26	1649.87	178.808	0.648	0.681				26	4831.35	379.574	0.421	0.511
27	944.144	114.135	0.911	0.875				27	1504.91	214.948	0.409	0.334				27	2008.45	213.125	0.556	0.443				27	7516.91	345.071	0.793	0.65
28	1222.62	166.259	0.556	0.643				28	1352.32	181.331	0.517	0.73				28	1638.42	189.544	0.573	0.484				28	18222.9	545.23	0.77	0.804
29	1361.86	166.322	0.619	0.528				29	953.68	151.75	0.52	0.603				29	1924.53	185.319	0.704	0.757				29	6284.75	298.297	0.888	0.87
30	669.484	101.469	0.817	0.752				30	1270.3	131.832	0.918	0.923				30	1707.09	170.502	0.738	0.727				30	2311.72	181.841	0.879	0.722
31	730.519	104.098	0.847	0.628				31	795.37	168.816	0.351	0.645				31	7671.41	414.449	0.561	0.739				31	4180.94	243.869	0.883	0.734
32	329.973	75.435	0.729	0.52				32	635.151	96.931	0.85	0.617				32	1640.33	164.738	0.76	0.533				32	4364.04	258.039	0.824	0.689
33	213.624	58.045	0.797	0.788				33	1178.75	153.837	0.626	0.699				33	2071.39	173.792	0.862	0.801				33	9309.83	384.227	0.792	0.646
34	345.232	81.457	0.654	0.638				34	1077.66	191.85	0.368	0.358				34	2300.28	192.533	0.78	0.902				34	1718.53	181.626	0.655	0.432
35	524.524	88.877	0.834	0.665				35	1688.01	166.211	0.768	0.743				35	2704.64	197.228	0.874	0.892				35	8235.99	391.672	0.675	0.706
36	253.679	63.436	0.792	0.719				36	1718.53	214.683	0.469	0.275				36	4678.76	296.202	0.67	0.717				36	1882.57	245.728	0.392	0.281
37	360.491	85.318	0.622	0.46				37	831.609	113.375	0.813	0.613				37	2281.2	193.116	0.769	0.488				37	3278.75	273.433	0.551	0.37
38	406.268	79.849	0.801	0.681				38	1140.6	135.798	0.777	0.617				38	3789.93	246.804	0.782	0.646				38	11322.1	405.924	0.863	0.637
39	701.909	103.115	0.83	0.641				39	1630.79	185.369	0.596	0.683				39	1821.53	200.182	0.571	0.466				39	23275.5	683.635	0.626	0.854
40	644.688	98.071	0.842	0.603				40	1844.42	188.085	0.655	0.698				40	1844.42	175.711	0.751	0.648				40	9420.46	384.782	0.8	0.525
41	783.925	110.914	0.801	0.804				41	1022.35	144.823	0.613	0.446				41	3244.42	232.994	0.751	0.855				41	5785.03	302.773	0.793	0.854
42	556.949	112.759	0.55	0.849				42	566.486	93.603	0.812	0.67				42	1729.98	174.725	0.712	0.47				42	8159.69	360.821	0.788	0.886
43	408.175	83.974	0.727	0.471				43	951.773	118.242	0.855	0.762				43	4867.59	324.638	0.58	0.63				43	4436.52	267.005	0.782	0.66
44	1026.16	121.063	0.88	0.651				44	1401.91	193.698	0.47	0.692				44	2361.31	183.978	0.877	0.675				44	39097.1	902.949	0.603	0.875
45	612.263	104.577	0.704	0.747				45	1430.52	205.351	0.426	0.667				45	1846.33	167.642	0.826	0.611				45	39097.1	902.949	0.603	0.875
46	463.489	94.384	0.654	0.653				46	980.384	125.32	0.784	0.577				46	4312.54	344.837	0.456	0.716				46	20034.9	550.434	0.831	0.728
47	726.705	117.683	0.659	0.603				47	1007.09	157.195	0.512	0.612				47	3028.89	235.287	0.688	0.633				47	11943.9	410.117	0.892	0.79
48	1001.37	140.958	0.633	0.513				48	984.198	143.023	0.605	0.455				48	2576.84	206.454	0.76	0.717				48	6292.38	432.668	0.422	0.557
49	801.092	117.54	0.729	0.499				49	1277.93	192.182	0.435	0.442				49	3429.43	255.295	0.661	0.576				49	3770.85	241.846	0.81	0.638
50	446.322	85.998	0.758	0.67				50	1144.42	145.255	0.682	0.536				50	3492.38	232.111	0.815	0.956				50	4436.52	249.762	0.894	0.802
51	438.693	86.585	0.735	0.667				51	1398.1	231.624	0.327	0.568				51	5035.43	328.792	0.585	0.609				51	27252.4	609.184	0.923	0.807
52	579.838	109.067	0.613	0.379				52	942.236	147.458	0.545	0.401				52	3023.17	237.772	0.672	0.576				52	21507.4	560.507	0.86	0.828
53	511.173	105.961	0.572	0.508				53	1522.07	155.65	0.789	0.738				53	2483.38	189.221	0.872	0.763				53	5291.02	324.495	0.631	0.904
54	526.432	94.191	0.746	0.674				54	1228.34	166.575	0.556	0.745				54	3206.27	256.312	0.613	0.445				54	6078.76	346.573	0.636	0.832
55	947.958	121.969	0.801	0.702				55	1058.59	156.225	0.545	0.724				55	3841.43	286.556	0.588	0.742				55	13250.4	509.804	0.641	0.722
56	709.538	100.723	0.879	0.885				56	1066.21	153.47	0.569	0.773				56	1985.56	222.99	0.502	0.334				56	5025.9	303.031	0.688	0.564
57	541.691	93.668	0.776	0.65				57	1359.95	143.553	0.829	0.786				57	3109	263.7	0.562	0.524				57	4194.29	355.484	0.417	0.644
58	326.159	83.69	0.585	0.428				58	1649.87	183.494	0.616	0.788				58	2433.79	214.405	0.665	0.605				58	3780.39	224.641	0.941	0.899
59	1323.71	157.317	0.672	0.669				59	1108.18	166.024	0.505	0.301				59	1857.77	160.749	0.903	0.822				59	10583.9	455.124	0.642	0.674
60	221.254	60.885	0.75	0.555				60	1125.34	137.659	0.746	0.521				60	3562.95	293.566	0.52	0.509				60	558.857	153.91	0.296	0.349
61	465.396	89.772	0.726	0.549				61	675.206	101.957	0.816	0.552				61	2849.6	255.131	0.55	0.878				61	3231.07	235.32	0.733	0.596
62	1247.41	130.732	0.917	0.766				62	1190.19	169.133	0.523	0.587				62	2473.85	222.523	0.628	0.68				62	11119.9	486.246	0.591	0.699
63	999.457	126.575	0.784	0.863				63	2410.9	212.244	0.673	0.571				63	3042.24	276.114	0.501	0.65				63	8085.3	389.272	0.671	0.839
64	1079.57	142.325	0.67	0.626				64	843.054	141.256	0.531	0.466				64	2847.69	211.026	0.804	0.768				64	11997.3	421.276	0.849	0.756
65	843.054	125.501	0.673	0.821				65	951.773	125.845	0.755	0.543				65	2479.57	196.626	0.806	0.636				65	4930.53	281.107	0.784	0.676
66	419.619	77.978	0.867	0.749				66	1747.14	172.995	0.734	0.469				66	2641.7	227.589	0.641	0.56				66	3994.01	257.311	0.758	0.534
67	1176.84	134.227	0.821	0.701				67	1317.99	234.552	0.301	0.24				67	4837.07	324.826	0.576	0.457				67	6008.19	305.969	0.806	0.934
68	595.097	109.428	0.625	0.591				68	1512.54	198.982	0.48	0.615				68	3973.03	246.748	0.82	0.627				68	7568.41	398.93	0.598	0.772
69	1310.36	138.175	0.862	0.77				69	1319.89	139.606	0.851	0.664				69	2702.73	220.16	0.701	0.784				69	4426.98	270.499	0.76	0.75
70	1134.88	133.454	0.801	0.635				70	1274.12	157.553	0.645	0.592				70	1283.65	147.725	0.739	0.565				70	4529.98	288.18	0.685	0.578
71	793.462	134.634	0.55	0.485				71	871.664	141.016	0.551	0.491				71	1606	152.057	0.873	0.761				71	2389.92	205.527	0.711	0.49
72	835.424	116.765	0.77	0.68				72	1115.81	144.112	0.675	0.791				72	2334.61	201.874	0.72	0.671				72	2594.01	197.796	0.833	0.622
73	638.966	99.874	0.805	0.705				73	1604.09	148.885	0.909	0.852				73	1628.89	196.117	0.532	0.576				73	7875.49	354.282	0.788	0.707
74	280.382	78.128	0.577	0.609				74	1735.7	172.587	0.732	0.854				74	2008.45	172.979	0.844	0.775				74	6874.13	338.668	0.753	0.578
75	211.717	65.427	0.622	0.549				75	1428.61	157.948	0.72	0.784				75	2199.19	189.527	0.769	0.739				75	3568.67	239.389	0.783	0.581
76	219.347	69.013	0.579	0.891				76	972.754	124.312	0.791	0.538				76	2511.99	196.785	0.815	0.825				76	6351.51	361.751	0.61	0.695
77	1529.7	164.706	0.709	0.681				77	928.885	160.968	0.45	0.643				77	2208.72	197.123	0.714	0.784				77	5435.98	327.078	0.639	0.777
78	942.236	124.963	0.758	0.726				78	1113.9	145.91	0.657	0.84				78	2744.69	218.079	0.725	0.585				78	4354.51	250.772	0.87	0.756
79	953.68	119.271	0.842	0.774				79	1363.76	155.777	0.706	0.735				79	1382.84	151.813	0.754	0.778				79	4917.18	326.467	0.58	0.666
80	640.873	98.091	0.837	0.801				80	1438.15	150.623	0.797	0.724				80	1556.41	149.622	0.874	0.786				80	1834.88	189.758	0.64	0.432
81	1028.07	140.179	0.657	0.426				81	1064.31	137.49	0.708	0.571				81	1571.66	170.369	0.68	0.634				81	4373.58	299.865	0.611	0.656
82	1260.77	160.737	0.613	0.481				Ring 1-2								82	1056.68	151.893	0.576	0.625				82	3635.43	229.002	0.871	0.734
83	627.522	103.705	0.733	0.534				1	885.015	126.695	0.693	0.831				83	1110.08	136.31	0.751	0.559				83	4781.75	260.99	0.882	0.801
84	566.486	93.012	0.823	0.599				2	1060.49	157.911	0.534	0.807				84	1197.82	131.714	0.868	0.751				84	2597.83	209.48	0.744	0.641
85	196.458	66.947	0.551	0.842				3	1159.67	173.725	0.483	0.357				85	1142.51	144.021	0.692	0.57				85	2248.78	195.209	0.742	0.447
86	251.772	67.55	0.693	0.557				4	1461.04	200.532	0.457	0.609				86	1728.07	195.731	0.567	0.756				86	4985.84	266.969	0.879	0.983
87	568.394	95.069	0.79	0.711				5	1123.44	157.371	0.57	0.496				87	1201.64	165.12	0.554	0.734				87	4587.2	272.333	0.777	0.755
88	619.892	111.836	0.623	0.384				6	1554.5	164.835	0.719	0.768				88	1623.16	166.043	0.74	0.763				88	5149.88	329.395	0.596	0.594
89	537.876	95.667	0.739	0.492				7	915.533	122.62	0.765	0.765				89	1333.24	153.399	0.712	0.638				89	5363.5	311.924	0.693	0.582
90	925.07	126.337	0.728	0.58				8	1907.36	204.542	0.573	0.544				Ring 2-2								90	2723.71	211.796	0.763	0.63
91	476.84	86.5	0.801	0.773				9	984.198	121.094	0.843	0.554				1	1516.35	194.291	0.505	0.613				91	3019.35	241.142	0.652	0.449
92	1081.47	139.698	0.696	0.467				10	797.277	127.426	0.617	0.916				2	2904.91	220.973	0.748	0.903				92	18171.4	535.766	0.796	0.859
93	526.432	94.276	0.744	0.538				11	1071.94	123.491	0.883	0.779				3	1474.39	176.631	0.594	0.833				93	24671.7	601.362	0.857	0.753
94	747.686	108.207	0.802	0.811				12	1005.18	121.223	0.86	0.829				4	1678.48	233.919	0.385	0.419				94	6267.59	353.232	0.631	0.798
95	848.776	111.727	0.854	0.857				13	780.111	106.233	0.869	0.626				5	2237.33	191.647	0.765	0.478				95	3797.56	290.032	0.567	0.791
96	1152.05	146.805	0.672	0.615				14	844.961	109.155	0.891	0.737				6	2235.43	213.436	0.617	0.504				96	2311.72	204.418	0.695	0.52
97	976.569	122.136	0.823	0.704				15	896.46	124.606	0.726	0.504				7	2513.9	211.346	0.707	0.766				97	3011.72	215.775	0.813	0.724
98	644.688	98.511	0.835	0.689				16	1283.65	156.066	0.662	0.412				8	2784.75	199.994	0.875	0.884				98	5237.61	274.754	0.872	0.821
99	923.163	112.16	0.922	0.931				17	1699.46	170.182	0.737	0.493				9	1770.03	192.163	0.602	0.704				99	4306.82	275.322	0.714	0.817
100	837.331	124.134	0.683	0.514				18	1478.2	156.437	0.759	0.834				10	1663.22	161.351	0.803	0.549				100	3288.29	222.642	0.834	0.619
101	328.066	75.575	0.722	0.685				19	1356.13	157.038	0.691	0.47				11	1853.95	190.649	0.641	0.694				101	3854.78	236.461	0.866	0.754
102	623.707	103.896	0.726	0.778				20	1525.89	186.193	0.553	0.638				12	2523.44	191.479	0.865	0.742				102	3898.65	257.228	0.74	0.601
103	450.137	82.796	0.825	0.661				21	1077.66	125.814	0.856	0.972				13	2265.95	201.985	0.698	0.772				103	2578.75	241.179	0.557	0.79
104	217.439	83.641	0.391	0.634				22	1113.9	147.309	0.645	0.714				14	1955.05	179.824	0.76	0.68				104	7158.33	380.604	0.621	0.647
105	1388.56	141.235	0.875	0.744				23	892.645	164.853	0.413	0.438				15	2534.88	202.209	0.779	0.557				105	3013.63	212.31	0.84	0.772
106	1230.25	166.428	0.558	0.466				24	905.996	155.903	0.468	0.703				16	1895.92	170.486	0.82	0.548				106	4409.82	243.804	0.932	0.884
107	633.244	110	0.658	0.48				25	1258.86	186.14	0.457	0.423				17	2338.43	249.894	0.471	0.765				107	3498.1	262.425	0.638	0.565
108	398.638	86.984	0.662	0.466				26	1089.1	127.556	0.841	0.944				18	2180.11	190.559	0.754	0.756				108	4354.51	265.617	0.776	0.734
109	387.194	90.418	0.595	0.57				27	967.032	124.225	0.787	0.564				19	1255.04	159.392	0.621	0.808				109	8583.12	365.558	0.807	0.762
110	726.705	103.413	0.854	0.656				28	1710.9	198.347	0.546	0.649				20	2149.6	176.331	0.869	0.687				110	8293.21	361.489	0.798	0.891
111	1506.82	145.183	0.898	0.79				29	883.108	133.607	0.622	0.61				21	2435.7	248.221	0.497	0.49				111	4940.06	267.602	0.867	0.636
112	223.161	62.341	0.722	0.667				30	1197.82	138.543	0.784	0.717				22	1272.21	158.053	0.64	0.509				112	7598.93	405.423	0.581	0.584
113	490.192	91.014	0.744	0.991				31	1810.09	192.795	0.612	0.532				23	1941.69	206.033	0.575	0.664
114	179.292	55.151	0.741	0.888				32	566.486	126.085	0.448	0.5				24	2027.53	167.525	0.908	0.821
115	1155.86	131.004	0.846	0.819				33	1386.65	159.547	0.685	0.672				25	1459.13	168.777	0.644	0.537
116	1371.39	145.773	0.811	0.742				34	1466.76	180.404	0.566	0.78				26	1234.06	159.808	0.607	0.642
117	1558.31	152.622	0.841	0.923				35	1338.97	184.111	0.496	0.561				27	1235.97	157.786	0.624	0.707
118	1064.31	132.602	0.761	0.788				36	873.571	144.648	0.525	0.57				28	1279.84	178.724	0.504	0.681
119	1125.34	140.173	0.72	0.551				37	1224.53	149.728	0.686	0.534				29	1609.81	194.661	0.534	0.535
120	1014.72	129.434	0.761	0.562				38	1222.62	158.806	0.609	0.7				30	1390.47	189.287	0.488	0.513
121	417.712	82.079	0.779	0.867				39	1461.04	155.058	0.764	0.789				31	1428.61	161.669	0.687	0.489
122	404.361	83.968	0.721	0.656				40	1115.81	141.845	0.697	0.694				32	818.258	120.223	0.711	0.806
123	652.317	100.653	0.809	0.692				41	1350.41	153.192	0.723	0.656				33	783.925	126.814	0.613	0.555
124	648.503	100.846	0.801	0.66				42	2136.24	207.765	0.622	0.702				34	659.947	98.88	0.848	0.739
125	629.429	105.432	0.712	0.628				43	1369.48	151.079	0.754	0.445				35	1520.17	186.049	0.552	0.58
126	1178.75	143.816	0.716	0.908				44	1499.19	155.732	0.777	0.796				36	1979.84	199.456	0.625	0.85
127	597.004	112.546	0.592	0.675				45	768.666	131.107	0.562	0.843				37	2315.54	192.529	0.785	0.682
128	1047.14	122.365	0.879	0.798				46	684.743	106.192	0.763	0.628				38	1419.08	184.867	0.522	0.382
129	810.628	125.44	0.647	0.535				47	1390.47	159.243	0.689	0.591				39	411.99	78.502	0.84	0.918
130	589.375	99.838	0.743	0.733				48	1548.78	151.868	0.844	0.63				40	1274.12	157.675	0.644	0.469
131	564.579	112.33	0.562	0.392				49	938.422	119.692	0.823	0.789				41	1220.71	148.527	0.695	0.752
								50	1052.86	141.863	0.657	0.902				42	1806.27	168.464	0.8	0.628
								51	1115.81	168.946	0.491	0.831				43	1316.08	165.747	0.602	0.692
								52	1598.37	167.96	0.712	0.791				44	3524.8	288.069	0.534	0.688
								53	1403.82	138.213	0.923	0.818				45	1163.49	147.263	0.674	0.465
								54	1876.84	170.861	0.808	0.702				46	1785.29	182.208	0.676	0.605
								55	1161.58	131.226	0.848	0.777				47	1167.31	144.482	0.703	0.862
								56	1205.45	155.765	0.624	0.577				48	1560.22	153.699	0.83	0.773
								57	1169.21	183.551	0.436	0.728				49	1728.07	186.531	0.624	0.582
								58	862.127	137.032	0.577	0.509				50	1077.66	140.094	0.69	0.566
								59	700.001	116.649	0.646	0.533				51	1298.91	138.264	0.854	0.932
								60	576.023	91.337	0.868	0.714				52	1474.39	162.033	0.706	0.696
								61	772.481	130.36	0.571	0.875				53	1333.24	145.91	0.787	0.712
								62	885.015	117.681	0.803	0.765				54	1031.88	128.54	0.785	0.53
								63	864.035	144.508	0.52	0.409				55	1424.8	165.682	0.652	0.539
								64	1087.2	151.932	0.592	0.609				56	1199.73	156.748	0.614	0.453
								65	911.719	126.159	0.72	0.695				57	1533.52	209.103	0.441	0.411
								66	1314.17	133.6	0.925	0.874				58	2925.89	232.072	0.683	0.584
								67	1466.76	159.413	0.725	0.587				59	2382.29	181.851	0.905	0.753
								68	806.814	106.361	0.896	0.831				60	2073.3	217.516	0.551	0.678
								69	1018.53	132.357	0.731	0.642				61	2586.38	205.352	0.771	0.894
								70	1049.05	155.368	0.546	0.66				62	2485.29	195.452	0.818	0.862
								71	1207.36	146.558	0.706	0.622				63	1125.34	156.197	0.58	0.616
								72	1668.94	183.897	0.62	0.446				64	1115.81	131.026	0.817	0.794
								73	967.032	137.127	0.646	0.547				65	1537.33	196.292	0.501	0.517
								74	909.811	119.789	0.797	0.618				66	2004.64	183.009	0.752	0.907
								75	1838.7	199.915	0.578	0.801				67	1775.75	171.419	0.759	0.736
								76	476.84	85.231	0.825	0.722				68	2489.11	206.244	0.735	0.597
								77	581.745	131.215	0.425	0.34				69	2239.24	190.412	0.776	0.706
								78	972.754	128.416	0.741	0.915				70	1087.2	164.578	0.504	0.393
								79	888.83	113.538	0.866	0.901				71	2014.17	204.279	0.607	0.834
								80	1056.68	163.43	0.497	0.562				72	2546.33	225.823	0.627	0.756
								81	885.015	121.239	0.757	0.682				73	3608.73	247.825	0.738	0.668
								82	1218.8	139.106	0.791	0.751				74	2244.96	192.146	0.764	0.674
								83	1531.61	174.96	0.629	0.756				75	1991.29	196.258	0.65	0.885
								84	799.184	108.747	0.849	0.802				76	3551.51	225.655	0.876	0.975
								85	713.353	110.503	0.734	0.599				77	2876.3	231.827	0.673	0.906
								86	1237.88	135.804	0.843	0.793				78	2328.89	203.765	0.705	0.633
								87	1150.14	145.263	0.685	0.521				79	1485.83	174.962	0.61	0.513
								88	1152.05	148.729	0.654	0.519				80	1008.99	136.436	0.681	0.508
								89	1375.21	172.213	0.583	0.765				81	1813.9	159.638	0.894	0.817
								90	661.854	119.772	0.58	0.47				82	1327.52	151.45	0.727	0.855
								91	700.001	99.361	0.891	0.708				83	3793.74	252.71	0.747	0.815
								92	604.633	91.776	0.902	0.807				84	993.735	130.505	0.733	0.809
								93	846.868	119.421	0.746	0.603				85	1306.54	152.043	0.71	0.839
								94	1129.16	151.15	0.621	0.588				86	1531.61	153.193	0.82	0.781
																87	2872.49	201.476	0.889	0.692
																88	959.403	180.207	0.371	0.685
																89	1180.66	129.002	0.892	0.723
																90	1697.55	153.677	0.903	0.722
																91	1195.91	192.8	0.404	0.462
																92	1443.87	166.798	0.652	0.824
Embryo 3
Middle								Ring 1								Ring 2-1								Ring 3
1	1037.6	126.7	0.812	0.642				1	1520.17	170.131	0.66	0.768				1	2084.75	172.382	0.882	0.871				1	11919.1	518.181	0.558	0.519
2	1356.13	165.718	0.621	0.577				2	1138.69	157.2	0.579	0.545				2	1619.35	169.783	0.706	0.865				2	5680.12	326.363	0.67	0.691
3	1272.21	154.342	0.671	0.583				3	928.885	135.144	0.639	0.614				3	1190.19	139.814	0.765	0.737				3	6393.47	365.35	0.602	0.538
4	757.222	115.683	0.711	0.536				4	1211.17	131.039	0.886	0.656				4	1573.57	154.041	0.833	0.759				4	5613.36	281.15	0.892	0.754
5	852.59	111.822	0.857	0.716				5	1346.6	136.364	0.91	0.768				5	1882.57	190.054	0.655	0.674				5	7251.79	394.142	0.587	0.72
6	1096.73	126.624	0.86	0.765				6	991.828	181.084	0.38	0.379				6	2647.42	210.358	0.752	0.8				6	1476.3	175.2	0.604	0.606
7	913.626	131.508	0.664	0.494				7	2159.13	206.809	0.634	0.641				7	1165.4	156.915	0.595	0.647				7	6183.66	298.955	0.869	0.932
8	1052.86	126.084	0.832	0.888				8	843.054	109.513	0.883	0.749				8	1586.92	173.587	0.662	0.611				8	8686.12	392.126	0.71	0.55
9	539.783	105.925	0.605	0.73				9	854.498	117.043	0.784	0.62				9	1722.35	170.032	0.749	0.819				9	7833.53	345.074	0.827	0.651
10	740.056	105.889	0.829	0.656				10	904.089	116.818	0.833	0.618				10	1895.92	188.119	0.673	0.794				10	7146.88	361.062	0.689	0.649
11	879.293	143.316	0.538	0.342				11	951.773	122.995	0.791	0.697				11	1894.01	197.824	0.608	0.881				11	8230.26	357.579	0.809	0.566
12	835.424	120.758	0.72	0.567				12	831.609	122.423	0.697	0.562				12	1638.42	163.121	0.774	0.864				12	1941.69	180.87	0.746	0.525
13	543.598	103.317	0.64	0.573				13	911.719	118.977	0.809	0.65				13	1567.85	209.99	0.447	0.727				13	3763.22	298.682	0.53	0.638
14	1276.02	144.021	0.773	0.807				14	1256.95	134.433	0.874	0.813				14	1335.15	161.326	0.645	0.768				14	4058.86	264.766	0.728	0.596
15	1209.27	136.899	0.811	0.635				15	1302.73	141.04	0.823	0.719				15	886.923	129.77	0.662	0.651				15	2988.84	219.781	0.778	0.754
16	1115.81	157.316	0.567	0.417				16	1470.58	174.561	0.606	0.492				16	1993.19	195.462	0.656	0.716				16	2979.3	219.294	0.779	0.656
17	976.569	136.953	0.654	0.594				17	1876.84	249.392	0.379	0.565				17	1359.95	175.431	0.555	0.695				17	3894.83	340.738	0.422	0.312
18	1625.07	165.254	0.748	0.652				18	1523.98	145.892	0.9	0.733				18	1369.48	143.381	0.837	0.946				18	4114.18	290.536	0.612	0.69
19	690.465	111.074	0.703	0.595				19	2342.24	263.856	0.423	0.721				19	1405.72	139.985	0.901	0.87				19	3318.81	232.975	0.768	0.551
20	871.664	109.913	0.907	0.799				20	827.795	163.563	0.389	0.362				20	1693.74	205.769	0.503	0.837				20	3126.16	247.939	0.639	0.437
21	732.427	114.411	0.703	0.585				21	1348.5	145.826	0.797	0.821				21	1377.12	139.549	0.889	0.727				21	3854.78	273.856	0.646	0.465
22	713.353	148.807	0.405	0.488				22	1510.63	152.222	0.819	0.733				22	1150.14	139.714	0.74	0.66				22	2162.95	184.383	0.799	0.78
23	841.146	124.361	0.683	0.658				23	2141.97	208.867	0.617	0.578				23	1438.15	151.789	0.784	0.901				23	2086.65	172.095	0.885	0.742
24	690.465	104.549	0.794	0.778				24	1571.66	149.983	0.878	0.9				24	1966.49	240.251	0.428	0.422				24	3759.41	240.491	0.817	0.633
25	511.173	93.438	0.736	0.599				25	740.056	142.428	0.458	0.325				25	1991.29	178.876	0.782	0.618				25	5380.66	318.619	0.666	0.668
26	568.394	106.657	0.628	0.443				26	2044.69	181.821	0.777	0.842				26	3002.19	285.746	0.462	0.583				26	5090.75	301.573	0.703	0.881
27	825.887	112.471	0.82	0.738				27	1319.89	133.87	0.926	0.911				27	1359.95	142.497	0.842	0.766				27	8314.19	348.097	0.862	0.75
28	801.092	123.136	0.664	0.749				28	904.089	154.289	0.477	0.276				28	986.106	163.051	0.466	0.777				28	4779.85	276.623	0.785	0.835
29	823.98	127.278	0.639	0.834				29	1459.13	142.603	0.902	0.858				29	1407.63	168.941	0.62	0.746				29	5668.68	306.308	0.759	0.66
30	759.13	114.383	0.729	0.483				30	1560.22	150.904	0.861	0.716				30	963.217	120.711	0.831	0.613				30	4413.63	265.635	0.786	0.506
31	932.7	126.821	0.729	0.652				31	2870.58	207.229	0.84	0.876				31	665.669	111.394	0.674	0.677				31	3435.16	230.333	0.814	0.721
32	896.46	115.43	0.845	0.75				32	1615.54	166.822	0.729	0.704				32	1644.14	207.137	0.482	0.656				32	16582.6	528.822	0.745	0.46
33	1005.18	161.155	0.486	0.422				33	2431.89	188.667	0.859	0.71				33	2073.3	185.794	0.755	0.607				33	12138.4	481.425	0.658	0.488
34	883.108	110.27	0.913	0.795				34	2073.3	186.516	0.749	0.641				34	1806.27	190.856	0.623	0.744				34	8720.45	378.521	0.765	0.649
35	444.415	118.205	0.4	0.295				35	2418.53	211.509	0.679	0.587				35	928.885	154.651	0.488	0.746				35	5897.56	337.716	0.65	0.397
36	734.334	111.274	0.745	0.562				36	2040.88	177.429	0.815	0.625				36	1907.36	204.808	0.571	0.648				36	5395.92	284.022	0.841	0.665
37	850.683	152.885	0.457	0.501				37	961.31	116.811	0.885	0.684				37	1358.04	157.097	0.691	0.46				37	5926.17	301.771	0.818	0.75
38	2286.93	182.227	0.865	0.919				38	1308.45	160.638	0.637	0.714				38	917.441	117.266	0.838	0.714				38	9656.97	427.971	0.663	0.697
39	1449.59	153.31	0.775	0.545				39	1125.34	171.689	0.48	0.504				39	707.631	106.31	0.787	0.826				39	6038.7	323.219	0.726	0.496
40	555.042	95.639	0.763	0.84				40	1016.62	120.498	0.88	0.896				40	1043.33	149.173	0.589	0.514				40	13824.6	467.697	0.794	0.729
41	795.37	115.645	0.747	0.562				41	936.514	126.132	0.74	0.592				41	1886.38	190.456	0.654	0.604				41	5878.49	344.434	0.623	0.425
42	1144.42	127.067	0.891	0.881				42	738.149	152.578	0.398	0.454				42	2803.82	225.461	0.693	0.67				42	6303.83	321.552	0.766	0.568
43	934.607	125.753	0.743	0.614				43	1161.58	140.585	0.739	0.862				43	2273.57	262.113	0.416	0.624				43	2885.84	234.785	0.658	0.477
44	1214.99	145.121	0.725	0.699				44	1075.75	137.393	0.716	0.702				44	2132.43	193.184	0.718	0.737				44	7671.41	392.591	0.625	0.496
45	1092.92	121.615	0.929	0.972				45	1270.3	141.961	0.792	0.532				45	1390.47	144.252	0.84	0.748				45	6605.19	336.96	0.731	0.806
46	1125.34	129.471	0.844	0.637				46	2458.59	219.446	0.642	0.711				46	1571.66	151.264	0.863	0.745				46	3198.64	211.489	0.899	0.727
47	774.389	120.354	0.672	0.534				47	1369.48	156.234	0.705	0.499				47	1029.97	121.364	0.879	0.865				47	4240.06	269.635	0.733	0.499
48	871.664	111.32	0.884	0.899				48	1226.43	138.638	0.802	0.85				48	1300.82	145.884	0.768	0.782				48	6212.27	340.735	0.672	0.803
49	677.113	105.376	0.766	0.733				49	967.032	139.46	0.625	0.522				49	854.498	127.939	0.656	0.476				49	7793.48	340.297	0.846	0.702
50	953.68	147.213	0.553	0.644				50	1176.84	132.658	0.84	0.636				50	1285.56	142.49	0.796	0.61				50	8415.28	362.192	0.806	0.707
51	1186.38	155.233	0.619	0.485				51	835.424	112.049	0.836	0.743				51	965.125	136.561	0.65	0.662				51	2149.6	190.447	0.745	0.604
52	684.743	99.123	0.876	0.804				52	1468.67	172.78	0.618	0.984				52	2273.57	199.488	0.718	0.771				52	8413.37	357.741	0.826	0.641
53	1359.95	141.592	0.852	0.784				53	1480.11	169.683	0.646	0.578				53	1644.14	179.321	0.643	0.795				53	6614.73	401.331	0.516	0.547
54	789.647	109.587	0.826	0.864				54	946.051	152.466	0.511	0.639				54	831.609	118.048	0.75	0.591				54	9843.89	451.698	0.606	0.58
55	1344.69	150.684	0.744	0.851				55	577.93	117.14	0.529	0.323				55	419.619	106.654	0.464	0.547				55	9954.52	410.151	0.744	0.68
56	938.422	127.082	0.73	0.567				56	1646.05	155.467	0.856	0.766				56	1735.7	181.466	0.662	0.717				56	3913.91	261.211	0.721	0.792
57	198.366	61.76	0.654	0.49				57	2100	196.62	0.683	0.866				57	1106.27	138.013	0.73	0.666				57	5958.6	337.527	0.657	0.477
58	869.757	113.301	0.851	0.746				58	1735.7	174.86	0.713	0.55				58	1199.73	164.753	0.555	0.806				58	10574.4	461.041	0.625	0.468
59	513.08	109.645	0.536	0.539				59	2017.99	191.305	0.693	0.83				59	860.22	148.944	0.487	0.882				59	5422.63	360.838	0.523	0.28
60	820.165	105.827	0.92	0.835				60	1407.63	139.122	0.914	0.871				60	1552.59	186.22	0.563	0.705				60	12111.7	477.547	0.667	0.403
61	938.422	129.319	0.705	0.698				61	1678.48	187.665	0.599	0.558				61	1539.24	176.691	0.62	0.654				61	8508.74	392.788	0.693	0.53
62	413.897	86.868	0.689	0.494				62	2210.63	252.599	0.435	0.324				62	1749.05	197.679	0.562	0.713				62	15266.5	489.435	0.801	0.599
63	659.947	100.564	0.82	0.72				63	1468.67	153.137	0.787	0.58				63	823.98	119.965	0.719	0.488				63	12476	536.938	0.544	0.392
64	1243.6	136.53	0.838	0.74				64	2332.7	257.381	0.443	0.508				64	1577.39	174.799	0.649	0.712				64	8205.47	388.249	0.684	0.429
65	379.565	80.034	0.745	0.568				65	1981.75	167.077	0.892	0.796				65	1548.78	173.005	0.65	0.689				65	6349.6	358.03	0.622	0.41
66	1171.12	146.632	0.684	0.602				66	1340.88	153.415	0.716	0.632				66	1419.08	169.967	0.617	0.851				66	3845.24	266.539	0.68	0.466
67	627.522	102.937	0.744	0.554				67	568.394	92.195	0.84	0.824				67	1031.88	139.507	0.666	0.424				67	6942.79	340.289	0.753	0.583
68	700.001	126.861	0.547	0.882				68	1678.48	168.589	0.742	0.77				68	1140.6	136.703	0.767	0.7				68	4224.81	268.519	0.736	0.581
69	671.391	123.219	0.556	0.784				69	1159.67	150.097	0.647	0.69				69	860.22	112.119	0.86	0.677				69	6998.11	335.274	0.782	0.507
70	1924.53	182.297	0.728	0.73				70	1527.8	154.959	0.8	0.639				70	1173.03	161.513	0.565	0.673				70	4800.83	324.907	0.571	0.408
71	1482.02	193.467	0.498	0.554				71	783.925	118.293	0.704	0.687				71	930.792	116.384	0.864	0.785				71	8009.01	367.723	0.744	0.614
72	1678.48	174.439	0.693	0.49				72	1161.58	177.129	0.465	0.491				72	997.55	120.29	0.866	0.817				72	7545.52	430.633	0.511	0.348
73	982.291	120.137	0.855	0.945				73	814.443	107.489	0.886	0.831				73	598.911	120.055	0.522	0.842				73	8312.28	366.991	0.776	0.552
74	665.669	102.585	0.795	0.802				74	1741.42	235.822	0.394	0.409				74	1388.56	184.379	0.513	0.475				74	26891.9	640.535	0.824	0.582
75	625.614	105.761	0.703	0.826				75	1573.57	168.773	0.694	0.46				75	1695.64	174.168	0.702	0.683				75	5954.78	316.409	0.747	0.541
76	1306.54	140.626	0.83	0.606				76	1781.47	232.007	0.416	0.459				76	1665.13	188.974	0.586	0.845				76	6891.3	339.901	0.75	0.536
77	783.925	104.779	0.897	0.835				77	1617.44	161.359	0.781	0.763				77	1405.72	153.446	0.75	0.667				77	6815	349.982	0.699	0.512
78	1028.07	131.558	0.746	0.578				78	2086.65	226.049	0.513	0.621				78	1558.31	160.171	0.763	0.514				78	4951.51	301.399	0.685	0.593
79	520.71	103.878	0.606	0.48				79	1008.99	132.784	0.719	0.623				79	2687.47	251.869	0.532	0.745				79	6683.39	343.487	0.712	0.733
80	921.255	120.753	0.794	0.616				80	1234.06	169.969	0.537	0.501				80	2391.83	187.95	0.851	0.774				80	6467.86	334.862	0.725	0.726
81	896.46	114.209	0.864	0.886				81	1403.82	164.096	0.655	0.552				81	1613.63	196.112	0.527	0.565				81	3576.3	253.978	0.697	0.489
82	999.457	143.361	0.611	0.593				82	1661.31	160.167	0.814	0.61				82	1277.93	135.23	0.878	0.746				82	5338.7	288.731	0.805	0.664
83	1014.72	160.865	0.493	0.399				83	2674.12	301.854	0.369	0.549				83	1089.1	132.159	0.784	0.771				83	3215.81	213.927	0.883	0.671
84	782.018	114.003	0.756	0.662				84	2006.54	170.292	0.87	0.662				84	940.329	114.94	0.894	0.718				84	14475	572.861	0.554	0.901
85	360.491	100.034	0.453	0.666				85	1182.56	138.739	0.772	0.544				85	1436.24	149.211	0.811	0.853				85	3707.91	240.204	0.808	0.538
86	497.821	110.955	0.508	0.379				86	1865.4	218.375	0.492	0.654				86	1762.4	204.955	0.527	0.678				86	9155.33	443.744	0.584	0.434
87	1039.51	133.641	0.731	0.742				Ring 1-2								87	1111.99	151.716	0.607	0.458				87	6580.4	358.228	0.644	0.661
88	1020.44	124.184	0.832	0.839				1	1325.62	137.078	0.887	0.778				88	829.702	121.155	0.71	0.597				88	3770.85	265.92	0.67	0.496
89	354.769	79.424	0.707	0.69				2	999.457	132.778	0.712	0.782				89	1237.88	132.275	0.889	0.799				89	8073.86	355.108	0.805	0.738
90	1039.51	129.448	0.78	0.729				3	1102.45	129.367	0.828	0.781				90	677.113	118.247	0.609	0.717				90	1361.86	143.601	0.83	0.652
91	703.816	104.109	0.816	0.749				4	1127.25	136.989	0.755	0.561				91	2357.5	244.506	0.496	0.518				91	3320.72	220.518	0.858	0.63
92	1274.12	142.64	0.787	0.717				5	635.151	134.035	0.444	0.503				92	2178.21	233.433	0.502	0.495				92	2914.45	218.761	0.765	0.598
93	942.236	130.045	0.7	0.618				6	1146.32	139.221	0.743	0.827				93	1491.56	143.605	0.909	0.986				93	6609.01	362.042	0.634	0.649
94	888.83	117.343	0.811	0.77				7	1003.27	149.138	0.567	0.788				94	1384.74	140.211	0.885	0.731				94	2193.47	217.513	0.583	0.682
95	802.999	120.68	0.693	0.937				8	1150.14	135.233	0.79	0.72				95	1123.44	128.381	0.857	0.885				95	3187.2	246.966	0.657	0.409
96	869.757	114.512	0.833	0.917				9	1060.49	155.514	0.551	0.489				96	1234.06	137.61	0.819	0.617				96	4850.42	284.119	0.755	0.694
97	1121.53	129.846	0.836	0.811				10	1268.39	133.119	0.899	0.727				97	1892.1	229.358	0.452	0.546				97	3601.1	261.026	0.664	0.553
98	1031.88	125.321	0.826	0.824				11	1354.23	208.097	0.393	0.49				98	2044.69	214.296	0.56	0.463				98	3870.03	280.617	0.618	0.58
99	1606	159.5	0.793	0.762				12	1111.99	161.373	0.537	0.396				99	1993.19	208.242	0.578	0.533				99	3139.52	225.964	0.773	0.79
100	667.576	102.885	0.793	0.783				13	1445.78	187.831	0.515	0.519				100	2346.05	263.515	0.425	0.626				100	3822.35	238.18	0.847	0.675
101	564.579	89.671	0.882	0.748				14	1283.65	161.532	0.618	0.876				101	1117.71	128.669	0.848	0.593				101	3786.11	261.732	0.695	0.535
102	753.408	108.828	0.799	0.735				15	1094.83	167.679	0.489	0.976				102	1857.77	208.531	0.537	0.761				102	3360.77	238.046	0.745	0.727
103	404.361	82.651	0.744	0.529				16	766.759	128.398	0.584	0.434												103	3992.11	276.689	0.655	0.859
104	541.691	106.555	0.6	0.72				17	822.073	123.744	0.675	0.507				Ring 2-2								104	5788.84	325.1	0.688	0.745
105	518.802	103.004	0.614	0.849				18	940.329	122.41	0.789	0.66				1	2220.17	185.482	0.811	0.604				105	3814.72	247.414	0.783	0.584
106	801.092	109.675	0.837	0.778				19	1400	164.491	0.65	0.496				2	1827.25	226.9	0.446	0.664				106	4718.81	266.554	0.835	0.852
107	879.293	127.946	0.675	0.813				20	1480.11	188.895	0.521	0.507				3	1785.29	191.519	0.612	0.562				107	3206.27	223.463	0.807	0.636
108	856.405	116.586	0.792	0.779				21	1525.89	219.802	0.397	0.412				4	1911.18	214.079	0.524	0.738				108	2941.15	225.856	0.725	0.834
109	1102.45	132.736	0.786	0.81				22	1174.93	175.859	0.477	0.321				5	1945.51	163.398	0.916	0.758				109	4606.28	288.08	0.697	0.765
110	585.56	92.398	0.862	0.732				23	1390.47	160.664	0.677	0.827				6	2552.05	239.509	0.559	0.759				110	3473.3	251.948	0.688	0.454
111	1356.13	140.176	0.867	0.905				24	690.465	97.12	0.92	0.83				7	1798.64	158.401	0.901	0.745				111	13002.5	604.285	0.447	0.865
112	848.776	115.399	0.801	0.776				25	755.315	103.279	0.89	0.708				8	1306.54	161.291	0.631	0.608				112	14978.5	568.915	0.582	0.429
113	802.999	111.364	0.814	0.739				26	2038.97	212.842	0.566	0.568				9	829.702	122.384	0.696	0.435
114	700.001	124.227	0.57	0.565				27	1478.2	177.695	0.588	0.501				10	2124.8	177.917	0.844	0.797
115	734.334	107.546	0.798	0.752				28	1941.69	179.971	0.753	0.744				11	1199.73	185.34	0.439	0.64
116	633.244	97.48	0.837	0.778				29	1132.97	140.068	0.726	0.622				12	1625.07	165.891	0.742	0.708
117	984.198	117.37	0.898	0.918				30	2082.84	174.354	0.861	0.759				13	1253.14	140.637	0.796	0.701
118	650.41	109.087	0.687	0.642				31	1724.25	162.252	0.823	0.669				14	2622.62	227.7	0.636	0.657
119	812.536	107.044	0.891	0.942				32	1895.92	163.232	0.894	0.826				15	1638.42	155.89	0.847	0.749
120	1001.37	127.154	0.778	0.666				33	3934.89	347.021	0.411	0.605				16	1779.57	205.832	0.528	0.523
121	1621.26	164.87	0.75	0.634				34	1569.76	154.455	0.827	0.598				17	2424.26	219.899	0.63	0.644
122	822.073	124.495	0.667	0.445				35	1424.8	181.396	0.544	0.599				18	1260.77	169.204	0.553	0.512
123	1487.74	175.569	0.607	0.709				36	1722.35	164.702	0.798	0.861				19	1377.12	156.765	0.704	0.681
124	709.538	104.174	0.822	0.637				37	1848.23	160.418	0.903	0.79				20	1073.84	152.406	0.581	0.39
125	1438.15	142.613	0.889	0.783				38	1848.23	225.563	0.456	0.451				21	2208.72	228.267	0.533	0.664
126	673.298	103.094	0.796	0.679				39	2058.04	189.402	0.721	0.559				22	1380.93	168.776	0.609	0.745
127	871.664	111.568	0.88	0.715				40	1384.74	179.362	0.541	0.532				23	2054.23	181.942	0.78	0.749
128	1180.66	136.798	0.793	0.595				41	1306.54	151.075	0.719	0.573				24	2599.73	230.882	0.613	0.63
129	633.244	103.885	0.737	0.569				42	1291.28	185.453	0.472	0.356				25	1323.71	176.958	0.531	0.662
130	865.942	111.646	0.873	0.817				43	1129.16	168.768	0.498	0.383				26	1750.96	160.42	0.855	0.861
131	535.968	84.271	0.948	0.926				44	1028.07	137.381	0.685	0.493				27	1245.51	162.096	0.596	0.54
132	1565.94	152.788	0.843	0.758				45	904.089	123.62	0.743	0.666				28	1310.36	149.163	0.74	0.748
133	1409.54	141.449	0.885	0.855				46	1470.58	188.658	0.519	0.569				29	2895.37	219.44	0.756	0.786
134	1028.07	127.249	0.798	0.619				47	1411.45	163.506	0.663	0.526				30	1073.84	142.998	0.66	0.842
135	1077.66	131.094	0.788	0.528				48	1436.24	177.916	0.57	0.513				31	1277.93	132.755	0.911	0.761
136	921.255	129.815	0.687	0.715				49	1089.1	150.143	0.607	0.407				32	259.401	71.319	0.641	0.551
137	999.457	127.796	0.769	0.574				50	1035.7	156.038	0.535	0.605				33	2113.36	183.864	0.786	0.779
138	1272.21	137.872	0.841	0.665				51	1516.35	226.538	0.371	0.694				34	1384.74	168.408	0.614	0.834
139	1209.27	145.226	0.721	0.514				52	1134.88	176.618	0.457	0.326				35	2689.38	211.297	0.757	0.851
140	1182.56	137.627	0.785	0.718				53	864.035	187.383	0.309	0.342				36	1214.99	132.265	0.873	0.781
141	1415.26	152.329	0.766	0.676				54	2063.76	193.269	0.694	0.521				37	2592.1	240.242	0.564	0.758
142	1167.31	137.311	0.778	0.546				55	1159.67	170.129	0.503	0.492				38	1262.67	138.032	0.833	0.689
143	724.797	105.621	0.816	0.633				56	1762.4	181.861	0.67	0.714				39	1716.62	157.437	0.87	0.866
144	1394.28	147.044	0.81	0.684				57	473.026	110.655	0.485	0.636				40	1441.96	144.823	0.864	0.81
145	787.74	112.212	0.786	0.769				58	1403.82	176.669	0.565	0.447				41	1676.57	175.934	0.681	0.654
146	1125.34	129.178	0.847	0.939				59	1977.93	177.803	0.786	0.524				42	2614.99	203.759	0.791	0.767
147	1216.9	144.347	0.734	0.649				60	1394.28	151.675	0.762	0.625				43	930.792	133.918	0.652	0.547
148	404.361	91.189	0.611	0.483				61	732.427	153.982	0.388	0.299				44	1562.13	163.898	0.731	0.869
149	1228.34	149.65	0.689	0.413				62	1293.19	170.809	0.557	0.66				45	1735.7	160.69	0.845	0.66
150	1138.69	129.876	0.848	0.681				63	782.018	127.594	0.604	0.577				46	3967.31	306.524	0.531	0.732
151	667.576	123.522	0.55	0.554				64	486.377	118.799	0.433	0.848				47	1077.66	125.052	0.866	0.743
152	890.738	118.791	0.793	0.632				65	1056.68	126.345	0.832	0.586				48	1701.37	195.069	0.562	0.759
153	717.168	117.524	0.652	0.784				66	793.462	139.092	0.515	0.588				49	1293.19	164.213	0.603	0.751
154	627.522	97.658	0.827	0.677				67	1089.1	135.032	0.751	0.572				50	1550.68	147.138	0.9	0.874
155	501.636	93.161	0.726	0.619				68	1377.12	144.915	0.824	0.615				51	1569.76	160.411	0.767	0.802
156	747.686	106.033	0.836	0.775				69	1180.66	131.864	0.853	0.698				52	2687.47	252.556	0.529	0.497
157	257.494	64.869	0.769	0.545				70	917.441	130.947	0.672	0.55				53	2040.88	164.286	0.95	0.862
								71	1056.68	137.067	0.707	0.41				54	1752.87	198.067	0.561	0.9
								72	1140.6	164.666	0.529	0.371				55	1604.09	149.565	0.901	0.698
								73	1207.36	159.869	0.594	0.652				56	2891.56	226.429	0.709	0.854
								74	1579.3	205.169	0.471	0.419				57	2109.54	183.322	0.789	0.646
								75	1430.52	164.352	0.666	0.559				58	1880.66	185.782	0.685	0.737
								76	991.828	157.959	0.5	0.304				59	2437.61	201.576	0.754	0.693
								77	679.021	101.982	0.82	0.577				60	2546.33	217.087	0.679	0.728
								78	1329.43	145.018	0.794	0.529				61	1735.7	204.71	0.52	0.484
								79	967.032	178.685	0.381	0.374				62	1941.69	171.976	0.825	0.688
								80	1262.67	131.465	0.918	0.793				63	6174.13	348.313	0.64	0.858
								81	600.819	114.445	0.576	0.566				64	1132.97	123.789	0.929	0.911
								82	923.163	112.035	0.924	0.854				65	1169.21	135.682	0.798	0.66
								83	503.543	95.267	0.697	0.74
								84	837.331	113.322	0.819	0.688
								85	774.389	133.066	0.55	0.517
								86	764.852	110.313	0.79	0.824
								87	1016.62	132.489	0.728	0.525
								88	743.871	117.705	0.675	0.491
								89	1405.72	180.325	0.543	0.51
								90	864.035	145.227	0.515	0.545
								91	919.348	153.231	0.492	0.777
								92	1146.32	145.166	0.684	0.466
								93	1770.03	175.81	0.72	0.521
								94	1033.79	130.349	0.765	0.654
								95	1764.31	174.998	0.724	0.768
								96	938.422	118.142	0.845	0.62
								97	1375.21	167.946	0.613	0.562

## Sheet: Figure 2F
Embryo 2									Embryo 3												Laminin_embryo 2
1			2			3			1			2			3			4			1			2			3
0	5448.82	0.670807	0	4539.55	0.694705	0	5335.4	0.661374				0	29474.5	0.521114	0	29638.5	0.464158	0	34529	0.529991	0	44.639	0.274681	0	62.922	0.417543	0	47.026	0.287019
1.381	5359.34	0.65979	1.381	4766.09	0.729374	1.381	5627.98	0.697642				1.381	28379.9	0.501761	1.381	29674	0.464715	1.381	35204.4	0.540358	1	45.163	0.277906	1	60.796	0.403435	1	48.721	0.297364
2.762	5397.09	0.664438	2.762	4820.52	0.737704	2.762	5694.93	0.705941				2.762	27333.2	0.483255	2.762	29580.5	0.46325	2.762	35985.5	0.552348	2	45.655	0.280933	2	61.206	0.406155	2	50.275	0.306849
4.143	5465.25	0.672829	4.143	4494.17	0.687762	4.143	5795.56	0.718416				4.143	27246.5	0.481724	4.143	28038.2	0.439097	4.143	37358.3	0.573418	3	45.882	0.28233	3	64.15	0.425691	3	48.526	0.296174
5.524	5314.06	0.654217	5.524	4625.44	0.70785	5.524	5576.42	0.691251				5.524	27973.7	0.49458	5.524	28118.4	0.440353	5.524	39013.4	0.598823	4	44.438	0.273444	4	73.108	0.485136	4	49.413	0.301587
6.905	5320.28	0.654981	6.905	4682.6	0.716597	6.905	5621.22	0.696805				6.905	27682.1	0.489424	6.905	29810.5	0.466853	6.905	38307.9	0.587995	5	45.413	0.279444	5	94.046	0.624078	5	51.605	0.314966
8.286	5368.61	0.660932	8.286	4545.51	0.695617	8.286	5676.89	0.703705				8.286	29564.6	0.522708	8.286	31551.3	0.494115	8.286	37971.8	0.582835	6	47.757	0.293868	6	123.046	0.816518	6	54.082	0.330084
9.668	5415.1	0.666656	9.668	4725.87	0.723219	9.668	5668.59	0.702676				9.668	30684.4	0.542506	9.668	31187.4	0.488416	9.668	39267.7	0.602726	7	46.982	0.289099	7	135.341	0.898106	7	56.951	0.347595
11.049	5459.32	0.672099	11.049	4721.04	0.72248	11.049	5682.91	0.704451				11.049	31301.7	0.55342	11.049	32225.9	0.504678	11.049	38618.9	0.592768	8	46.384	0.285419	8	122.277	0.811415	8	58.537	0.357275
12.43	5473.38	0.67383	12.43	4743.6	0.725933	12.43	5796.96	0.71859				12.43	30878.2	0.545933	12.43	33158.2	0.519279	12.43	38891	0.596944	9	46.22	0.28441	9	108.687	0.721233	9	59.96	0.36596
13.811	5410.92	0.666141	13.811	4734.67	0.724567	13.811	6025.28	0.746892				13.811	31658.2	0.559722	13.811	33581.8	0.525914	13.811	41312.6	0.634114	10	48.223	0.296735	10	99.03	0.657151	10	60.113	0.366894
15.192	5457.93	0.671928	15.192	4906.7	0.750893	15.192	5998.07	0.743519				15.192	31460.9	0.556235	15.192	32433.4	0.507928	15.192	42698.4	0.655384	11	47.783	0.294028	11	80.071	0.531341	11	57.935	0.353601
16.573	5483.91	0.675127	16.573	4914.22	0.752044	16.573	5835.48	0.723365				16.573	34196.7	0.604604	16.573	29486.5	0.461779	16.573	43974	0.674963	12	47.386	0.291585	12	65.546	0.434955	12	61.108	0.372967
17.954	5512.14	0.678601	17.954	5097.51	0.780093	17.954	6014.29	0.745529				17.954	39866.6	0.704849	17.954	27256.1	0.426849	17.954	44282.6	0.6797	13	48.372	0.297652	13	60.687	0.402711	13	62.667	0.382482
19.335	5347.61	0.658346	19.335	5245.95	0.802809	19.335	6089.48	0.75485				19.335	43465.2	0.768473	19.335	25581.3	0.40062	19.335	43532.3	0.668184	14	48.695	0.299639	14	62.516	0.414848	14	63.62	0.388299
20.716	5432.99	0.668858	20.716	5147.64	0.787765	20.716	6069.18	0.752333				20.716	44531	0.787317	20.716	25342.3	0.396878	20.716	42660	0.654795	15	50.194	0.308863	15	64.213	0.42611	15	67.295	0.410729
22.097	5244.26	0.645623	22.097	5063.76	0.774927	22.097	6074.44	0.752986				22.097	43693.3	0.772505	22.097	25107.9	0.393207	22.097	42742.4	0.656059	16	52.063	0.320364	16	65.599	0.435307	16	67.85	0.414116
23.478	5470.46	0.673471	23.478	5153.37	0.788642	23.478	6107.42	0.757074				23.478	43739	0.773314	23.478	25379.8	0.397464	23.478	41790.9	0.641455	17	52.395	0.322407	17	61.839	0.410356	17	66.968	0.408733
24.859	5364.62	0.66044	24.859	5247.96	0.803117	24.859	5971.85	0.740268				24.859	46154.8	0.816026	24.859	25061.4	0.392478	24.859	42673.6	0.655004	18	53.551	0.32952	18	63.988	0.424616	18	68.272	0.416692
26.24	5366.62	0.660687	26.24	5198.68	0.795576	26.24	6027.8	0.747204				26.24	44034.2	0.778533	26.24	25554.7	0.400204	26.24	42712.3	0.655597	19	58.488	0.3599	19	62.181	0.412625	19	67.875	0.414269
27.621	5531.27	0.680957	27.621	5455.4	0.834862	27.621	6126.2	0.759401				27.621	43669.9	0.772092	27.621	26487.5	0.414812	27.621	43032.5	0.660512	20	63.688	0.391897	20	58.212	0.386288	20	66.663	0.406871
29.003	5434.07	0.66899	29.003	5497.53	0.84131	29.003	6090.76	0.755009				29.003	42804	0.756783	29.003	25898.8	0.405593	29.003	42581.1	0.653584	21	68.946	0.424252	21	58.983	0.391404	21	65.654	0.400713
30.384	5488.23	0.675658	30.384	5389.22	0.824735	30.384	6168.6	0.764658				30.384	41048.3	0.725742	30.384	26433.5	0.413967	30.384	43029.9	0.660472	22	76.229	0.469067	22	58.164	0.385969	22	63.332	0.386541
31.765	5554.07	0.683763	31.765	5389.18	0.824729	31.765	6199	0.768426				31.765	37016.5	0.654459	31.765	31437.6	0.492334	31.765	41906.6	0.64323	23	79.575	0.489656	23	60.112	0.398896	23	64.719	0.395006
33.146	5752.74	0.708222	33.146	5459.38	0.835471	33.146	6097.84	0.755887				33.146	34358.3	0.607461	33.146	41679.9	0.652736	33.146	41665.1	0.639524	24	83.267	0.512374	24	58.575	0.388696	24	66.211	0.404112
34.527	6103.4	0.751392	34.527	5379.29	0.823215	34.527	6088.89	0.754776				34.527	33925.3	0.599806	34.527	48927.2	0.766232	34.527	41349.5	0.634679	25	87.142	0.536219	25	62.636	0.415645	25	65.197	0.397924
35.908	5857.27	0.72109	35.908	5425.61	0.830304	35.908	6013.05	0.745375				35.908	33139.1	0.585906	35.908	55249.6	0.865246	35.908	42911.9	0.658661	26	93.699	0.576567	26	67.321	0.446734	26	61.472	0.375188
37.289	6150.63	0.757207	37.289	5447.35	0.83363	37.289	6024.23	0.746761				37.289	32803.7	0.579976	37.289	52935.4	0.829004	37.289	46877.8	0.719535	27	95.117	0.585292	27	70.381	0.46704	27	59.038	0.360333
38.67	6075.58	0.747967	38.67	5378.48	0.823092	38.67	5981.32	0.741443				38.67	30643.5	0.541783	38.67	43560	0.682179	38.67	49639.8	0.761929	28	95.536	0.58787	28	71.772	0.47627	28	59.75	0.364678
40.051	6185.66	0.761519	40.051	5362.89	0.820706	40.051	6004.44	0.744309				40.051	29717.6	0.525412	40.051	39466.3	0.618069	40.051	54309.6	0.833607	29	96.669	0.594842	29	72.125	0.478613	29	59.717	0.364477
41.432	6078.11	0.748278	41.432	5505.18	0.84248	41.432	6302.9	0.781306				41.432	29177.5	0.515864	41.432	38621.9	0.604845	41.432	56462.2	0.866646	30	104.098	0.640556	30	73.281	0.486284	30	62.584	0.381975
42.813	6132.36	0.754957	42.813	5481.09	0.838794	42.813	6674.95	0.827425				42.813	29904.9	0.528724	42.813	38005.9	0.595197	42.813	54008.9	0.828992	31	104.62	0.643768	31	71.342	0.473417	31	61.309	0.374194
44.194	6243.27	0.768612	44.194	5313.75	0.813185	44.194	6432.67	0.797391				44.194	29778.5	0.52649	44.194	37023.4	0.579811	44.194	53324.9	0.818491	32	100.365	0.617585	32	72.94	0.484021	32	57.316	0.349823
45.575	6123.16	0.753825	45.575	5169.49	0.791108	45.575	6438.22	0.798079				45.575	29244.4	0.517046	45.575	37337.2	0.584726	45.575	51831.3	0.795566	33	99.174	0.610256	33	77.966	0.517373	33	55.171	0.336731
46.956	6125.76	0.754144	46.956	5234.59	0.801072	46.956	6432.66	0.79739				46.956	29168.5	0.515705	46.956	39254.8	0.614756	46.956	51305.4	0.787495	34	97.81	0.601863	34	75.54	0.501274	34	59.227	0.361486
48.338	6128.4	0.75447	48.338	5419.64	0.82939	48.338	6570.15	0.814433				48.338	29247.2	0.517096	48.338	39980	0.626114	48.338	50662.9	0.777633	35	92.872	0.571478	35	83.715	0.555522	35	61.324	0.374285
49.719	6241.11	0.768346	49.719	5379.86	0.823302	49.719	6658.22	0.825351				49.719	29359.4	0.51908	49.719	39132.6	0.612842	49.719	50494.8	0.775052	36	85.933	0.528779	36	102.192	0.678133	36	62.51	0.381524
51.1	6285.27	0.773782	51.1	5394.02	0.825469	51.1	6926.9	0.858656				51.1	29519.2	0.521904	51.1	36663.9	0.574181	51.1	51724	0.79392	37	81.719	0.502849	37	120.932	0.80249	37	63.198	0.385723
52.481	6433.59	0.792042	52.481	5286.56	0.809024	52.481	6978.31	0.865029				52.481	29040.3	0.513438	52.481	31497.3	0.493269	52.481	53217.2	0.81684	38	80.134	0.493096	38	127.742	0.84768	38	64.495	0.393639
53.862	6331.05	0.779418	53.862	5283.11	0.808496	53.862	7174.02	0.889289				53.862	30241.7	0.53468	53.862	27364.8	0.428552	53.862	54090.6	0.830245	39	74.714	0.459745	39	132.429	0.878782	39	70.056	0.42758
55.243	6188.42	0.761859	55.243	5327.43	0.815278	55.243	7156.01	0.887057				55.243	35535.4	0.628273	55.243	24575.5	0.38487	55.243	53805.1	0.825862	40	71.484	0.439869	40	129.838	0.861589	40	81.465	0.497214
56.624	5900.08	0.726361	56.624	5253.13	0.803908	56.624	7524.94	0.932789				56.624	43909.1	0.776322	56.624	22753.2	0.35633	56.624	53075.5	0.814664	41	71.403	0.439371	41	119.697	0.794294	41	96.33	0.587941
58.005	6039.52	0.743528	58.005	5252.32	0.803785	58.005	7741.28	0.959606				58.005	56279	0.995023	58.005	22029	0.344989	58.005	55021.1	0.844527	42	71.91	0.44249	42	120.867	0.802058	42	108.017	0.659271
59.386	6236.36	0.767761	59.386	5300.51	0.811159	59.386	7688.55	0.95307				59.386	56560.5	1	59.386	21731	0.340322	59.386	57879.6	0.888403	43	73.816	0.454219	43	125.099	0.830141	43	96.854	0.591139
60.767	6086.27	0.749283	60.767	5385.19	0.824118	60.767	7645.07	0.94768				60.767	50487.7	0.892633	60.767	20052	0.314029	60.767	55585.2	0.853185	44	75.545	0.464858	44	120.745	0.801249	44	93.194	0.568801
62.148	6070.58	0.747351	62.148	5458.61	0.835353	62.148	7593.75	0.941319				62.148	45226.9	0.799619	62.148	19821.3	0.310415	62.148	52880.7	0.811675	45	77.912	0.479423	45	118.707	0.787725	45	100.335	0.612385
63.529	6004.4	0.739204	63.529	5566.69	0.851894	63.529	7533.31	0.933826				63.529	36986.6	0.65393	63.529	20234.4	0.316884	63.529	50707.7	0.77832	46	80.667	0.496376	46	118.271	0.784832	46	102.067	0.622956
64.91	6065.92	0.746777	64.91	5488.38	0.839909	64.91	6983.35	0.865654				64.91	32025.9	0.566224	64.91	20614.4	0.322835	64.91	48806.2	0.749134	47	83.336	0.512799	47	118.01	0.7831	47	108.039	0.659406
66.291	6222	0.765993	66.291	5604.09	0.857617	66.291	7048.78	0.873764				66.291	30001.5	0.530433	66.291	20665.4	0.323634	66.291	47337.4	0.726588	48	86.254	0.530755	48	118.072	0.783511	48	113.002	0.689697
67.673	5948.43	0.732314	67.673	5420.14	0.829467	67.673	6941.22	0.860431				67.673	30465.9	0.538643	67.673	21195.1	0.331929	67.673	46119.7	0.707899	49	84.864	0.522201	49	117.078	0.776915	49	112.102	0.684204
69.054	6049.52	0.744758	69.054	5355.95	0.819643	69.054	7066.42	0.875951				69.054	30649.5	0.541889	69.054	20448.8	0.320242	69.054	47142.2	0.723592	50	86.097	0.529789	50	114.645	0.76077	50	98.275	0.599812
70.435	6085.26	0.749158	70.435	5467.28	0.836681	70.435	6928.1	0.858805				70.435	30318.1	0.53603	70.435	20587.9	0.32242	70.435	46460.8	0.713134	51	88.273	0.543178	51	116.582	0.773624	51	90.038	0.549538
71.816	6138.66	0.755733	71.816	5609.02	0.858372	71.816	7529.03	0.933295				71.816	30661	0.542092	71.816	20511.8	0.321229	71.816	46833.8	0.718859	52	90.987	0.559879	52	120.979	0.802802	52	85.728	0.523233
73.197	6115.72	0.752908	73.197	5522.83	0.845181	73.197	7630.97	0.945932				73.197	30833.8	0.545147	73.197	19625	0.307341	73.197	47923.1	0.73558	53	94.538	0.581729	53	120.11	0.797035	53	84.779	0.51744
74.578	6286.3	0.773908	74.578	5493.87	0.84075	74.578	7717.45	0.956653				74.578	30580.1	0.540663	74.578	19809.6	0.310232	74.578	50384.6	0.773361	54	93.493	0.575299	54	116.478	0.772934	54	82.905	0.506003
75.959	6374.08	0.784716	75.959	5504.35	0.842354	75.959	7531.27	0.933574				75.959	30409.2	0.537641	75.959	21972.1	0.344099	75.959	52492.4	0.805715	55	101.014	0.621579	55	116.52	0.773212	55	83.374	0.508865
77.34	6325.61	0.778749	77.34	5576.84	0.853447	77.34	7388.94	0.915931				77.34	31170.9	0.551107	77.34	24166.9	0.37847	77.34	51595.7	0.791951	56	108.55	0.667951	56	111.526	0.740073	56	80.188	0.48942
78.721	6370.57	0.784283	78.721	5693.88	0.871358	78.721	7464.42	0.925287				78.721	32001.1	0.565785	78.721	25987.3	0.406979	78.721	52124.4	0.800066	57	104.005	0.639984	57	112.687	0.747777	57	81.694	0.498611
80.102	6561.59	0.8078	80.102	5904.75	0.903629	80.102	7462.26	0.925019				80.102	32173.6	0.568836	80.102	26115.4	0.408985	80.102	54576.6	0.837705	58	101.351	0.623652	58	119.063	0.790087	58	81.994	0.500442
81.483	6405.14	0.788539	81.483	5852.15	0.895579	81.483	7682.81	0.952359				81.483	33265.4	0.588138	81.483	25210.3	0.39481	81.483	60305.8	0.925643	59	105.657	0.650149	59	121.903	0.808933	59	82.949	0.506271
82.864	6444.37	0.793369	82.864	5979.02	0.914994	82.864	7536.18	0.934182				82.864	33342.9	0.589508	82.864	26657.2	0.41747	82.864	64911.1	0.99633	60	105.94	0.65189	60	123.475	0.819365	60	85.96	0.524649
84.245	6569.51	0.808775	84.245	5880.69	0.899947	84.245	7380.14	0.91484				84.245	32097.3	0.567486	84.245	29941.2	0.4689	84.245	65015.9	0.997938	61	103.532	0.637073	61	129.63	0.860209	61	83.004	0.506607
85.626	6858.51	0.844354	85.626	5985.77	0.916026	85.626	7662.41	0.949829				85.626	32859.6	0.580964	85.626	30696.3	0.480724	85.626	64997.1	0.99765	62	98.984	0.609087	62	139.424	0.9252	62	77.624	0.473771
87.008	6855.15	0.84394	87.008	6081.01	0.930603	87.008	7618.17	0.944346				87.008	33301.8	0.588783	87.008	29489.5	0.461826	87.008	63698.5	0.977718	63	103.726	0.638267	63	144.819	0.961001	63	77.4	0.472403
88.389	6933.46	0.853581	88.389	6174.95	0.944978	88.389	7720.48	0.957028				88.389	32842.3	0.580659	88.389	30624.3	0.479597	88.389	59010.7	0.905764	64	109.205	0.671981	64	150.696	1	64	76.375	0.466147
89.77	6906.11	0.850213	89.77	6285.55	0.961903	89.77	7641.43	0.947229				89.77	34272.8	0.60595	89.77	34332.3	0.537667	89.77	52846.6	0.811151	65	107.379	0.660745	65	149.322	0.990882	65	79.558	0.485575
91.151	6886.02	0.847741	91.151	6132.19	0.938435	91.151	7570.39	0.938423				91.151	34956.2	0.618032	91.151	39284.5	0.615221	91.151	49599.1	0.761305	66	105.743	0.650678	66	136.959	0.908843	66	79.125	0.482932
92.532	7175.72	0.883406	92.532	6303.06	0.964583	92.532	7822.21	0.969639				92.532	39512.2	0.698583	92.532	40757.4	0.638288	92.532	48771.4	0.748601	67	106.89	0.657736	67	125.336	0.831714	67	77.917	0.475559
93.913	7162.81	0.881816	93.913	6254.26	0.957116	93.913	7760.18	0.961949				93.913	44960.5	0.794911	93.913	41339.3	0.647402	93.913	48195.3	0.739758	68	105.587	0.649718	68	119.965	0.796073	68	80.207	0.489536
95.294	7333.6	0.902843	95.294	6156.46	0.942148	95.294	7972.63	0.988285				95.294	43587.8	0.770641	95.294	40133.1	0.628512	95.294	46870.4	0.719421	69	103.42	0.636384	69	116.339	0.772011	69	86.872	0.530215
96.675	7234.82	0.890681	96.675	6235.44	0.954235	96.675	7934.42	0.983548				96.675	37700.4	0.66655	96.675	39739.2	0.622343	96.675	46296.9	0.710618	70	98.773	0.607789	70	114.928	0.762648	70	92.488	0.564492
98.056	7253.29	0.892955	98.056	6227.25	0.952981	98.056	7940.86	0.984347				98.056	36471.4	0.64482	98.056	38153.3	0.597507	98.056	48973.2	0.751697	71	100.228	0.616742	71	114.694	0.761095	71	108.227	0.660553
99.437	7374.23	0.907844	99.437	6098.91	0.933342	99.437	8067.14	1				99.437	38907.4	0.687891	99.437	35365.7	0.55385	99.437	48732.8	0.748007	72	99.983	0.615235	72	112.039	0.743477	72	115.753	0.706487
100.818	7494.07	0.922598	100.818	6045.92	0.925232	100.818	7992.66	0.990767				100.818	39389.2	0.696409	100.818	37493.4	0.587171	100.818	49211.4	0.755353	73	100.909	0.620933	73	109.252	0.724983	73	120.639	0.736309
102.199	7439.54	0.915885	102.199	6033.84	0.923384	102.199	7734.53	0.95877				102.199	38487.8	0.680472	102.199	38452.4	0.602191	102.199	48766.3	0.748521	74	99.33	0.611216	74	115.481	0.766318	74	112.232	0.684997
103.58	7480.49	0.920926	103.58	6112.08	0.935356	103.58	7668.35	0.950567				103.58	38718.2	0.684545	103.58	38881.1	0.608905	103.58	49644.5	0.762002	75	100.217	0.616674	75	113.92	0.755959	75	102.732	0.627015
104.962	7361.26	0.906248	104.962	6052.07	0.926174	104.962	7417.62	0.919485				104.962	39827.1	0.70415	104.962	38860.8	0.608586	104.962	49586.9	0.761117	76	97.894	0.60238	76	105.849	0.702401	76	95.893	0.585274
106.343	7221.81	0.88908	106.343	5808.27	0.888863	106.343	7441.93	0.9225				106.343	41215.8	0.728702	106.343	38950.4	0.60999	106.343	50807.9	0.779859	77	96.212	0.59203	77	107.994	0.716635	77	92.225	0.562886
107.724	7205.27	0.887044	107.724	5825.2	0.891455	107.724	7292.72	0.904003				107.724	44652.1	0.789457	107.724	37254.8	0.583435	107.724	53012	0.81369	78	97.498	0.599943	78	107.4	0.712693	78	93.28	0.569326
109.105	7430.19	0.914733	109.105	5932.35	0.907852	109.105	7400.03	0.917305				109.105	45419.8	0.80303	109.105	36510.8	0.571784	109.105	54504.9	0.836603	79	98.604	0.606749	79	105.025	0.696933	79	99.991	0.610285
110.486	7618.32	0.937894	110.486	5797	0.887138	110.486	7091.17	0.879019				110.486	49328.5	0.872138	110.486	36012.5	0.56398	110.486	55106.6	0.84584	80	104.051	0.640267	80	104.414	0.692878	80	105.088	0.641395
111.867	7681.28	0.945646	111.867	6044.21	0.92497	111.867	7222.1	0.895249				111.867	51435.1	0.909382	111.867	36494.8	0.571533	111.867	53684.3	0.824009	81	107.765	0.66312	81	103.23	0.685022	81	104.771	0.63946
113.248	7871.49	0.969062	113.248	5913.51	0.904969	113.248	7171.47	0.888973				113.248	48946	0.865375	113.248	37574	0.588434	113.248	53354	0.818939	82	109.128	0.671507	82	105.402	0.699435	82	100.002	0.610353
114.629	7917.04	0.97467	114.629	5900.98	0.903051	114.629	7103.9	0.880597				114.629	44939.4	0.794537	114.629	36889.6	0.577715	114.629	54258.6	0.832823	83	108.97	0.670535	83	112.19	0.744479	83	98.689	0.602339
116.01	7937.76	0.97722	116.01	6153.95	0.941764	116.01	7164.17	0.888068				116.01	40909.4	0.723286	116.01	34880.4	0.546251	116.01	54340.9	0.834088	84	110.937	0.682639	84	113.206	0.751221	84	98.908	0.603675
117.391	7952.68	0.979058	117.391	5899.49	0.902823	117.391	7013.43	0.869382				117.391	38700.3	0.684229	117.391	33519.6	0.524939	117.391	54219.6	0.832225	85	108.538	0.667877	85	109.587	0.727206	85	100.997	0.616425
118.772	8122.79	1	118.772	6048.89	0.925686	118.772	7086.49	0.878439				118.772	38279.8	0.676795	118.772	34829.1	0.545448	118.772	53955.3	0.828168	86	103.951	0.639651	86	109.884	0.729177	86	103.883	0.63404
120.153	7991.22	0.983802	120.153	6158.39	0.942443	120.153	7206.81	0.893354				120.153	39914.5	0.705695	120.153	34637	0.542438	120.153	54435.5	0.835539	87	104.092	0.640519	87	109.808	0.728672	87	104.002	0.634766
121.534	7973.46	0.981615	121.534	6096.15	0.93292	121.534	7237.05	0.897102				121.534	43993.1	0.777807	121.534	34253.6	0.536434	121.534	54848.6	0.841879	88	101.433	0.624157	88	103.397	0.68613	88	106.048	0.647254
122.915	7724.56	0.950973	122.915	5928.3	0.907233	122.915	7131.65	0.884036				122.915	47704.8	0.84343	122.915	34388.2	0.538543	122.915	56793.3	0.871728	89	101.385	0.623862	89	108.58	0.720523	89	109.554	0.668652
124.297	7542.66	0.92858	124.297	6027.84	0.922464	124.297	6983.38	0.865657				124.297	46990.1	0.830794	124.297	32570.8	0.51008	124.297	58524.8	0.898307	90	101.489	0.624502	90	119.725	0.79448	90	109.182	0.666382
125.678	7578.49	0.932991	125.678	6404.65	0.980131	125.678	7004.97	0.868333				125.678	46181.6	0.816499	125.678	32307.8	0.505962	125.678	58382.3	0.896119	91	102.73	0.632138	91	116.43	0.772615	91	105.95	0.646656
127.059	7803.96	0.960748	127.059	6238.01	0.954628	127.059	6878.71	0.852683				127.059	45562.4	0.805552	127.059	33633.6	0.526725	127.059	58641.9	0.900103	92	101.757	0.626151	92	112.853	0.748879	92	104.413	0.637275
128.44	7874.39	0.969419	128.44	6438.67	0.985337	128.44	6793.82	0.84216				128.44	43875.4	0.775726	128.44	33851	0.53013	128.44	57989.6	0.890091	93	103.42	0.636384	93	112.522	0.746682	93	105.492	0.64386
129.821	7771.8	0.956789	129.821	6534.49	1	129.821	6866.74	0.851199				129.821	42955	0.759453	129.821	32987.8	0.51661	129.821	58058	0.891142	94	105.715	0.650506	94	115.549	0.766769	94	108.979	0.665143
131.202	7872.09	0.969136	131.202	6321.64	0.967426	131.202	6732.61	0.834572				131.202	40757.1	0.720593	131.202	36116.3	0.565605	131.202	55856	0.857342	95	104.703	0.644279	95	118.454	0.786046	95	117.185	0.715227
132.583	8012.64	0.986439	132.583	6254.4	0.957136	132.583	6758.94	0.837836				132.583	39337.2	0.695489	132.583	40220.8	0.629885	132.583	55013.8	0.844416	96	105.061	0.646481	96	116.064	0.770186	96	127.25	0.776658
133.964	8061.12	0.992408	133.964	6399.41	0.979328	133.964	6770.85	0.839312				133.964	35607.9	0.629555	133.964	40833.2	0.639475	133.964	52477.9	0.805491	97	107.532	0.661687	97	115.249	0.764778	97	136.568	0.83353
135.345	7857.92	0.967392	135.345	6289.83	0.962559	135.345	6725.07	0.833638				135.345	34010.3	0.601309	135.345	41358.9	0.647708	135.345	52271.3	0.802321	98	108.627	0.668424	98	106.894	0.709335	98	141.998	0.866671
136.726	7868.24	0.968662	136.726	6425.4	0.983305	136.726	6714.14	0.832282				136.726	33493	0.592162	136.726	43825.9	0.686342	136.726	52868.8	0.811492	99	109.849	0.675944	99	98.474	0.653461	99	138.974	0.848214
138.107	7897.81	0.972303	138.107	6115.23	0.935838	138.107	6832.11	0.846906				138.107	31812.3	0.562447	138.107	42950	0.672626	138.107	52315.8	0.803003	100	113.566	0.698816	100	94.064	0.624197	100	122.625	0.74843
139.488	7966.07	0.980706	139.488	6151.41	0.941376	139.488	6909.28	0.856472				139.488	30216.6	0.534235	139.488	43007.9	0.673533	139.488	52777.1	0.810084	101	113.411	0.697862	101	94.897	0.629725	101	115.228	0.703283
140.869	7986.7	0.983246	140.869	6102.69	0.933921	140.869	6735.56	0.834937				140.869	29732.5	0.525675	140.869	44527.6	0.697333	140.869	52250.1	0.801996	102	112.285	0.690934	102	92.173	0.611649	102	111.729	0.681927
142.25	7835.23	0.964598	142.25	6113.06	0.935508	142.25	6599.88	0.818118				142.25	31762	0.561558	142.25	44508.9	0.69704	142.25	52741.7	0.80954	103	111.99	0.689118	103	89.577	0.594422	103	111.8	0.682361
143.632	7962.6	0.980279	143.632	6204.35	0.949477	143.632	6810.72	0.844254				143.632	30805	0.544637	143.632	41662.5	0.652462	143.632	53045.9	0.81421	104	113.735	0.699856	104	86.553	0.574355	104	105.885	0.646259
145.013	7918.12	0.974803	145.013	6136.55	0.939101	145.013	6592.13	0.817159				145.013	30180.1	0.53359	145.013	43600.8	0.682818	145.013	53239.2	0.817176	105	113.555	0.698748	105	87.786	0.582537	105	102.985	0.628559
146.394	7788.23	0.958812	146.394	6113.6	0.935589	146.394	6733.34	0.834663				146.394	30774.5	0.544099	146.394	45633.4	0.71465	146.394	52830.2	0.810899	106	115.112	0.708329	106	87.098	0.577972	106	100.241	0.611811
147.775	7863.68	0.968101	147.775	6086.7	0.931473	147.775	6800.86	0.843032				147.775	31376.8	0.554748	147.775	46921.4	0.73482	147.775	53891.1	0.827183	107	118.412	0.728635	107	84.363	0.559822	107	101.458	0.619239
149.156	7895.84	0.97206	149.156	6419.41	0.982388	149.156	6773.19	0.839602				149.156	34762.3	0.614604	149.156	47055.4	0.73692	149.156	53267.4	0.817609	108	119.672	0.736389	108	81.686	0.542058	108	101.02	0.616566
150.537	7839.37	0.965108	150.537	6309.07	0.965503	150.537	6830.74	0.846736				150.537	39009.6	0.689697	150.537	48244	0.755533	150.537	51220.7	0.786194	109	119.437	0.734943	109	78.55	0.521248	109	97.809	0.596968
151.918	7901.12	0.97271	151.918	6119.63	0.936512	151.918	6756.72	0.837561				151.918	33574.2	0.593598	151.918	48444.7	0.758676	151.918	50658.5	0.777564	110	116.354	0.715972	110	77.366	0.513391	110	96.869	0.591231
153.299	7700.5	0.948012	153.299	6133.59	0.938648	153.299	6708.31	0.83156				153.299	27802.1	0.491547	153.299	48287.2	0.75621	153.299	50104.4	0.769061	111	111.54	0.686349	111	79.86	0.529941	111	95.77	0.584523
154.68	7533.39	0.927439	154.68	6431.62	0.984257	154.68	6776.47	0.840009				154.68	27517.3	0.486512	154.68	49200.2	0.770508	154.68	49377.5	0.757902	112	107.116	0.659127	112	78.919	0.523697	112	97.995	0.598103
156.061	7716.92	0.950033	156.061	6390.62	0.977984	156.061	6765.63	0.838665				156.061	29054.2	0.513683	156.061	48883.3	0.765545	156.061	48617.7	0.74624	113	102.422	0.630243	113	77.167	0.512071	113	100.763	0.614997
157.442	7613.35	0.937282	157.442	6497.67	0.994365	157.442	6821.48	0.845589				157.442	32879.5	0.581317	157.442	49082.9	0.768671	157.442	48506.6	0.744535	114	100.16	0.616324	114	77.713	0.515694	114	102.027	0.622712
158.823	7705.77	0.94866	158.823	6451.1	0.987239	158.823	6694	0.829786				158.823	39743.6	0.702675	158.823	49868	0.780966	158.823	50080.9	0.768699	115	103.228	0.635202	115	77.79	0.516205	115	108.592	0.662781
160.204	7609.43	0.936799	160.204	6349.98	0.971764	160.204	6650.29	0.824368				160.204	43889.2	0.77597	160.204	47730.3	0.747488	160.204	50075.8	0.768621	116	103.559	0.637239	116	79.194	0.525522	116	111.609	0.681195
161.585	7629.12	0.939224	161.585	6166.21	0.943641	161.585	6835.55	0.847332				161.585	45896.6	0.81146	161.585	46684.3	0.731107	161.585	49058.7	0.75301	117	106.147	0.653164	117	79.78	0.52941	117	118.777	0.724944
162.967	7715.01	0.949798	162.967	6374.57	0.975527	162.967	6860.09	0.850374				162.967	45219.4	0.799488	162.967	46180.4	0.723217	162.967	50546.9	0.775853	118	109.826	0.675802	118	81.054	0.537864	118	119.598	0.729955
164.348	7885.96	0.970844	164.348	6012.73	0.920153	164.348	7103.18	0.880508				164.348	42036.8	0.743219	164.348	46029.8	0.720857	164.348	50155.5	0.769844	119	112.892	0.694669	119	85.317	0.566153	119	119.441	0.728997
165.729	7907.01	0.973435	165.729	5901.09	0.903069	165.729	6848.89	0.848987				165.729	38330.8	0.677696	165.729	46182.7	0.723252	165.729	48469.3	0.743963	120	114.924	0.707172	120	81.377	0.540008	120	112.731	0.688043
167.11	7713.77	0.949646	167.11	5829.26	0.892075	167.11	6886.52	0.853651				167.11	34902.9	0.61709	167.11	46172.9	0.723098	167.11	46824.2	0.718712	121	114.838	0.706643	121	78.456	0.520624	121	109.105	0.665912
168.491	7663.47	0.943453	168.491	5736.83	0.87793	168.491	6798.81	0.842778				168.491	31532.5	0.5575	168.491	47328.4	0.741194	168.491	44342.9	0.680626	122	114.401	0.703954	122	80.882	0.536723	122	108.481	0.662103
169.872	7627.29	0.938998	169.872	5943.14	0.909504	169.872	6698.18	0.830305				169.872	32134.8	0.568149	169.872	49106.9	0.769046	169.872	43471.5	0.667251	123	116.531	0.717061	123	79.755	0.529244	123	108.537	0.662445
171.253	7444.59	0.916506	171.253	5951.73	0.910817	171.253	6742.31	0.835775				171.253	34644.2	0.612516	171.253	49782.9	0.779633	171.253	42982.4	0.659744	124	119.029	0.732432	124	81.075	0.538004	124	107.05	0.653369
172.634	7333.45	0.902824	172.634	6035.83	0.923688	172.634	6814.65	0.844742				172.634	34252.8	0.605595	172.634	51502.8	0.806568	172.634	41930.6	0.643599	125	120.6	0.742099	125	89.871	0.596373	125	107.314	0.654981
174.015	7482.64	0.921191	174.015	5684.5	0.869923	174.015	6978.85	0.865096				174.015	34042.2	0.601873	174.015	51241.6	0.802478	174.015	41795.7	0.641529	126	122.981	0.75675	126	97.92	0.649785	126	111.391	0.679864
175.396	7356.9	0.90571	175.396	5820.36	0.890714	175.396	7170.29	0.888827				175.396	35732	0.631749	175.396	48259.6	0.755777	175.396	40576.9	0.622822	127	125.502	0.772263	127	99.276	0.658783	127	113.417	0.69223
176.777	7375.04	0.907944	176.777	5978.77	0.914956	176.777	7218.97	0.894861				176.777	35847.6	0.633792	176.777	47426.7	0.742734	176.777	38010.3	0.583425	128	123.645	0.760836	128	99.882	0.662805	128	110.562	0.674805
178.158	7436.81	0.915548	178.158	5817.85	0.89033	178.158	7112.02	0.881604				178.158	33814.4	0.597844	178.158	48322.9	0.756769	178.158	35809.5	0.549645	129	116.894	0.719295	129	106.41	0.706124	129	116.787	0.712798
179.539	7513.78	0.925025	179.539	5760.85	0.881607	179.539	6737.75	0.835209				179.539	31628.5	0.559198	179.539	51000.6	0.798703	179.539	34831	0.534626	130	102.662	0.63172	130	108.651	0.720995	130	124.078	0.757298
180.92	7366.71	0.906919	180.92	5816.45	0.890116	180.92	6990.57	0.866549				180.92	31101.4	0.549879	180.92	55425	0.867993	180.92	34868.3	0.535199	131	90.94	0.559589	131	108.428	0.719515	131	122.13	0.745409
182.302	7222.24	0.889133	182.302	5885.31	0.900653	182.302	6887.37	0.853756				182.302	31487.7	0.556708	182.302	60316.3	0.944594	182.302	34331.2	0.526955	132	83.553	0.514134	132	104.702	0.69479	132	117.472	0.716979
183.683	7253.96	0.893037	183.683	5977.28	0.914728	183.683	6862.68	0.850695				183.683	31167.1	0.551041	183.683	59604.9	0.933452	183.683	34348.6	0.527222	133	77.892	0.4793	133	93.112	0.61788	133	113.465	0.692523
185.064	7105.28	0.874734	185.064	5930.96	0.90764	185.064	6808.26	0.843949				185.064	30646.9	0.541844	185.064	61474.6	0.962733	185.064	33815.4	0.519038	134	71.7	0.441198	134	80.023	0.531023	134	108.675	0.663287
186.445	6828.95	0.840715	186.445	6046.61	0.925337	186.445	6785.94	0.841183				186.445	29573.1	0.522859	186.445	63722	0.997929	186.445	33062.4	0.50748	135	73.733	0.453708	135	71.467	0.474246	135	96.104	0.586562
187.826	7145.37	0.879669	187.826	5849.15	0.895119	187.826	7121.68	0.882801				187.826	28938.2	0.511633	187.826	60444.2	0.946597	187.826	31778.9	0.487779	136	76.675	0.471811	136	65.08	0.431863	136	81.872	0.499698
189.207	7124.49	0.877099	189.207	5964.27	0.912737	189.207	6996.67	0.867305				189.207	28442.1	0.502861	189.207	54167.9	0.848306	189.207	32076.9	0.492353	137	80.662	0.496345	137	59.172	0.392658	137	78.096	0.476651
190.588	7096.25	0.873622	190.588	5849.57	0.895184	190.588	6990.03	0.866482				190.588	26865.8	0.474993	190.588	48688	0.762486	190.588	33293.6	0.511028	138	88.865	0.546821	138	59.056	0.391888	138	75.936	0.463468
191.969	6986.73	0.860139	191.969	5850.47	0.895321	191.969	6740.39	0.835537				191.969	26618.6	0.470622	191.969	43256.5	0.677426	191.969	33960.6	0.521267	139	93.579	0.575828	139	62.759	0.416461	139	76.506	0.466947
193.35	6991.32	0.860704	193.35	5796.41	0.887048	193.35	7024.29	0.870728				193.35	28145.2	0.497612	193.35	40315.9	0.631373	193.35	35080.2	0.538451	140	96.669	0.594842	140	64.548	0.428333	140	74.135	0.452476
194.731	7182.12	0.884194	194.731	5929.14	0.90736	194.731	6844.62	0.848457				194.731	29050.4	0.513617	194.731	41192	0.645094	194.731	35018.4	0.537503	141	97.454	0.599673	141	66.984	0.444498	141	76.177	0.464939
196.112	7148.46	0.88005	196.112	5856.85	0.896298	196.112	6968.72	0.86384				196.112	29979.9	0.53005	196.112	40999.3	0.642077	196.112	35416.5	0.543613	142	99.217	0.610521	142	71.936	0.477358	142	79.154	0.483109
197.493	7324.5	0.901722	197.493	5745.95	0.879327	197.493	6942.68	0.860612				197.493	28097.6	0.496771	197.493	40011.2	0.626602	197.493	34388	0.527827	143	100.211	0.616638	143	74.461	0.494114	143	80.42	0.490836
198.874	7022.5	0.864543	198.874	5783.12	0.885015	198.874	6846.97	0.848748				198.874	25871.6	0.457416	198.874	41591.7	0.651355	198.874	35338	0.542408	144	93.087	0.572801	144	70.466	0.467604	144	77.663	0.474009
200.255	6998.77	0.861621	200.255	5749.95	0.879939	200.255	7019.62	0.870149				200.255	26243.2	0.463985	200.255	42722.9	0.669069	200.255	35384.8	0.543127	145	91.339	0.562045	145	68.095	0.45187	145	73.642	0.449467
201.637	6830.39	0.840892	201.637	5632.59	0.861978	201.637	6994.41	0.867025				201.637	26769.3	0.473287	201.637	42755.5	0.66958	201.637	33714.6	0.51749	146	85.597	0.526712	146	67.833	0.450131	146	67.978	0.414897
203.018	6693.87	0.824085	203.018	5608.25	0.858253	203.018	7031.5	0.871623				203.018	27059.6	0.478419	203.018	41622.6	0.651838	203.018	33649.1	0.516485	147	79.711	0.490493	147	67.215	0.44603	147	61.819	0.377306
204.399	6530.51	0.803974	204.399	5539.56	0.847741	204.399	7054.33	0.874453				204.399	27117.8	0.479448	204.399	42126.4	0.659728	204.399	35480.2	0.544591	148	73.506	0.452311	148	71.289	0.473065	148	58.141	0.354858
205.78	6614.31	0.81429	205.78	5492.38	0.840522	205.78	6871.67	0.85181				205.78	28992	0.512585	205.78	43046.8	0.674142	205.78	35826.3	0.549904	149	70.76	0.435414	149	72.053	0.478135	149	60.569	0.369677
207.161	6774.07	0.833959	207.161	5570.19	0.85243	207.161	6647.85	0.824065				207.161	29979.9	0.530051	207.161	43014.8	0.673641	207.161	36248.7	0.556387	150	71.107	0.437549	150	71.741	0.476064	150	64.041	0.390868
208.542	6559.56	0.807551	208.542	5550.48	0.849414	208.542	6722.3	0.833294				208.542	29195.5	0.516181	208.542	42918.4	0.67213	208.542	37321.3	0.572851	151	68.764	0.423132	151	69.924	0.464007	151	63.612	0.38825
209.923	6604.66	0.813102	209.923	5566.53	0.851869	209.923	6412.25	0.79486				209.923	28358.3	0.50138	209.923	43096.2	0.674916	209.923	38989.8	0.59846	152	67.646	0.416252	152	70.187	0.465752	152	59.158	0.361065
211.304	6464.97	0.795905	211.304	5487.57	0.839786	211.304	6667.43	0.826492				211.304	25959.3	0.458965	211.304	44704	0.700094	211.304	39920.5	0.612745	153	66.168	0.407158	153	66.082	0.438512	153	57.184	0.349017
212.685	6541.99	0.805387	212.685	5567.15	0.851964	212.685	6653.05	0.824709				212.685	24691.2	0.436546	212.685	45511	0.712732	212.685	41086.5	0.630643	154	65.42	0.402555	154	64.964	0.431093	154	58.115	0.354699
214.066	6557.97	0.807354	214.066	5479.44	0.838542	214.066	6508.75	0.806822				214.066	25552.3	0.45177	214.066	44287.8	0.693576	214.066	43499.1	0.667675	155	65.025	0.400124	155	60.55	0.401802	155	58.08	0.354486
215.447	6382.22	0.785717	215.447	5312.93	0.81306	215.447	6826.19	0.846172				215.447	25076.7	0.443361	215.447	44162.4	0.691613	215.447	44783.1	0.687382	156	64.873	0.399189	156	57.521	0.381702	156	61.068	0.372723
216.828	6619.74	0.814958	216.828	5276.1	0.807423	216.828	6531	0.80958				216.828	25254.4	0.446503	216.828	43823.1	0.6863	216.828	44326	0.680366	157	65.978	0.405988	157	55.687	0.369532	157	60.982	0.372198
218.209	6594.02	0.811793	218.209	5432.21	0.831313	218.209	6654.87	0.824935				218.209	24811.3	0.438668	218.209	44412.9	0.695535	218.209	42893.2	0.658374	158	66.254	0.407687	158	51.456	0.341456	158	63.638	0.388408
219.591	6375.8	0.784927	219.591	5416.62	0.828927	219.591	6561.3	0.813337				219.591	24950	0.441121	219.591	46932.8	0.735	219.591	42660.9	0.654809	159	68.517	0.421612	159	48.542	0.322119	159	69.556	0.424528
220.972	6531.87	0.804141	220.972	5290.07	0.809561	220.972	6854.03	0.849624				220.972	24772.6	0.437985	220.972	48016.7	0.751974	220.972	41215.7	0.632626	160	69.538	0.427895	160	47.016	0.311992	160	71.461	0.436155
222.353	6474.3	0.797053	222.353	5338.89	0.817033	222.353	6839.55	0.847829				222.353	24228	0.428356	222.353	49178.4	0.770166	222.353	41541.2	0.637623	161	68.511	0.421575	161	45.992	0.305197	161	69.28	0.422844
223.734	6389.55	0.78662	223.734	5411.2	0.828098	223.734	6746.31	0.83627				223.734	24287.3	0.429405	223.734	53391.7	0.83615	223.734	41336.6	0.634481	162	69.273	0.426264	162	44.911	0.298024	162	63.005	0.384545
225.115	6353.19	0.782143	225.115	5439.09	0.832367	225.115	6980.31	0.865276				225.115	26867.5	0.475022	225.115	58349.8	0.913798	225.115	40794.7	0.626164	163	70.193	0.431925	163	47.033	0.312105	163	62.94	0.384148
226.496	6476.74	0.797354	226.496	5435.5	0.831817	226.496	7022.45	0.8705				226.496	28122.8	0.497217	226.496	60895.4	0.953663	226.496	41887.9	0.642944	164	69.409	0.427101	164	47.107	0.312596	164	61.746	0.376861
227.877	6688.53	0.823427	227.877	5305.34	0.811899	227.877	7225.13	0.895624				227.877	28558	0.50491	227.877	63124	0.988565	227.877	43241.8	0.663726	165	68.658	0.42248	165	47.179	0.313074	165	60.294	0.367999
229.258	6668.52	0.820964	229.258	5260.15	0.804982	229.258	7283.44	0.902853				229.258	28601.3	0.505677	229.258	63692.2	0.997463	229.258	42810.8	0.65711	166	68.984	0.424486	166	47.447	0.314852	166	60.014	0.36629
230.639	6510.59	0.801521	230.639	5217.19	0.798409	230.639	7059.96	0.875151				230.639	27708.3	0.489888	230.639	62812.3	0.983682	230.639	44834	0.688163	167	67.995	0.4184	167	48.685	0.323068	167	57.028	0.348065
232.02	6696.58	0.824419	232.02	5241.9	0.80219	232.02	6931.22	0.859192				232.02	25988.9	0.459488	232.02	56686.9	0.887755	232.02	46786.7	0.718137	168	66.42	0.408708	168	48.526	0.322013	168	55.132	0.336493
233.401	6634.09	0.816725	233.401	5407.44	0.827523	233.401	7079.97	0.877631				233.401	26706.2	0.47217	233.401	52152.8	0.816748	233.401	47756.3	0.733019	169	67.209	0.413563	169	47.855	0.31756	169	56.689	0.345996
234.782	6594.18	0.811812	234.782	5145.21	0.787393	234.782	6911.77	0.85678				234.782	29106.9	0.514616	234.782	49173.6	0.770092	234.782	48333.6	0.741879	170	65.327	0.401983	170	46.982	0.311767	170	54.13	0.330377
236.163	6659.95	0.819909	236.163	4820.26	0.737664	236.163	6729.05	0.834131				236.163	27452.3	0.485362	236.163	48173.9	0.754436	236.163	48114.1	0.73851	171	62.921	0.387178	171	46.092	0.305861	171	54.52	0.332758
237.544	6666.93	0.820768	237.544	4884.51	0.747496	237.544	6735.31	0.834907				237.544	24295	0.42954	237.544	47769.9	0.748109	237.544	48436.5	0.74346	172	64.991	0.399915	172	46.78	0.310426	172	53.548	0.326825
238.926	6742.06	0.830017	238.926	4876.4	0.746256	238.926	6774.71	0.839791				238.926	21419.2	0.378695	238.926	48949	0.766574	238.926	50372.5	0.773176	173	65.711	0.404346	173	47.742	0.31681	173	51.62	0.315058
240.307	6859.73	0.844504	240.307	4633.88	0.709142	240.307	6843.81	0.848356				240.307	19867.6	0.351264	240.307	50313.3	0.787941	240.307	52735.9	0.809451	174	67.919	0.417932	174	50.215	0.333221	174	54.875	0.334924
241.688	6991.9	0.860776	241.688	4865.93	0.744654	241.688	6834.3	0.847177				241.688	20100.7	0.355385	241.688	50932.5	0.797638	241.688	55361.8	0.849757	175	70.076	0.431205	175	52.291	0.346997	175	59.896	0.365569
243.069	6810.53	0.838447	243.069	4823.49	0.738158	243.069	6775.6	0.839902				243.069	20426.7	0.361147	243.069	50868.2	0.796631	243.069	54399.7	0.83499	176	73.367	0.451456	176	50.97	0.338231	176	64.011	0.390685
244.45	6825.02	0.840231	244.45	4852.42	0.742586	244.45	6967.01	0.863628				244.45	25327.4	0.447793	244.45	51669	0.809172	244.45	49772.6	0.763968	177	79.29	0.487902	177	51.863	0.344156	177	66.231	0.404235
245.831	6702.78	0.825182	245.831	4705.59	0.720116	245.831	6995.12	0.867113				245.831	29353.8	0.518981	245.831	49172.8	0.770079	245.831	49261.2	0.756118	178	83.441	0.513445	178	52.692	0.349658	178	68.229	0.416429
247.212	6669.79	0.821121	247.212	4717.62	0.721958	247.212	7080.58	0.877706				247.212	27920.5	0.49364	247.212	47705	0.747092	247.212	51455.2	0.789794	179	89.612	0.551418	179	52.454	0.348078	179	64.236	0.392058
248.593	6554.74	0.806956	248.593	4890.5	0.748414	248.593	7184.79	0.890624				248.593	23620.8	0.41762	248.593	46608.9	0.729926	248.593	50796.5	0.779683	180	94.271	0.580086	180	52.655	0.349412	180	64.972	0.39655
249.974	6440.31	0.792869	249.974	4690.66	0.717832	249.974	7100.82	0.880215				249.974	21459.8	0.379414	249.974	44768.8	0.701109	249.974	49579.3	0.761	181	96.138	0.591575	181	52.444	0.348012	181	63.914	0.390093
251.355	6590.44	0.811351	251.355	4497.91	0.688334	251.355	7252.48	0.899015				251.355	21008.3	0.37143	251.355	43511.5	0.68142	251.355	51029.1	0.783254	182	99.796	0.614084	182	51.128	0.339279	182	67.751	0.413512
252.736	6802.86	0.837503	252.736	4397.11	0.672908	252.736	7208.83	0.893604				252.736	21294.2	0.376485	252.736	44610.2	0.698625	252.736	50122.2	0.769333	183	98.905	0.608601	183	52.649	0.349372	183	71.592	0.436955
254.117	6496.32	0.799765	254.117	4508.18	0.689906	254.117	7363.01	0.912717				254.117	22776.1	0.402686	254.117	45200	0.707863	254.117	48890.4	0.750426	184	91.603	0.563669	184	54.9	0.36431	184	94.689	0.577925
255.498	6588.21	0.811077	255.498	4714.13	0.721422	255.498	7396.94	0.916922				255.498	22912.8	0.405103	255.498	45092.9	0.706185	255.498	49742.1	0.763499	185	87.608	0.539086	185	52.628	0.349233	185	105.347	0.642975
256.879	6416.23	0.789904	256.879	4633.96	0.709154	256.879	7284.45	0.902977				256.879	23224.1	0.410607	256.879	45397.2	0.710951	256.879	51532.2	0.790976	186	82.268	0.506227	186	44.639	0.296219	186	105.597	0.644501
258.261	6381.9	0.785678	258.261	4683.86	0.71679	258.261	7222.07	0.895246				258.261	23719.5	0.419366	258.261	46325.1	0.725482	258.261	54466.6	0.836017	187	77.425	0.476426	187	40.219	0.266888	187	101.536	0.619715
259.642	6604.74	0.813112	259.642	4827.49	0.738771	259.642	7209.4	0.893675				259.642	22832.8	0.403688	259.642	46971.1	0.735599	259.642	58713.3	0.901199	188	77.909	0.479405	188	39.073	0.259284	188	90.299	0.551131
261.023	6523.14	0.803066	261.023	4852.05	0.74253	261.023	7268.06	0.900947				261.023	23663.5	0.418376	261.023	44781.2	0.701303	261.023	64668.4	0.992606	189	75.799	0.466421	189	39.177	0.259974	189	84.822	0.517703
262.404	6436.36	0.792383	262.404	5056.76	0.773857	262.404	7287.62	0.90337				262.404	24418.4	0.431722	262.404	43464.7	0.680687	262.404	59022.4	0.905945	190	72.811	0.448035	190	43.623	0.289477	190	79.979	0.488144
263.785	6626.12	0.815745	263.785	5053.46	0.773352	263.785	7541.19	0.934803				263.785	24024.7	0.424761	263.785	43730.5	0.684849	263.785	45352.6	0.696124	191	74.916	0.460987	191	47.777	0.317042	191	74.185	0.452781
265.166	6281.81	0.773357	265.166	4763.18	0.728929	265.166	7438.98	0.922134				265.166	24361	0.430707	265.166	44143.4	0.691316	265.166	42362.6	0.650229	192	76.276	0.469356	192	51.599	0.342405	192	68.62	0.418816
266.547	6421.57	0.790562	266.547	4743.91	0.72598	266.547	7366.98	0.913208				266.547	25899.9	0.457916	266.547	43916.8	0.687766	266.547	42320.5	0.649585	193	76.243	0.469153	193	53.584	0.355577	193	67.429	0.411546
267.928	6403.32	0.788315	267.928	4815.12	0.736877	267.928	7427.21	0.920674				267.928	26302.7	0.465036	267.928	45801.4	0.71728	267.928	41476.1	0.636623	194	75.181	0.462618	194	53.739	0.356605	194	68.872	0.420354
269.309	6298.01	0.77535	269.309	4912.96	0.75185	269.309	7457.36	0.924412				269.309	26309.3	0.465154	269.309	49307.5	0.772188	269.309	41814	0.641809	195	73.074	0.449653	195	51.836	0.343977	195	71.242	0.434819
270.69	6495.12	0.799616	270.69	4923.78	0.753507	270.69	7377.23	0.914479				270.69	26784.5	0.473555	270.69	52534.1	0.82272	270.69	41982.6	0.644398	196	72.838	0.448201	196	54.264	0.360089	196	70.341	0.42932
272.071	6262.88	0.771025	272.071	5103.52	0.781013	272.071	7367.6	0.913285				272.071	27230.8	0.481445	272.071	57572.1	0.901618	272.071	41235.4	0.632928	197	74.527	0.458594	197	58.316	0.386978	197	74.964	0.457536
273.452	6459.08	0.79518	273.452	5071.08	0.776049	273.452	7641.8	0.947275				273.452	27090.1	0.478957	273.452	62553.6	0.979631	273.452	39768	0.610405	198	76.782	0.47247	198	59.602	0.395511	198	73.141	0.446409
274.833	6493.56	0.799425	274.833	4848.92	0.74205	274.833	7488.2	0.928235				274.833	28507.5	0.504019	274.833	63854.2	1	274.833	40153.2	0.616317	199	79.681	0.490308	199	59.435	0.394403	199	68.188	0.416179
276.214	6392.92	0.787035	276.214	4896.95	0.7494	276.214	7442.68	0.922593				276.214	29262.3	0.517363	276.214	58981.3	0.923686	276.214	40875.4	0.627403	200	81.568	0.50192	200	54.563	0.362073	200	68.557	0.418431
277.596	6258.05	0.77043	277.596	4924.66	0.753641	277.596	7548.35	0.93569				277.596	30047.3	0.531243	277.596	44262.3	0.693177	277.596	42884.1	0.658235	201	85.679	0.527216	201	53.571	0.355491	201	70.908	0.43278
278.977	6440.81	0.792931	278.977	5007.96	0.766389	278.977	7386.52	0.915631				278.977	29022.8	0.513128	278.977	35276.3	0.55245	278.977	42284.4	0.649029	202	89.66	0.551713	202	51.573	0.342232	202	71.81	0.438285
280.358	6465.13	0.795925	280.358	4971.09	0.760747	280.358	7298.95	0.904775				280.358	28713.3	0.507656	280.358	34993.9	0.548029	280.358	44013.3	0.675568	203	94.25	0.579957	203	50.347	0.334096	203	72.37	0.441703
281.739	6520.63	0.802757	281.739	5024.05	0.76885	281.739	7130.69	0.883918				281.739	28896.7	0.510899	281.739	34260.3	0.536539	281.739	47956.9	0.736098	204	101.224	0.622871	204	52.753	0.350062	204	71.456	0.436125
283.12	6508.25	0.801233	283.12	5148.51	0.787898	283.12	7000.81	0.867818				283.12	27869.3	0.492735	283.12	33318.9	0.521796	283.12	51808.6	0.795219	205	102.709	0.632009	205	50.729	0.336631	205	73.06	0.445915
284.501	6476.06	0.79727	284.501	5155.89	0.789027	284.501	7016.17	0.869722				284.501	26909.3	0.475761	284.501	31324.2	0.490558	284.501	51666.7	0.79304	206	102.125	0.628415	206	50.717	0.336552	206	73.656	0.449552
285.882	6539.84	0.805122	285.882	5196.16	0.795191	285.882	7262.99	0.900318				285.882	25726.4	0.454848	285.882	32394.9	0.507325	285.882	48282.9	0.741102	207	99.133	0.610004	207	50.241	0.333393	207	78.232	0.477481
287.263	6428.05	0.791359	287.263	5076	0.776801	287.263	7127.64	0.88354				287.263	25199.8	0.445537	287.263	31157.7	0.487951	287.263	45623.1	0.700276	208	96.609	0.594473	208	48.889	0.324421	208	78.674	0.480179
288.644	6699.48	0.824776	288.644	5130.72	0.785176	288.644	6843.25	0.848287				288.644	23409	0.413875	288.644	31210.4	0.488775	288.644	45872.5	0.704104	209	101.816	0.626514	209	49.532	0.328688	209	82.431	0.50311
290.025	6780.05	0.834694	290.025	4932.04	0.75477	290.025	6628.69	0.82169				290.025	22546.6	0.398628	290.025	30817.9	0.48263	290.025	46433.2	0.712711	210	99.869	0.614533	210	51.214	0.33985	210	85.447	0.521518
291.406	6622.07	0.815245	291.406	5052.97	0.773276	291.406	6829.4	0.846571				291.406	21981.1	0.38863	291.406	31999.2	0.501129	291.406	46499.7	0.713732	211	95.982	0.590615	211	52.014	0.345158	211	80.883	0.493662
292.787	6641.53	0.817642	292.787	5027.71	0.769411	292.787	6826.89	0.846259				292.787	21668.4	0.383102	292.787	32962.9	0.516222	292.787	47745.1	0.732847	212	95.398	0.587021	212	55.885	0.370846	212	83.784	0.511368
294.168	6514.77	0.802035	294.168	4921.23	0.753116	294.168	6445	0.79892				294.168	21754.7	0.384627	294.168	32489.6	0.508809	294.168	49790.5	0.764243	213	91.697	0.564248	213	62.962	0.417808	213	85.998	0.524881
295.549	6562.28	0.807884	295.549	4895.73	0.749213	295.549	6464.95	0.801393				295.549	22361.5	0.395355	295.549	32789.6	0.513507	295.549	51844	0.795762	214	85.746	0.527629	214	65.914	0.437397	214	81.609	0.498093
296.931	6445.41	0.793497	296.931	4803.36	0.735078	296.931	6672.45	0.827115				296.931	22841.6	0.403844	296.931	32250.2	0.50506	296.931	53642.8	0.823372	215	82.144	0.505464	215	65.758	0.436362	215	81.679	0.49852
298.312	6642.61	0.817775	298.312	4595.56	0.703277	298.312	6467.28	0.801682				298.312	23412.1	0.41393	298.312	33499.1	0.524618	298.312	53833.7	0.826302	216	78.805	0.484918	216	66.497	0.441266	216	76.891	0.469297
299.693	6667.6	0.820851	299.693	4773.91	0.730571	299.693	6329.7	0.784627				299.693	24904.4	0.440314	299.693	33026.5	0.517217	299.693	51918.6	0.796907	217	75.249	0.463037	217	68.442	0.454173	217	78.875	0.481406
301.074	6570.91	0.808947	301.074	4756.98	0.72798	301.074	6347.02	0.786774				301.074	24027.1	0.424804	301.074	33025.7	0.517205	301.074	50602.9	0.776711	218	74.051	0.455665	218	69.382	0.46041	218	78.334	0.478104
302.455	6567.21	0.808492	302.455	4629.28	0.708439	302.455	6143.57	0.761555				302.455	23431.3	0.414271	302.455	37366.8	0.585189	302.455	51263.3	0.786848	219	72.832	0.448164	219	68.329	0.453423	219	79.517	0.485324
303.836	6705.21	0.825481	303.836	4490.56	0.687209	303.836	6269.04	0.777108				303.836	24954.2	0.441194	303.836	41936.4	0.656753	303.836	50774.8	0.77935	220	75.229	0.462914	220	71.946	0.477425	220	87.825	0.536031
305.217	6788.35	0.835717	305.217	4549.69	0.696257	305.217	6463.65	0.801232				305.217	25056.4	0.443001	305.217	48100.3	0.753283	305.217	49878.2	0.765588	221	77.322	0.475793	221	75.049	0.498016	221	114.671	0.699883
306.598	6887.14	0.847879	306.598	4476.9	0.685118	306.598	6437.96	0.798047				306.598	24019.8	0.424675	306.598	49717.4	0.778607	306.598	50334.2	0.772587	222	76.649	0.471651	222	69.875	0.463682	222	118.224	0.721569
307.979	6769.72	0.833423	307.979	4534.24	0.693893	307.979	6501.91	0.805975				307.979	24569.2	0.434388	307.979	44445.9	0.696053	307.979	50481.8	0.774853	223	74.657	0.459394	223	65.442	0.434265	223	106.893	0.652411
309.36	6872.31	0.846053	309.36	4437.46	0.679083	309.36	6550.8	0.812035				309.36	25004.1	0.442077	309.36	38584.8	0.604264	309.36	51454.1	0.789778	224	75.068	0.461923	224	63.547	0.42169	224	106.43	0.649585
310.741	6735.88	0.829256	310.741	4394.02	0.672434	310.741	6485.19	0.803902				310.741	23913.5	0.422795	310.741	38556.8	0.603825	310.741	49843.4	0.765055	225	73.507	0.452317	225	56.647	0.375902	225	100.798	0.615211
312.122	6946.93	0.855239	312.122	4466.42	0.683514	312.122	6497.56	0.805435				312.122	25546.1	0.45166	312.122	36614.3	0.573404	312.122	47830.8	0.734162	226	72.008	0.443093	226	57.131	0.379114	226	103.149	0.62956
313.503	6672.94	0.821509	313.503	4264.27	0.652578	313.503	6790.19	0.841709				313.503	28257.4	0.499596	313.503	35498.7	0.555934	313.503	48348.8	0.742114	227	70.079	0.431224	227	62.178	0.412606	227	106.239	0.64842
314.885	6724.17	0.827815	314.885	4135.18	0.632823	314.885	6516.89	0.807831				314.885	31026.6	0.548556	314.885	34434.3	0.539264	314.885	48097.8	0.73826	228	68.088	0.418972	228	64.245	0.426322	228	109.057	0.665619
316.266	6863.83	0.845009	316.266	4254.36	0.651062	316.266	6654.1	0.82484				316.266	33528.3	0.592787	316.266	34347.4	0.537903	316.266	48184.1	0.739585	229	69.82	0.42963	229	63.096	0.418697	229	111.131	0.678277
317.647	6735	0.829148	317.647	4047.33	0.61938	317.647	6621.84	0.82084				317.647	38114.1	0.673864	317.647	31879.5	0.499255	317.647	51024.2	0.783178	230	68.173	0.419495	230	64.47	0.427815	230	114.269	0.69743
319.028	6754.95	0.831605	319.028	4044.75	0.618985	319.028	6600.58	0.818205				319.028	43680.9	0.772286	319.028	28410	0.44492	319.028	51396.5	0.788893	231	69.837	0.429734	231	64.457	0.427729	231	113.435	0.69234
320.409	6827.91	0.840587	320.409	4212.67	0.644683	320.409	6649.86	0.824315				320.409	46932	0.829766	320.409	27893.6	0.436833	320.409	50450.8	0.774377	232	69.122	0.425335	232	59.425	0.394337	232	107.12	0.653797
321.79	6592.43	0.811596	321.79	4203.14	0.643224	321.79	6532.74	0.809796				321.79	47581.2	0.841244	321.79	26898.8	0.421254	321.79	48490.5	0.744289	233	69.872	0.42995	233	59.762	0.396573	233	106.078	0.647437
323.171	6756.01	0.831736	323.171	4312.98	0.660033	323.171	6614.18	0.819891				323.171	42622.4	0.753571	323.171	25760.1	0.40342	323.171	48205.7	0.739917	234	69.424	0.427193	234	61.776	0.409938	234	107.754	0.657666
324.552	6729.69	0.828495	324.552	4351.36	0.665907	324.552	6805.98	0.843667				324.552	37423	0.661647	324.552	25042.4	0.392181	324.552	48707.8	0.747624	235	69.241	0.426067	235	61.286	0.406686	235	106.882	0.652344
325.933	6578.51	0.809883	325.933	4387.26	0.6714	325.933	6764.45	0.838518				325.933	35825.3	0.633397	325.933	24316.6	0.380815	325.933	47064	0.722392	236	67.707	0.416628	236	61.919	0.410887	236	108.476	0.662073
327.314	6516.17	0.802208	327.314	4468.77	0.683874	327.314	6647.6	0.824034				327.314	35352.6	0.625041	327.314	24515.9	0.383935	327.314	45480.5	0.698087	237	67.587	0.415889	237	66.306	0.439998	237	110.315	0.673297
328.695	6484.82	0.798349	328.695	4400.38	0.673408	328.695	6768.73	0.839049				328.695	33914.8	0.599621	328.695	24379.8	0.381805	328.695	46011.2	0.706233	238	66.667	0.410228	238	71.686	0.475699	238	114.821	0.700799
330.076	6537.62	0.80485	330.076	4273.6	0.654006	330.076	6706.67	0.831357				330.076	33361.3	0.589835	330.076	25329.6	0.396678	330.076	46770.9	0.717894	239	68.854	0.423686	239	75.396	0.500319	239	120.086	0.732933
331.457	6518.53	0.802499	331.457	4389.33	0.671717	331.457	6897.47	0.855008				331.457	33275.1	0.588311	331.457	26106.6	0.408846	331.457	48035.6	0.737305	240	67.532	0.415551	240	74.819	0.49649	240	120.728	0.736852
332.838	6468.29	0.796314	332.838	4377.1	0.669845	332.838	6703.14	0.830919				332.838	32818.8	0.580242	332.838	25244.2	0.395342	332.838	48171.3	0.739389	241	68.08	0.418923	241	70.264	0.466263	241	126.012	0.769102
334.22	6330.41	0.779339	334.22	4531.42	0.693462	334.22	6657.04	0.825205				334.22	33903.5	0.599421	334.22	24144.6	0.37812	334.22	47994	0.736667	242	71.512	0.440041	242	70.724	0.469316	242	129.321	0.789298
335.601	6270.53	0.771968	335.601	4576.67	0.700387	335.601	6571.14	0.814556				335.601	34700.5	0.613512	335.601	23327.5	0.365324	335.601	48290.7	0.741221	243	72.392	0.445456	243	73.282	0.48629	243	125.618	0.766697
336.982	6018.43	0.740932	336.982	4412.77	0.675305	336.982	6386.97	0.791727				336.982	37896.7	0.67002	336.982	20919.7	0.327617	336.982	49476.3	0.75942	244	75.589	0.465129	244	73.373	0.486894	244	128.552	0.784605
338.363	6120.79	0.753532	338.363	4646.46	0.711067	338.363	6297.01	0.780575				338.363	40495.7	0.715971	338.363	20582.5	0.322336	338.363	49131	0.754119	245	81.548	0.501797	245	72.092	0.478394	245	128.565	0.784684
339.744	6130.21	0.754692	339.744	4719.71	0.722277	339.744	6234.66	0.772846				339.744	36669	0.648315	339.744	22527.4	0.352794	339.744	50318.2	0.772342	246	83.52	0.513931	246	70.85	0.470152	246	131.439	0.802225
341.125	6203.66	0.763735	341.125	4683.06	0.716668	341.125	6140.23	0.761141				341.125	33177	0.586576	341.125	29191.5	0.457159	341.125	52376.9	0.803941	247	80.492	0.495299	247	70.738	0.469409	247	129.181	0.788444
342.506	6361.26	0.783137	342.506	4559.09	0.697696	342.506	5894.11	0.730632				342.506	32530.5	0.575145	342.506	33180.6	0.519631	342.506	52844.4	0.811117	248	83.144	0.511618	248	71.256	0.472846	248	123.625	0.754533
343.887	6102.35	0.751263	343.887	4417.23	0.675988	343.887	5920.55	0.733909				343.887	32331.5	0.571627	343.887	34725.5	0.543824	343.887	51087.6	0.784152	249	84.201	0.518122	249	70.084	0.465069	249	123.187	0.75186
345.268	6064.76	0.746635	345.268	4322.94	0.661558	345.268	5862.95	0.726769				345.268	32394.5	0.572742	345.268	34842.3	0.545654	345.268	51005	0.782883	250	83.136	0.511568	250	69.455	0.460895	250	115.467	0.704742
346.649	6169.66	0.759549	346.649	4437.38	0.67907	346.649	5880.03	0.728887				346.649	32636.3	0.577017	346.649	35404	0.55445	346.649	50199.9	0.770526	251	83.871	0.516091	251	70.697	0.469137	251	116.15	0.70891
348.03	6353.5	0.782181	348.03	4623.31	0.707525	348.03	5807.61	0.71991				348.03	32927.4	0.582163	348.03	36040.4	0.564416	348.03	49431.9	0.758738	252	81.98	0.504455	252	73.139	0.485341	252	117.968	0.720006
349.411	6318.41	0.777862	349.411	4488.72	0.686928	349.411	5846.36	0.724713				349.411	33565.6	0.593447	349.411	33779.6	0.529011	349.411	48220.8	0.740149	253	80.965	0.498209	253	75.959	0.504055	253	120.679	0.736553
350.792	6358.41	0.782787	350.792	4461.9	0.682823	350.792	5779.26	0.716395				350.792	33589.1	0.593862	350.792	29631.6	0.46405	350.792	47335.8	0.726564	254	81.775	0.503194	254	77.637	0.51519	254	122.791	0.749443
352.173	6299.08	0.775482	352.173	4578.53	0.700672	352.173	5792.99	0.718097				352.173	33658	0.59508	352.173	27420.3	0.42942	352.173	48494.5	0.74435	255	80.543	0.495613	255	82.02	0.544275	255	129.051	0.78765
353.555	6254.44	0.769987	353.555	4689.38	0.717634	353.555	5732.2	0.710561				353.555	36265	0.641172	353.555	26330.8	0.412357	353.555	50340	0.772677	256	77.637	0.477731	256	86.584	0.574561	256	141.084	0.861093
354.936	6347.77	0.781476	354.936	4865.7	0.744619	354.936	5769.97	0.715243				354.936	41120.2	0.727012	354.936	28350.4	0.443986	354.936	51847.5	0.795815	257	79.438	0.488813	257	98.509	0.653694	257	152.86	0.932966
356.317	6229.17	0.766876	356.317	4783.83	0.73209	356.317	5549.05	0.687858				356.317	43305.8	0.765654	356.317	29206	0.457386	356.317	55108.7	0.845871	258	82.142	0.505452	258	99.163	0.658033	258	156.642	0.956049
357.698	6022.5	0.741432	357.698	4791.24	0.733223	357.698	5525.73	0.684968				357.698	41235.8	0.729058	357.698	28741.7	0.450114	357.698	57413.7	0.881251	259	81.176	0.499508	259	98.858	0.656009	259	163.843	1
359.079	6030.02	0.742359	359.079	4848.88	0.742045	359.079	5991.26	0.742674				359.079	37335.1	0.660091	359.079	29163.9	0.456727	359.079	59928.4	0.91985	260	85.588	0.526656	260	104.245	0.691757	260	159.894	0.975898
360.46	6310.11	0.77684	360.46	4890.56	0.748422	360.46	5985.12	0.741913				360.46	36242.1	0.640768	360.46	29097.3	0.455683	360.46	61929.7	0.950568	261	88.554	0.544907	261	102.883	0.682719	261	136.877	0.835416
361.841	6253.34	0.769851	361.841	4890.8	0.748459	361.841	6092.84	0.755266				361.841	38664.3	0.683592	361.841	27728.2	0.434242	361.841	63076.6	0.968173	262	89.438	0.550347	262	92.166	0.611602	262	115.261	0.703484
363.222	5948.58	0.732332	363.222	4616.26	0.706446	363.222	6004.93	0.74437				363.222	39893.3	0.705321	363.222	25024.1	0.391895	363.222	62649.6	0.961618	263	91.604	0.563675	263	88.199	0.585278	263	108.681	0.663324
364.603	6076.57	0.748089	364.603	4727.33	0.723443	364.603	5937.43	0.736002				364.603	40048.8	0.708071	364.603	21922.9	0.343327	364.603	62962.5	0.966421	264	95.107	0.585231	264	90.721	0.602013	264	110.799	0.676251
365.984	5896.61	0.725935	365.984	4593.85	0.703015	365.984	5812.14	0.72047				365.984	40630.1	0.718348	365.984	20296.1	0.317851	365.984	61108.9	0.93797	265	94.884	0.583858	265	89.684	0.595132	265	115.743	0.706426
367.365	5800.94	0.714156	367.365	4581.91	0.701189	367.365	5755.66	0.71347				367.365	38660.3	0.683521	367.365	18397.6	0.288118	367.365	56730.2	0.870761	266	89.284	0.549399	266	90.325	0.599386	266	108.575	0.662677
368.746	5768.31	0.710139	368.746	4670.3	0.714716	368.746	5833.62	0.723134				368.746	36396.6	0.643499	368.746	18036.7	0.282466	368.746	54019.9	0.82916	267	87.505	0.538453	267	90.432	0.600096	267	101.468	0.6193
370.127	5705.78	0.702441	370.127	4528.31	0.692985	370.127	5853.1	0.725548				370.127	36932.2	0.652969	370.127	18051.8	0.282703	370.127	52826.6	0.810844	268	84.123	0.517642	268	90.329	0.599412	268	96.609	0.589644
371.508	5803.65	0.71449	371.508	4683.15	0.716682	371.508	5847.85	0.724897				371.508	36638.7	0.647779	371.508	17842.6	0.279428	371.508	52383	0.804034	269	82.501	0.507661	269	96.05	0.637376	269	94.91	0.579274
372.89	5978.42	0.736005	372.89	4576.24	0.700322	372.89	5911.97	0.732846				372.89	37354.9	0.660442	372.89	17545	0.274767	372.89	52915.6	0.81221	270	74.767	0.460071	270	99.44	0.659872	270	94.723	0.578133
374.271	5689.93	0.700489	374.271	4721.98	0.722624	374.271	6024.21	0.746759				374.271	39493.1	0.698245	374.271	17312.9	0.271132	374.271	53259.4	0.817486	271	71.835	0.442029	271	102.798	0.682155	271	93.964	0.5735
375.652	5542.56	0.682346	375.652	4789.46	0.73295	375.652	6246.87	0.77436				375.652	39443.9	0.697376	375.652	17506.6	0.274166	375.652	55385.6	0.850122	272	74.077	0.455825	272	110.701	0.734598	272	92.327	0.563509
377.033	5686.74	0.700096	377.033	4743.83	0.725968	377.033	6245.83	0.774231				377.033	40340.6	0.713229	377.033	17591.7	0.275498	377.033	59847.2	0.918604	273	74.314	0.457283	273	118.352	0.785369	273	89.48	0.546133
378.414	5859.59	0.721377	378.414	4631.15	0.708725	378.414	6057.02	0.750826				378.414	42024.8	0.743006	378.414	18147.1	0.284196	378.414	62214.4	0.954939	274	76.712	0.472039	274	118.321	0.785164	274	88.131	0.537899
379.795	5893	0.725489	379.795	4664.5	0.713828	379.795	6001.56	0.743952				379.795	40784.5	0.721077	379.795	18033.9	0.282423	379.795	63397.3	0.973094	275	75.835	0.466642	275	118.571	0.786822	275	89.548	0.546548
381.176	5851.98	0.720439	381.176	4546.94	0.695837	381.176	5967.45	0.739723				381.176	38097.3	0.673568	381.176	18038.9	0.282502	381.176	61762.7	0.948005	276	82.846	0.509784	276	119.202	0.79101	276	88.609	0.540817
382.557	5680.83	0.699369	382.557	4713.18	0.721278	382.557	6181.58	0.766267				382.557	37892.8	0.669951	382.557	17500.7	0.274073	382.557	56636.7	0.869325	277	88.653	0.545517	277	119.455	0.792689	277	90.532	0.552553
383.938	5631.13	0.69325	383.938	4708.49	0.720559	383.938	6242.56	0.773826				383.938	39130.2	0.69183	383.938	17189.2	0.269195	383.938	54117.7	0.83066	278	96.902	0.596276	278	112.888	0.749111	278	94.307	0.575594
385.319	5504.37	0.677645	385.319	4622	0.707324	385.319	6114.8	0.757988				385.319	40023	0.707613	385.319	17718	0.277476	385.319	52553	0.806645	279	89.991	0.55375	279	107.229	0.711558	279	97.054	0.59236
386.7	5583.99	0.687447	386.7	4763.54	0.728984	386.7	6320.46	0.783483				386.7	41021.9	0.725275	386.7	17467.2	0.273548	386.7	52904	0.812032	280	76.401	0.470125	280	109.304	0.725328	280	93.89	0.573049
388.081	5913.27	0.727985	388.081	4841.94	0.740982	388.081	6490.71	0.804586				388.081	41012.7	0.725112	388.081	17402.4	0.272534	388.081	51880.3	0.796319	281	67.407	0.414782	281	106.184	0.704624	281	92.9	0.567006
389.462	5945.48	0.731951	389.462	4646.56	0.711082	389.462	6309.98	0.782183				389.462	41901.7	0.740831	389.462	17349.6	0.271706	389.462	51069.2	0.78387	282	63.9	0.393202	282	103.911	0.689541	282	88.393	0.539498
390.843	5933.25	0.730444	390.843	4636.28	0.709508	390.843	6365.13	0.789019				390.843	41019.7	0.725236	390.843	17345.9	0.271649	390.843	49271.2	0.756271	283	66.155	0.407078	283	102.273	0.678671	283	83.599	0.510238
392.225	5742.64	0.706979	392.225	4708.07	0.720495	392.225	6409.79	0.794556				392.225	38813.6	0.686231	392.225	17181.7	0.269077	392.225	48512.2	0.744622	284	68.923	0.42411	284	100.551	0.667244	284	76.239	0.465317
393.606	6039.78	0.74356	393.606	4697.98	0.718952	393.606	6348.85	0.787002				393.606	36469.6	0.64479	393.606	17441.8	0.273151	393.606	48417.6	0.743169	285	69.918	0.430233	285	100.916	0.669666	285	69.34	0.42321
394.987	5947.89	0.732247	394.987	4603.58	0.704505	394.987	6192.73	0.767649				394.987	36976.8	0.653757				394.987	48617.4	0.746237	286	70.319	0.4327	286	102.242	0.678465	286	67.494	0.411943
396.368	5862.63	0.721751	396.368	4735.73	0.724728	396.368	6120.65	0.758713				396.368	35608	0.629556				396.368	48932.9	0.751078	287	70.36	0.432953	287	106.972	0.709853	287	74.865	0.456931
397.749	5775.16	0.710983	397.749	4692.34	0.718089	397.749	5879.66	0.728841				397.749	34087.7	0.602676				397.749	48875.5	0.750198	288	67.613	0.416049	288	114.223	0.75797	288	74.695	0.455894
399.13	5917.86	0.728551	399.13	4664.81	0.713876	399.13	5933.64	0.735532				399.13	32233.7	0.569897				399.13	49591.4	0.761186	289	62.737	0.386045	289	117.131	0.777267	289	75.654	0.461747
400.511	5764.86	0.709714	400.511	4534.02	0.693859	400.511	5965.33	0.73946				400.511	31152.4	0.550781				400.511	51814.5	0.795308	290	57.368	0.353008	290	115.384	0.765674	290	81.464	0.497208
401.892	5774.06	0.710847	401.892	4694.47	0.718414	401.892	5748.14	0.712538				401.892	30574.7	0.540566				401.892	52893.2	0.811866	291	55.954	0.344307	291	117.983	0.782921	291	84.019	0.512802
403.273	5815.13	0.715903	403.273	4967.53	0.760202	403.273	5916.79	0.733443				403.273	29700.1	0.525103				403.273	52377.4	0.803949	292	55.662	0.34251	292	115.451	0.766119	292	87.417	0.533541
404.654	5673.25	0.698437	404.654	4859.14	0.743615	404.654	6081.57	0.75387				404.654	28323.8	0.50077				404.654	52657	0.80824	293	53.707	0.33048	293	108.638	0.720908	293	80.194	0.489456
406.035	5659.87	0.696789	406.035	4775.94	0.730882	406.035	6025.63	0.746935				406.035	27928.8	0.493787				406.035	52396.1	0.804236	294	53.931	0.331859	294	102.431	0.679719	294	77.574	0.473465
407.416	5681.56	0.699459	407.416	4971.92	0.760874	407.416	6209.51	0.769729				407.416	27013.2	0.477598				407.416	49913.6	0.766132	295	51.387	0.316204	295	100.519	0.667032	295	71.233	0.434764
408.797	5647.24	0.695234	408.797	5004.77	0.7659	408.797	6370.76	0.789717				408.797	26594.4	0.470195				408.797	49282.9	0.756451	296	51.201	0.31506	296	100.54	0.667171	296	59.87	0.365411
410.178	5489.3	0.67579	410.178	4979.14	0.761978	410.178	6587.75	0.816615				410.178	26010.6	0.459873				410.178	50262.5	0.771486	297	56.886	0.350042	297	100.496	0.666879	297	47.734	0.29134
411.56	5736.46	0.706218	411.56	4974.44	0.761259	411.56	6461.03	0.800908				411.56	26539.1	0.469216				411.56	53653.3	0.823533	298	57.755	0.355389	298	104.889	0.69603	298	44.992	0.274604
412.941	5557.94	0.68424	412.941	5363.61	0.820815	412.941	6403.1	0.793727				412.941	25840.7	0.456868				412.941	59584.8	0.914576	299	55.565	0.341913	299	109.695	0.727922	299	42.143	0.257216
414.322	5691.72	0.700709	414.322	5387.78	0.824514	414.322	6240.29	0.773544				414.322	24920.2	0.440594				414.322	63250	0.970835	300	58.007	0.35694	300	111.743	0.741513	300	41.81	0.255183
415.703	5672.54	0.698349	415.703	5364.36	0.82093	415.703	6203.38	0.768968				415.703	24668.3	0.43614				415.703	64577.9	0.991216	301	60.653	0.373222	301	116.327	0.771932	301	43.228	0.263838
417.084	5704.67	0.702304	417.084	5619.33	0.85995	417.084	6404.14	0.793855				417.084	26234.7	0.463835				417.084	65150.2	1	302	64.963	0.399743	302	119.48	0.792854	302	42.317	0.258278
418.465	5561.1	0.684629	418.465	5453.02	0.834498	418.465	6377.19	0.790514				418.465	26336.9	0.465642				418.465	64816.2	0.994874	303	66.85	0.411354	303	120.725	0.801116	303	42.689	0.260548
419.846	5534.66	0.681375	419.846	5430.52	0.831055							419.846	26647.9	0.47114				419.846	63508.5	0.974802	304	67.87	0.417631	304	123.981	0.822723	304	43.326	0.264436
421.227	5475.69	0.674114	421.227	5347.31	0.81832							421.227	26207.9	0.463361				421.227	62754.1	0.963223	305	67.648	0.416265	305	127.668	0.847189	305	43.917	0.268043
422.608	5492.98	0.676242	422.608	5614.77	0.859251							422.608	26718.8	0.472394				422.608	60687.5	0.931502	306	69.244	0.426085	306	124.177	0.824023	306	46.095	0.281336
423.989	5459.17	0.672081	423.989	5504.86	0.842431							423.989	29477.8	0.521173				423.989	59978.9	0.920626	307	70.28	0.43246	307	117.093	0.777015	307	52.608	0.321088
425.37	5348.57	0.658465	425.37	5351.12	0.818904							425.37	31091.1	0.549697				425.37	60645.7	0.93086	308	68.222	0.419797	308	109.476	0.726469	308	59.3	0.361932
426.751	5286.71	0.650849	426.751	5531.83	0.846559							426.751	27753.9	0.490694				426.751	60520.6	0.928941	309	60.441	0.371917	309	105.624	0.700908	309	57.206	0.349151
428.132	5485.35	0.675304	428.132	5520.65	0.844847							428.132	26528	0.46902				428.132	59785.2	0.917652	310	61.294	0.377166	310	104.997	0.696747	310	56.147	0.342688
429.514	5705.49	0.702405	429.514	5503.51	0.842224							429.514	26183.4	0.462927				429.514	57773.1	0.886768	311	62.78	0.38631	311	103.017	0.683608	311	57.602	0.351568
430.895	5873.38	0.723075	430.895	5384.26	0.823975							430.895	28531.2	0.504437				430.895	57506.2	0.882672	312	60.258	0.370791	312	97.447	0.646646	312	60.152	0.367132
432.276	5895.47	0.725794	432.276	5336.49	0.816666							432.276	36077.5	0.637857				432.276	57498.6	0.882554	313	54.879	0.337692	313	92.478	0.613673	313	61.916	0.377898
433.657	6063.43	0.746472	433.657	5588.18	0.855182							433.657	48575.2	0.858818				433.657	57631.5	0.884595	314	56.872	0.349956	314	89.66	0.594973	314	61.974	0.378252
435.038	5984.27	0.736726	435.038	5682.56	0.869626							435.038	47224.6	0.834939				435.038	56743.6	0.870966	315	60.158	0.370176	315	87.113	0.578071	315	61.79	0.377129
436.419	6033.53	0.742791	436.419	5417.42	0.82905							436.419	30646.7	0.54184				436.419	55873.3	0.857608	316	63.108	0.388328	316	86.581	0.574541	316	57.625	0.351709
437.8	6056.93	0.745671	437.8	5269.79	0.806457							437.8	23352.7	0.41288				437.8	56159.5	0.862001	317	70.262	0.43235	317	83.575	0.554593	317	55.821	0.340698
439.181	6310.19	0.77685	439.181	5576.35	0.853371							439.181	22151.4	0.391641				439.181	57195.9	0.877909	318	72.145	0.443936	318	80.497	0.534168	318	54.432	0.33222
440.562	6453.31	0.79447	440.562	5366.81	0.821306							440.562	22055.2	0.38994				440.562	58309.7	0.895005	319	71.782	0.441703	319	79.593	0.528169	319	50.987	0.311194
441.943	6241.82	0.768433	441.943	5436.84	0.832021							441.943	21810	0.385605				441.943	59077.7	0.906793	320	73.499	0.452268	320	80.996	0.537479	320	49.154	0.300007
443.324	6571.34	0.809001	443.324	5489.39	0.840064							443.324	21006	0.371389				443.324	59510.3	0.913432	321	69.538	0.427895	321	86.258	0.572397	321	53.475	0.32638
444.705	6469.05	0.796407	444.705	5837.1	0.893275							444.705	21384.7	0.378086				444.705	58870.1	0.903606	322	65.242	0.40146	322	88.666	0.588377	322	53.597	0.327124
446.086	6390.79	0.786773	446.086	5756.65	0.880964							446.086	21524.2	0.380551				446.086	58382.9	0.896128	323	63.979	0.393688	323	92.139	0.611423	323	51.525	0.314478
447.467	6187.48	0.761743	447.467	5719.27	0.875244							447.467	22675.6	0.400909				447.467	59125.8	0.907532	324	67.603	0.415988	324	91.436	0.606758	324	52.389	0.319751
448.849	6162.34	0.758648	448.849	5708.27	0.87356							448.849	23585.5	0.416996				448.849	61238.4	0.939958	325	62.198	0.382729	325	90.137	0.598138	325	54.121	0.330322
450.23	6325.9	0.778784	450.23	5661.16	0.866351							450.23	24211.4	0.428062				450.23	61376.6	0.942079	326	61.867	0.380692	326	87.37	0.579777	326	61.701	0.376586
451.611	6321.44	0.778234	451.611	5771.28	0.883203							451.611	24287.5	0.429408				451.611	60449.3	0.927846	327	64.267	0.39546	327	85.66	0.568429	327	63.771	0.38922
452.992	6358.84	0.782839	452.992	5783.77	0.885115							452.992	24011.1	0.424522				452.992	59411.4	0.911915	328	64.75	0.398432	328	80.632	0.535064	328	64.828	0.395671
454.373	6308.63	0.776658	454.373	5797.6	0.88723							454.373	24968.6	0.44145				454.373	60363	0.926521	329	63.244	0.389165	329	78.478	0.52077	329	71.006	0.433378
455.754	6412.91	0.789496	455.754	5868.2	0.898034							455.754	26491	0.468365				455.754	63254.9	0.97091	330	66.511	0.409268	330	77.814	0.516364	330	94.803	0.578621
457.135	6424.78	0.790957	457.135	5959.37	0.911987							457.135	28283.3	0.500054				457.135	63693	0.977634	331	68.805	0.423384	331	75.453	0.500697	331	107.897	0.658539
458.516	6563.24	0.808003	458.516	6017.66	0.920907							458.516	30910.9	0.54651				458.516	62602.5	0.960895	332	67.844	0.417471	332	73.726	0.489237	332	96.563	0.589363
459.897	6459.7	0.795257	459.897	5854.53	0.895942							459.897	30258.1	0.534969				459.897	62256.9	0.955591	333	64.294	0.395626	333	70.642	0.468772	333	76.218	0.465189
461.278	6698.24	0.824623	461.278	5920.85	0.906092							461.278	31376.1	0.554735				461.278	62128.8	0.953624	334	65.406	0.402469	334	69.212	0.459282	334	63.592	0.388128
462.659	6675.67	0.821844	462.659	5867.51	0.897929							462.659	32145.2	0.568334				462.659	59568.2	0.914322	335	65.466	0.402838	335	71.922	0.477265	335	58.285	0.355737
464.04	6808.26	0.838167	464.04	5684.57	0.869933							464.04	31991.7	0.56562				464.04	54944.6	0.843353	336	67.998	0.418418	336	73.645	0.488699	336	59.674	0.364215
465.421	6859.71	0.844501	465.421	5746.46	0.879404							465.421	32698.7	0.578119				465.421	53796.6	0.825733	337	69.486	0.427575	337	73.726	0.489237	337	59.927	0.365759
466.802	6904.24	0.849983	466.802	5715.23	0.874625							466.802	31481.1	0.556592				466.802	52615	0.807595	338	76.036	0.467879	338	74.645	0.495335	338	59.261	0.361694
468.184	6925.54	0.852606	468.184	5734.12	0.877515							468.184	28532.7	0.504464				468.184	53391.3	0.819511	339	78.251	0.481509	339	73.71	0.48913	339	58.577	0.357519
469.565	6941.53	0.854575	469.565	5459.83	0.835541							469.565	25805.1	0.456239				469.565	54644.1	0.838741	340	80.215	0.493594	340	72.663	0.482183	340	55.707	0.340002
470.946	6852.75	0.843645	470.946	5511.46	0.843442							470.946	22935.6	0.405506				470.946	55431.4	0.850826	341	81.648	0.502412	341	70.979	0.471008	341	55.036	0.335907
472.327	6916.21	0.851457	472.327	5764.95	0.882234							472.327	23654.4	0.418215				472.327	56641.9	0.869406	342	83.102	0.511359	342	70.113	0.465261	342	54.928	0.335248
473.708	6720.94	0.827418	473.708	5720.97	0.875503							473.708	22547.8	0.398649				473.708	55304.9	0.848883	343	83.204	0.511987	343	71.124	0.47197	343	59.803	0.365002
475.089	6846.1	0.842826	475.089	5614.8	0.859256							475.089	21343.8	0.377362				475.089	53042	0.814149	344	83.28	0.512454	344	72.226	0.479283	344	62.269	0.380053
476.47	6667.89	0.820887	476.47	5832.72	0.892605							476.47	20283.2	0.35861				476.47	53148.2	0.81578	345	87.927	0.541049	345	71.415	0.473901	345	60.67	0.370294
477.851	6703.76	0.825303	477.851	5840.97	0.893868							477.851	19773.6	0.349601				477.851	52964.4	0.812959	346	92.848	0.57133	346	72.638	0.482017	346	57.567	0.351355
479.232	6443.1	0.793213	479.232	5703.2	0.872784							479.232	19159.6	0.338745				479.232	53297.8	0.818077	347	89.704	0.551984	347	71.35	0.47347	347	54.717	0.33396
480.613	6551.71	0.806583	480.613	5495.95	0.841067							480.613	19529.7	0.34529				480.613	52757.2	0.809778	348	90.065	0.554205	348	76.635	0.50854	348	52.388	0.319745
481.994	6076.38	0.748066	481.994	5698.45	0.872057							481.994	19525.5	0.345215				481.994	54994.9	0.844126	349	94.707	0.582769	349	75.518	0.501128	349	51.846	0.316437
483.375	6293.89	0.774843	483.375	5504.27	0.842341							483.375	20461.1	0.361756				483.375	54968	0.843713	350	97.389	0.599273	350	76.651	0.508647	350	52.195	0.318567
484.756	6265.05	0.771293	484.756	5503.59	0.842236							484.756	21384.2	0.378077				484.756	53980.8	0.828559	351	100.363	0.617573	351	75.69	0.502269	351	52.366	0.319611
486.137	5997.8	0.738391	486.137	5661.21	0.866358							486.137	21040.4	0.371998				486.137	55729.7	0.855403	352	101.07	0.621923	352	75.488	0.500929	352	56.516	0.34494
487.519	6193.59	0.762495	487.519	5758.06	0.88118							487.519	20564.1	0.363577				487.519	57184.2	0.877728	353	104.48	0.642906	353	76.234	0.505879	353	58.662	0.358038
488.9	6409.99	0.789136	488.9	5547.93	0.849023							488.9	22937.1	0.405532				488.9	57539.6	0.883184	354	105.427	0.648734	354	74.204	0.492409	354	54.601	0.333252
490.281	6219.76	0.765717	490.281	5716.02	0.874746							490.281	31096.8	0.549798				490.281	58151.7	0.892579	355	108.201	0.665803	355	73.345	0.486708	355	50.215	0.306482
491.662	6232.63	0.767302	491.662	5911.33	0.904635							491.662	41254.2	0.729381				491.662	60035.7	0.921498	356	110.978	0.682891	356	66.623	0.442102	356	48.172	0.294013
493.043	6226.58	0.766556	493.043	5687.94	0.870449							493.043	42124.7	0.744774				493.043	57643.4	0.884777	357	107.239	0.659884	357	55.923	0.371098	357	48.072	0.293403
494.424	6328.27	0.779076	494.424	5586.62	0.854943							494.424	33569.9	0.593523				494.424	53916.6	0.827575	358	110.896	0.682387	358	49.049	0.325483	358	49.815	0.304041
495.805	6290.05	0.774371	495.805	5619.7	0.860005							495.805	25738.5	0.455061				495.805	54572.7	0.837645	359	118.668	0.730211	359	44.543	0.295582	359	48.62	0.296747
497.186	6425.42	0.791036	497.186	5517.46	0.844359							497.186	20090.9	0.355212				497.186	54211.7	0.832104	360	133.793	0.823281	360	43.205	0.286703	360	45.945	0.280421
498.567	6342.29	0.780802	498.567	5680.35	0.869287							498.567	16853.4	0.297971				498.567	52986.7	0.813301	361	155.768	0.958502	361	43.019	0.285469	361	48.946	0.298737
499.948	6426.84	0.791211	499.948	5749.76	0.879909							499.948	16304.7	0.28827				499.948	50549.6	0.775894	362	162.512	1	362	43.078	0.28586	362	49.623	0.302869
501.329	6368.18	0.783989	501.329	5602.69	0.857403							501.329	17072.9	0.301853				501.329	50206.9	0.770633	363	158.049	0.972537	363	40.882	0.271288	363	55.461	0.338501
502.71	6313.42	0.777247	502.71	5600.71	0.857099							502.71	17094	0.302225				502.71	48198.8	0.739811	364	154.65	0.951622	364	42.338	0.28095	364	63.075	0.384972
504.091	6430.23	0.791628	504.091	5809.76	0.889092							504.091	18061.7	0.319335				504.091	46608.8	0.715406	365	154.127	0.948404	365	40.709	0.27014	365	66.139	0.403673
505.473	6551.38	0.806543	505.473	5766.24	0.882431							505.473	18372.2	0.324824				505.473	45279.8	0.695006	366	157.091	0.966642	366	41.065	0.272502	366	69.568	0.424602
506.854	6635.65	0.816917	506.854	5753.27	0.880447							506.854	17859	0.315751				506.854	44498.6	0.683016	367	154.485	0.950607	367	41.353	0.274413	367	70.075	0.427696
508.235	6516.82	0.802288	508.235	5823.75	0.891232							508.235	18092.7	0.319882				508.235	44228.4	0.678868	368	152.7	0.939623	368	41.615	0.276152	368	67.849	0.41411
509.616	6666.36	0.820699	509.616	5764.81	0.882213							509.616	17309.9	0.306042				509.616	45089.7	0.692089	369	152.148	0.936226	369	41.065	0.272502	369	65.983	0.402721
510.997	6681.64	0.82258	510.997	5842.11	0.894043							510.997	17198	0.304065				510.997	46070.9	0.70715	370	152.034	0.935525	370	39.185	0.260027	370	62.841	0.383544
512.378	6713.59	0.826513	512.378	5839.06	0.893575													512.378	46493.1	0.71363	371	148.969	0.916665	371	39.102	0.259476	371	56.025	0.341943
513.759	6483.6	0.798199	513.759	5762.49	0.881858													513.759	48525.6	0.744826	372	152.063	0.935703	372	40.064	0.26586	372	49.639	0.302967
515.14	6432.1	0.791858	515.14	5532.19	0.846614													515.14	49561.2	0.760722	373	153.48	0.944423	373	41.564	0.275814	373	48.645	0.2969
516.521	6514.88	0.802049	516.521	5645.04	0.863883													516.521	48878.5	0.750244	374	151.73	0.933654	374	43.754	0.290346	374	48.737	0.297462
517.902	6596.14	0.812053	517.902	5607.82	0.858188													517.902	48994.8	0.752029	375	153.597	0.945143	375	45.052	0.298959	375	46.631	0.284608
519.283	6825.24	0.840259	519.283	5620.97	0.860201													519.283	47119.3	0.723241	376	154.953	0.953487	376	52.069	0.345523	376	44.839	0.273671
520.664	6948.18	0.855393	520.664	5722.98	0.875811													520.664	44758.2	0.687001	377	157.672	0.970218	377	55.189	0.366227	377	45.164	0.275654
522.045	6916.1	0.851443	522.045	5696.98	0.871832													522.045	44626.1	0.684973	378	157.659	0.970138	378	54.333	0.360547	378	45.772	0.279365
523.426	6783.76	0.835151	523.426	5637.2	0.862685													523.426	43542.6	0.668343	379	156.338	0.962009	379	61.765	0.409865	379	47.011	0.286927
524.807	7017.14	0.863883	524.807	5498.28	0.841425													524.807	43941.3	0.674462	380	153.867	0.946804	380	58.979	0.391377	380	45.474	0.277546
526.189	7145.56	0.879693	526.189	5721.49	0.875584													526.189	43519.7	0.66799	381	152.998	0.941457	381	52.879	0.350898	381	46.665	0.284815
527.57	6988.52	0.86036	527.57	5995.85	0.91757													527.57	45087.8	0.69206	382	160.162	0.98554	382	51.289	0.340347	382	47.523	0.290052
528.951	6952.87	0.85597	528.951	5503.56	0.842232													528.951	48211.8	0.74001	383	157.891	0.971565	383	48.738	0.323419	383	43.535	0.265712
530.332	7140.87	0.879115	530.332	5703.58	0.872843													530.332	47822.8	0.73404	384	156.866	0.965258	384	48.429	0.321369	384	42.295	0.258143
531.713	7284.52	0.8968	531.713	5662.27	0.86652													531.713	46502.8	0.713779	385	153.405	0.943961	385	49.778	0.330321	385	37	0.225826
533.094	7295.59	0.898163	533.094	5400.51	0.826462													533.094	46076.6	0.707237	386	148.609	0.914449	386	50.429	0.334641	386	36.707	0.224038
534.475	7342.44	0.903931	534.475	5266.38	0.805936													534.475	48490.6	0.74429	387	147.096	0.905139	387	49.656	0.329511	387	37.3	0.227657
535.856	7312.5	0.900245	535.856	5339.46	0.81712													535.856	50297.3	0.772021	388	150.747	0.927605	388	51.901	0.344409	388	37.418	0.228377
537.237	7425	0.914095	537.237	5291.83	0.809831													537.237	50045	0.768149	389	152.929	0.941032	389	53.155	0.35273	389	38.165	0.232936
538.618	7329.94	0.902392	538.618	5278.47	0.807786													538.618	49921.4	0.766251	390	153.075	0.94193				390	38.038	0.232161
539.999	7303.8	0.899174	539.999	5222.06	0.799153													539.999	47783.9	0.733443	391	153.952	0.947327				391	36.533	0.222976
541.38	7429.06	0.914594	541.38	5118.63	0.783325													541.38	48010.1	0.736915	392	161.32	0.992665				392	36.606	0.223421
542.761	7531.2	0.927169	542.761	5367.3	0.821379													542.761	46897.6	0.719838	393	160.47	0.987435				393	35.941	0.219362
544.143	7609.05	0.936753	544.143	5129.62	0.785006													544.143	46083.8	0.707348	394	158.062	0.972617				394	39.054	0.238362
545.524	7484.55	0.921426	545.524	4838.18	0.740407													545.524	47005.6	0.721496	395	157.479	0.96903				395	41.134	0.251057
546.905	7455.45	0.917844	546.905	4967.09	0.760134													546.905	45362.2	0.696272	396	155.791	0.958643				396	41.405	0.252711
548.286	7445.88	0.916665	548.286	4890.17	0.748363													548.286	44592.7	0.68446	397	159.061	0.978765
549.667	7463.06	0.918781	549.667	4732.12	0.724176													549.667	45182.7	0.693516	398	155.255	0.955345
551.048	7504.68	0.923904	551.048	4755.28	0.72772													551.048	46356.2	0.711529	399	154.229	0.949031
552.429	7508.59	0.924386	552.429	4636.76	0.709582													552.429	48153.6	0.739118	400	151.739	0.93371
553.81	7636.04	0.940076	553.81	4349.19	0.665575													553.81	47856.5	0.734556	401	152.565	0.938792
555.191	7257.71	0.8935	555.191	4325.61	0.661966													555.191	47648.2	0.73136	402	151.143	0.930042
556.572	7244.77	0.891906	556.572	4292.69	0.656927													556.572	47474.1	0.728688	403	147.044	0.904819
557.953	7232.25	0.890365	557.953	4296.01	0.657436													557.953	46547.9	0.714471	404	144.912	0.8917
559.334	7114.19	0.875831	559.334	4261.28	0.652121													559.334	48716.1	0.747751	405	146.694	0.902666
560.715	6941.98	0.85463	560.715	4109.62	0.628912													560.715	48485.4	0.74421	406	146.077	0.898869
562.096	7078.71	0.871463	562.096	4028.79	0.616543													562.096	42738.7	0.656003	407	140.659	0.86553
563.478	6996.4	0.861329	563.478	3931.99	0.601728													563.478	37847.7	0.58093	408	137.29	0.844799
564.859	6947.06	0.855256	564.859	3819.42	0.584501													564.859	37525.6	0.575987	409	139.76	0.859998
566.24	7011.03	0.86313	566.24	3841.16	0.587828													566.24	37152.5	0.570259	410	137.804	0.847962
567.621	7094.35	0.873389	567.621	4004.97	0.612897													567.621	34413.9	0.528224	411	135.135	0.831539
569.002	7147.86	0.879975	569.002	3958.02	0.605712													569.002	31030.9	0.476298	412	134.779	0.829348
570.383	6965.67	0.857546	570.383	3860.34	0.590765													570.383	27730.2	0.425635	413	140.418	0.864047
571.764	7100.6	0.874158	571.764	3830.17	0.586147													571.764	27095.8	0.415898	414	146.338	0.900475
573.145	7254.1	0.893055	573.145	3877.74	0.593426													573.145	29255.9	0.449054	415	141.303	0.869493
574.526	7328.4	0.902202	574.526	3899.16	0.596705													574.526	33429.6	0.513116	416	139.037	0.855549
575.907	7433.86	0.915186	575.907	3657.76	0.559762													575.907	32578.5	0.500052	417	136.78	0.841661
577.288	7302.65	0.899032	577.288	3869.5	0.592166													577.288	30988.2	0.475642	418	137.936	0.848774
578.669	6976.43	0.858871	578.669	3808.39	0.582814													578.669	30962.2	0.475244	419	137.8	0.847937
580.05	7034.09	0.865969	580.05	3796.82	0.581044													580.05	28489.4	0.437288	420	137.176	0.844098
581.431	6988.93	0.86041	581.431	3969.91	0.607532													581.431	27735.3	0.425714	421	143.284	0.881683
582.813	7051.61	0.868127	582.813	3766.51	0.576404													582.813	27245.4	0.418193	422	143.417	0.882501
584.194	6883.27	0.847402	584.194	3690.49	0.564771													584.194	26471.5	0.406316	423	151.374	0.931464
585.575	6643.19	0.817846	585.575	3727.61	0.570452													585.575	26550.6	0.40753	424	154.829	0.952723
586.956	6526.28	0.803453	586.956	3775.32	0.577753													586.956	26464.4	0.406205	425	152.714	0.939709
588.337	6499.53	0.80016	588.337	3773.29	0.577442													588.337	26739.2	0.410424	426	144.565	0.889565
589.718	6491.08	0.799119	589.718	3638.56	0.556824													589.718	27315.7	0.419273	427	138.211	0.850466
591.099	6479.91	0.797745	591.099	3837.18	0.58722													591.099	26344	0.404358	428	129.493	0.796821
592.48	6467.8	0.796253	592.48	3844.18	0.588292													592.48	24206.7	0.371553	429	118.268	0.727749
593.861	6415.7	0.789839	593.861	3739.42	0.572258													593.861	23467.2	0.360202	430	114.695	0.705763
595.242	6184.59	0.761388	595.242	3785.36	0.579289													595.242	23370.3	0.358715	431	110.739	0.68142
596.623	6279.14	0.773028	596.623	3803.41	0.582051													596.623	23963.9	0.367825	432	111.125	0.683796
598.004	6230.69	0.767063	598.004	3845.96	0.588563													598.004	24834	0.381182	433	110.825	0.68195
599.385	6231.26	0.767133	599.385	3956.45	0.605472																434	111.295	0.684842
600.766	6150.09	0.75714	600.766	3888.86	0.595129																435	111.725	0.687488
602.148	6121.03	0.753562	602.148	3964.8	0.606749																436	111.222	0.684393
603.529	6138.81	0.755751																			437	112.282	0.690915
604.91	5913.15	0.72797																			438	113.539	0.69865
606.291	5817.4	0.716183																			439	119.182	0.733374
607.672	5851.83	0.720421																			440	119.543	0.735595
609.053	5866.1	0.722178																			441	119.91	0.737853
610.434	5715.47	0.703634																			442	123.283	0.758609
611.815	5615.42	0.691317																			443	123.743	0.761439
613.196	5838.15	0.718737																			444	125.474	0.772091
614.577	5743.74	0.707114																			445	125.366	0.771426
615.958	5849.28	0.720108																			446	126.298	0.777161
617.339	5677.14	0.698915																			447	135.039	0.830948
618.72	5763.08	0.709496																			448	148.469	0.913588
620.102	5858.35	0.721224																			449	155.241	0.955259
621.483	5780.06	0.711586																			450	148.795	0.915594
622.864	5955.28	0.733157																			451	148.544	0.914049
624.245	5844.56	0.719526																			452	147.741	0.909108
625.626	5876.47	0.723454																			453	142.073	0.874231
627.007	5848.09	0.719961																			454	141.32	0.869597
628.388	5917.25	0.728475																			455	138.678	0.85334
629.769	5997.2	0.738318																			456	134.685	0.82877
631.15	5958.85	0.733596																			457	130.54	0.803264
632.531	6012.05	0.740146																			458	129.035	0.794003
633.912	5886.09	0.724639																			459	118.592	0.729743
635.293	6097.82	0.750705																			460	105.049	0.646408
636.674	6016.5	0.740693																			461	88.154	0.542446
638.055	6137.63	0.755606																			462	83.377	0.513051
639.437	5887.65	0.724831																			463	81.957	0.504314
640.818	5885.26	0.724537																			464	80.4	0.494733
642.199	5758.27	0.708903																			465	78.751	0.484586
643.58	5680.01	0.699268																			466	76.284	0.469405
644.961	5666.06	0.697551																			467	72.416	0.445604
646.342	5711.4	0.703133																			468	72.45	0.445813
647.723	5651.78	0.695793																			469	77.232	0.475239
649.104	5699.1	0.701619																			470	73.404	0.451684
650.485	5632.46	0.693414																			471	70.953	0.436602
651.866	5743.39	0.707071																			472	71.489	0.4399
653.247	5719.89	0.704178																			473	71.78	0.44169
654.628	5667.51	0.69773																			474	74.148	0.456262
656.009	5600.07	0.689427																			475	75.085	0.462027
657.39	5637.78	0.694069																			476	77.125	0.47458
658.772	5684.81	0.699859																			477	75.468	0.464384
660.153	5650.4	0.695623																			478	72.55	0.446429
661.534	5465.15	0.672817																			479	72.578	0.446601
662.915	5599.63	0.689373																			480	71.941	0.442681
664.296	5498.01	0.676862																			481	75.295	0.46332
665.677	5658.48	0.696617																			482	71.826	0.441974
667.058	5660.03	0.696809																			483	72.016	0.443143
668.439	5440.3	0.669758																			484	72.311	0.444958
669.82	5542.12	0.682292																			485	70.947	0.436565
671.201	5602.09	0.689675																			486	70.314	0.43267
672.582	5486.66	0.675465																			487	70.401	0.433205
673.963	5338.4	0.657213																			488	69.791	0.429451
675.344	5455.59	0.67164																			489	68.554	0.42184
676.725	5420.2	0.667283																			490	68.051	0.418744
678.107	5191.59	0.639139																			491	68.245	0.419938
679.488	5149.18	0.633918																			492	72.589	0.446669
680.869	5144.54	0.633346																			493	73.112	0.449887
682.25	5042.75	0.620814																			494	75.185	0.462643
683.631	5124.51	0.63088																			495	78.931	0.485693
685.012	5355.11	0.659269																			496	76.171	0.46871
686.393	5230.92	0.643981																			497	74.331	0.457388
687.774	4950.91	0.609508																			498	70.969	0.4367
689.155	5086.63	0.626217																			499	74.057	0.455702
690.536	5121.41	0.630499																			500	74.165	0.456366
691.917	5121.19	0.630472																			501	74.12	0.456089
693.298	5120.56	0.630394
694.679	5185.53	0.638393
696.06	5070.23	0.624198
697.442	4973.42	0.612279
698.823	5161.35	0.635415
700.204	4862.56	0.598632
701.585	4989.24	0.614228
702.966	5113.24	0.629493
704.347	5065.91	0.623667
705.728	4934.13	0.607443
707.109	4973.57	0.612298
708.49	5042.4	0.620772
709.871	5324.23	0.655468
711.252	5418.78	0.667108
712.633	5402.68	0.665127
714.014	5456.41	0.671741
715.396	5339.61	0.657361
716.777	5368.28	0.660892
718.158	5368.7	0.660943
719.539	5236.56	0.644675
720.92	5131.89	0.631789
722.301	5046.43	0.621268
723.682	5118.16	0.630099
