# Supplementary material for: Epiblast lumenogenesis is not a mammalian-specific trait
Source: Nat Commun. 2026 Jun 3;17:7106. doi: 10.1038/s41467-026-73768-9 (PMC13392392; doi:10.1038/s41467-026-73768-9)
Supplement: Supplementary file 7 — Source Data 4 [file 41467_2026_73768_MOESM7_ESM.xlsx]

## Sheet: i
F-Actin	Distance_(microns)	Gray_Value	pMyosinII	Distance_(microns)	Gray_Value
	0	49774.1		0	2348.28
	0.691	47518.3		0.691	2259.91
	1.381	47646		1.381	2161.1
	2.072	47568.7		2.072	2101.79
	2.762	46318.3		2.762	2124.63
	3.453	45371		3.453	2114.11
	4.143	45614.9		4.143	2137.43
	4.834	48332.2		4.834	2178.91
	5.524	50746.3		5.524	2096.7
	6.215	52969.3		6.215	2164.76
	6.905	56778.5		6.905	2143.4
	7.596	57919.4		7.596	2071.05
	8.286	56846.3		8.286	2122.38
	8.977	56688		8.977	2034.16
	9.668	53484.7		9.668	2002.97
	10.358	51840.5		10.358	2085.3
	11.049	50242.9		11.049	2178.56
	11.739	49387.1		11.739	2180.89
	12.43	48754.8		12.43	2279.18
	13.12	47763		13.12	2465.98
	13.811	47602.6		13.811	3056.14
	14.501	46619.6		14.501	4597.07
	15.192	44993.8		15.192	6603.35
	15.882	43623.4		15.882	7496.25
	16.573	40181.8		16.573	6428.11
	17.263	37179.3		17.263	4566.36
	17.954	36000.5		17.954	3385.84
	18.644	37191		18.644	2571.49
	19.335	38178.9		19.335	2350.26
	20.026	40421.9		20.026	2078.36
	20.716	43064.1		20.716	1937.95
	21.407	44707.9		21.407	1971.19
	22.097	44940.9		22.097	1863.48
	22.788	43091.7		22.788	1879.05
	23.478	41375.8		23.478	1959.05
	24.169	42914.7		24.169	2018.56
	24.859	46986.7		24.859	2093.89
	25.55	49316.8		25.55	2121.91
	26.24	48546.5		26.24	1985.36
	26.931	48464.9		26.931	2018.15
	27.621	48489.9		27.621	2183.41
	28.312	49048.4		28.312	2045.45
	29.003	51018.5		29.003	2089.55
	29.693	51759.8		29.693	2063.58
	30.384	51801.2		30.384	2040.67
	31.074	51188.8		31.074	2079.63
	31.765	49887.8		31.765	2070.19
	32.455	48739.2		32.455	2070.66
	33.146	48153.6		33.146	1993.84
	33.836	49368.8		33.836	2069.54
	34.527	48766.7		34.527	2189.68
	35.217	45942		35.217	2128.12
	35.908	46655.9		35.908	2188.16
	36.598	49174.7		36.598	2194.04
	37.289	52159.5		37.289	2249.27
	37.979	56478.8		37.979	2506.6
	38.67	61623.3		38.67	2796.61
	39.361	61766.4		39.361	2503.68
	40.051	58724.6		40.051	2360.88
	40.742	56289.2		40.742	2269.53
	41.432	54468.2		41.432	2315.88
	42.123	53854.4		42.123	2450.75
	42.813	53781.8		42.813	2433.18
	43.504	51944.4		43.504	2487.81
	44.194	51158.8		44.194	2442.56
	44.885	52255.6		44.885	2469.33
	45.575	53691.4		45.575	2318.2
	46.266	54633.5		46.266	2238.2
	46.956	55284.8		46.956	2044.94
	47.647	55708		47.647	2029.73
	48.338	56562.7		48.338	2107.28
	49.028	54788.6		49.028	2046.4
	49.719	51059.6		49.719	2029.68
	50.409	47526.8		50.409	1985.09
	51.1	45393.2		51.1	1884.52
	51.79	41305.7		51.79	1930.84
	52.481	38654.2		52.481	1925.6
	53.171	39567.8		53.171	2015.03
	53.862	41512.4		53.862	2067.84
	54.552	45373.1		54.552	2035.26
	55.243	46840.8		55.243	2089.86
	55.933	44221.9		55.933	2256.47
	56.624	42955.8		56.624	2284.13
	57.314	44429.4		57.314	2169.04
	58.005	45866		58.005	2369.25
	58.696	47329.3		58.696	2329.65
	59.386	46880.5		59.386	2110.53
	60.077	45117.3		60.077	2137.31
	60.767	46035.5		60.767	2037.78
	61.458	46084.6		61.458	1952.95
	62.148	44743		62.148	1964.64
	62.839	43231.6		62.839	1993.54
	63.529	44250		63.529	2030.82
	64.22	47069.5		64.22	2090.77
	64.91	47009.9		64.91	2073.49
	65.601	44997.3		65.601	1976.06
	66.291	43560.9		66.291	2105.65
	66.982	45023.2		66.982	2060.38
	67.673	46062.2		67.673	2400.01
	68.363	45933.9		68.363	3029.43
	69.054	43992.3		69.054	3438.93
	69.744	44149.4		69.744	3782.31
	70.435	45056.7		70.435	4356.08
	71.125	45172.5		71.125	4088.4
	71.816	44204.6		71.816	3614.53
	72.506	43642.5		72.506	3358.66
	73.197	47062.4		73.197	3058.62
	73.887	53865.4		73.887	2844.23
	74.578	58001		74.578	2714.51
	75.268	57592.5		75.268	2481.89
	75.959	57736.9		75.959	2422.51
	76.649	59290.1		76.649	2426.78
	77.34	59953.2		77.34	2273.62
	78.031	57480.5		78.031	2185.91
	78.721	52258.8		78.721	2260.39
	79.412	45074		79.412	2143.25
	80.102	43250.8		80.102	2028
	80.793	43865.2		80.793	2047.92
	81.483	42026.2		81.483	2010.28
	82.174	38726.9		82.174	2112.43
	82.864	39826.1		82.864	2402.15
	83.555	43508.3		83.555	2543.82
	84.245	48274.8		84.245	2455.71
	84.936	48508.7		84.936	2460.89
	85.626	43692.1		85.626	2275.49
	86.317	38510.1		86.317	2191.24
	87.007	35744.1		87.007	2149.28
	87.698	33645		87.698	2144.22
	88.389	33799.2		88.389	2121.42
	89.079	33710.7		89.079	2103.4
	89.77	33368.9		89.77	2176.3
	90.46	34416.8		90.46	2420.42
	91.151	40029.1		91.151	3213.12
	91.841	47017.7		91.841	3509.61
	92.532	53242.8		92.532	3302.79
	93.222	56635.9		93.222	3337.74
	93.913	57283.8		93.913	2931.61
	94.603	56251.6		94.603	2683.16
	95.294	55597.7		95.294	2716.57
	95.984	55172.1		95.984	2848.21
	96.675	55016.3		96.675	2840.82
	97.366	53519.5		97.366	2747.72
	98.056	50167.1		98.056	2787.62
	98.747	48990.1		98.747	2711.96
	99.437	48163.8		99.437	2431.3
	100.128	47603.3		100.128	2278.92
	100.818	48322.9		100.818	2308.68
	101.509	49522.1		101.509	2624.17
	102.199	47436.4		102.199	2743.53
	102.89	44746.2		102.89	2843.59
	103.58	39690.1		103.58	3211.58
	104.271	33963.8		104.271	3681.01
	104.961	31167.9		104.961	3744.72
	105.652	30735.9		105.652	2932.35
	106.342	31217.4		106.342	2851.47
	107.033	32269.6		107.033	3329.07
	107.724	34260		107.724	3223.19
	108.414	36473.5		108.414	2808.08
	109.105	35631		109.105	2543.11
	109.795	37864.3		109.795	2459.66
	110.486	42105.1		110.486	2401.82
	111.176	37762.5		111.176	2520.4
	111.867	35579.4		111.867	2410.24
	112.557	35502		112.557	2692.91
	113.248	35083.3		113.248	2774.35
	113.938	33384.1		113.938	2385.32
	114.629	31934.6		114.629	2114.93
	115.319	30511.2		115.319	2143.61
	116.01	32977.6		116.01	2291.28
	116.701	35881.8		116.701	2436.55
	117.391	39721.1		117.391	2742.42
	118.082	44773.1		118.082	2992.81
	118.772	40336.1		118.772	2706.98
	119.463	32319.8		119.463	2475.57
	120.153	28801.4		120.153	2270.8
	120.844	27498.7		120.844	2310.11
	121.534	26649.4		121.534	2731.74
	122.225	25616.2		122.225	3425.59
	122.915	24804		122.915	3832.55
	123.606	25039.2		123.606	3261.67
	124.296	26180		124.296	2566.08
	124.987	27284		124.987	2589.5
	125.678	29114.6		125.678	2562
	126.368	30781.1		126.368	2675.31
	127.059	30666.7		127.059	2742.57
	127.749	30513		127.749	2492.8
	128.44	31947.7		128.44	2181.47
	129.13	32665.8		129.13	2002.68
	129.821	31378.3		129.821	2022.41
	130.511	29284.9		130.511	1934.67
	131.202	28468.5		131.202	1929.32
	131.892	27092.8		131.892	2085.3
	132.583	25732.5		132.583	2213.97
	133.273	25579.7		133.273	2306.49
	133.964	26328.8		133.964	2291.33
	134.654	27921.1		134.654	2074.72
	135.345	31179		135.345	1960.84
	136.036	34583.6		136.036	2096.31
	136.726	35807.2		136.726	2379.52
	137.417	37022.5		137.417	2436.72
	138.107	38111		138.107	2183.74
	138.798	37825.7		138.798	2019.2
	139.488	36920.4		139.488	1931.26
	140.179	38265.5		140.179	1991.08
	140.869	41026.8		140.869	2129.79
	141.56	38179.9		141.56	2065.47
	142.25	35304.3		142.25	1914.03
	142.941	35807.5		142.941	1906.43
	143.631	38030.2		143.631	1963.75
	144.322	40616.3		144.322	1944.5
	145.012	40666.3		145.012	2124.4
	145.703	38876.9		145.703	2237.72
	146.394	40018.1		146.394	2281.42
	147.084	39949.2		147.084	2316.89
	147.775	35234		147.775	2428.3
	148.465	31267.6		148.465	2178.6
	149.156	29971.2		149.156	2120.28
	149.846	30279		149.846	2052.21
	150.537	31069.2		150.537	2151.11
	151.227	32119.8		151.227	2061.7
	151.918	31633.9		151.918	2220.88
	152.608	30530.1		152.608	2395.84
	153.299	29246.4		153.299	2476.62
	153.989	28533.6		153.989	2406.52
	154.68	26553.6		154.68	2208.39
	155.371	25005		155.371	2083.33
	156.061	24313.3		156.061	2059.31
	156.752	24087.3		156.752	2032.58
	157.442	24244.2		157.442	1979.41
	158.133	24892.4		158.133	1853.56
	158.823	26832.1		158.823	1880.62
	159.514	27613.3		159.514	2016.72
	160.204	27131.5		160.204	2091.77
	160.895	27907.1		160.895	2079.4
	161.585	29527.9		161.585	2157.54
	162.276	30298.2		162.276	2293.38
	162.966	34580.2		162.966	2380.13
	163.657	41319.5		163.657	2336.37
	164.348	42226.4		164.348	2342.14
	165.038	41112.8		165.038	2300.93
	165.729	38254.7		165.729	2283.46
	166.419	36679.1		166.419	2292.49
	167.11	36929.3		167.11	2193.27
	167.8	34933.2		167.8	2137.29
	168.491	32981.7		168.491	2099.33
	169.181	30206.4		169.181	2243.95
	169.872	28984.8		169.872	2460.51
	170.562	29813.9		170.562	2776.68
	171.253	32533.3		171.253	3304.27
	171.943	34119.4		171.943	3417.22
	172.634	36028.9		172.634	3411.42
	173.324	37404.5		173.324	3136.84
	174.015	37506.5		174.015	3006.34
	174.706	38588.3		174.706	2853.2
	175.396	40585.9		175.396	2744.76
	176.087	38531		176.087	2692.03
	176.777	34541.7		176.777	2475.12
	177.468	34767.3		177.468	2293.3
	178.158	37327.1		178.158	2183.25
	178.849	41226		178.849	2295.74
	179.539	44562.6		179.539	2378.72
	180.23	46043.6		180.23	2773.92
	180.92	45606.1		180.92	3113.83
	181.611	45792.7		181.611	3121.66
	182.301	44819.1		182.301	3322.04
	182.992	42756.2		182.992	3208.62
	183.682	38399.6		183.682	2731.51
	184.373	35888.1		184.373	2436.72
	185.064	33551.8		185.064	2377.51
	185.754	30066.4		185.754	2432.44
	186.445	28935.2		186.445	2338.66
	187.135	28506.7		187.135	2402.08
	187.826	29525.5		187.826	3718.02
	188.516	31619.1		188.516	6081
	189.207	33710.4		189.207	5895.32
	189.897	35780.6		189.897	3641.11
	190.588	40508.3		190.588	2826
	191.278	43340.3		191.278	2719.37
	191.969	45110.4		191.969	2936.66
	192.659	44942		192.659	2882.6
	193.35	43369		193.35	2802.45
	194.041	41691.5		194.041	2871.28
	194.731	41101		194.731	3244.37
	195.422	40376		195.422	3523.22
	196.112	38278.3		196.112	3416.14
	196.803	37628.6		196.803	3455.12
	197.493	38594.5		197.493	3149.21
	198.184	40714.6		198.184	2863.83
	198.874	40936.5		198.874	2891.05
	199.565	39176.6		199.565	2962.44
	200.255	38897.8		200.255	3042.29
	200.946	39476.4		200.946	2915.02
	201.636	39868.3		201.636	2975.82
	202.327	39582.9		202.327	2932.95
	203.018	38724.2		203.018	3080.75
	203.708	39070.5		203.708	3426.5
	204.399	40844.3		204.399	4622.01
	205.089	40661.9		205.089	5356.06
	205.78	38949.5		205.78	5476.24
	206.47	36964.2		206.47	5444.79
	207.161	34805		207.161	5197.18
	207.851	33251.1		207.851	4751.55
	208.542	31918		208.542	3741.62
	209.232	31620.2		209.232	3385.87
	209.923	31446.9		209.923	3154.05
	210.613	31098		210.613	2860.51
	211.304	31989.3		211.304	2762.31
	211.994	32252		211.994	2907.18
	212.685	33671.9		212.685	2881.4
	213.376	33402.3		213.376	3152.2
	214.066	31375.1		214.066	3609.15
	214.757	29713.4		214.757	3747.43
	215.447	27660.1		215.447	3854.85
	216.138	26137.7		216.138	4107.29
	216.828	24997.5		216.828	4412.19
	217.519	25189.3		217.519	4316.93
	218.209	25707.7		218.209	4094.77
	218.9	27038.5		218.9	3395.82
	219.59	26468.2		219.59	2816.8
	220.281	25168.6		220.281	2357.96
	220.971	25590.1		220.971	2347.32
	221.662	26417.9		221.662	2325.9
	222.353	29139.9		222.353	2347.53
	223.043	32719.3		223.043	2693.94
	223.734	32795.8		223.734	4056.54
	224.424	31625		224.424	5014.87
	225.115	30963.7		225.115	4067.38
	225.805	30110.8		225.805	2765.55
	226.496	30390.3		226.496	2818.51
	227.186	29950.1		227.186	3095.75
	227.877	29639.9		227.877	2982.9
	228.567	29901.1		228.567	2592.32
	229.258	31302.2		229.258	2418.47
	229.948	31621.3		229.948	2889.27
	230.639	32470		230.639	3339.51
	231.329	33248.6		231.329	4198.99
	232.02	34809.2		232.02	5112.79
	232.711	38351.6		232.711	5498.24
	233.401	43683.5		233.401	5028.25
	234.092	41541.7		234.092	5724.12
	234.782	34439.7		234.782	5717.13
	235.473	30336.5		235.473	4751.9
	236.163	28179.2		236.163	4026.31
	236.854	26752		236.854	3166.72
	237.544	26741.7		237.544	2613.93
	238.235	27604.9		238.235	2361.14
	238.925	29057.7		238.925	2559.26
	239.616	30963.4		239.616	3736.05
	240.306	33118.8		240.306	5688.03
	240.997	34697.6		240.997	6425.05
	241.688	34415.7		241.688	5426.67
	242.378	33738.4		242.378	3874.79
	243.069	32906.3		243.069	3399.32
	243.759	29388.8		243.759	3569.56
	244.45	29483.6		244.45	4045.02
	245.14	30194.9		245.14	4505.2
	245.831	30130		245.831	3240.4
	246.521	28986.5		246.521	2368.63
	247.212	28502.7		247.212	2177.05
	247.902	30151.4		247.902	2028.26
	248.593	34296		248.593	2055.24
	249.283	39567.6		249.283	2003.59
	249.974	44648.5		249.974	2120.46
	250.664	49101.3		250.664	2396.93
	251.355	51748.7		251.355	2730.62
	252.046	49268.8		252.046	2856.91
	252.736	42967.3		252.736	2644.5
	253.427	37353.2		253.427	2416.72
	254.117	33590.8		254.117	2506.78
	254.808	32198.1		254.808	2458.07
	255.498	30912.4		255.498	2315.82
	256.189	28633.2		256.189	2195.42
	256.879	28689.8		256.879	1978.71
	257.57	29665.4		257.57	1902.16
	258.26	32269.3		258.26	1963.48
	258.951	36350.4		258.951	2006.3
	259.641	39601.6		259.641	1959.07
	260.332	40558.7		260.332	1968.57
	261.022	40373.5		261.022	1988.16
	261.713	38663.6		261.713	2040.21
	262.404	38353.2		262.404	1993.15
	263.094	38795.9		263.094	2237.86
	263.785	38248.9		263.785	2381.49
	264.475	38597.2		264.475	2342.72
	265.166	39051.3		265.166	2165.87
	265.856	37230.5		265.856	1964.62
	266.547	33878.7		266.547	1933.64
	267.237	31851.2		267.237	2057.22
	267.928	32959.2		267.928	2236.27
	268.618	36298		268.618	2560.22
	269.309	39448.1		269.309	2503.85
	269.999	39670.8		269.999	2245.86
	270.69	37872.9		270.69	2220.55
	271.381	34403.5		271.381	2093.09
	272.071	31230.6		272.071	2074.55
	272.762	31241.4		272.762	2066.52
	273.452	32245.9		273.452	2176.78
	274.143	29962		274.143	2500
	274.833	27424		274.833	2279.64
	275.524	25932.1		275.524	2146.13
	276.214	25276		276.214	2126.05
	276.905	25143.8		276.905	2204.4
	277.595	25653.4		277.595	2255.01
	278.286	25550		278.286	2337.75
	278.976	27512.2		278.976	2324.33
	279.667	30544.6		279.667	2384.71
	280.358	31666.9		280.358	2484.46
	281.048	28084.1		281.048	2380.37
	281.739	25612.6		281.739	2452.79
	282.429	24354.4		282.429	2472.53
	283.12	24594.7		283.12	2543.48
	283.81	25767.1		283.81	2284.51
	284.501	26569.2		284.501	2218.57
	285.191	27205.5		285.191	2274.37
	285.882	29759.5		285.882	2310.32
	286.572	31051.6		286.572	2217.56
	287.263	30725.4		287.263	2231.23
	287.953	29617.6		287.953	2249.66
	288.644	27027.3		288.644	2213.98
	289.334	24369.5		289.334	2339.34
	290.025	23324.2		290.025	2344.46
	290.716	22611.5		290.716	2338.22
	291.406	23326.1		291.406	2237.45
	292.097	23570		292.097	2327.12
	292.787	24500.2		292.787	2383.65
	293.478	27367.1		293.478	2822.1
	294.168	29544.3		294.168	3288.51
	294.859	28706.3		294.859	3110.44
	295.549	27346.5		295.549	2828.11
	296.24	26572.6		296.24	3067.24
	296.93	24792.5		296.93	3803.66
	297.621	23937.7		297.621	4371.08
	298.311	23979.9		298.311	3018.75
	299.002	24131.4		299.002	2455.84
	299.693	24474.1		299.693	2404.54
	300.383	26170.9		300.383	2211.92
	301.074	28314.4		301.074	2152.76
	301.764	30470.1		301.764	2050.73
	302.455	31768.2		302.455	2002.65
	303.145	36305.5		303.145	2133.61
	303.836	41629.3		303.836	2335.51
	304.526	41806.6		304.526	2630.8
	305.217	35785.4		305.217	2503.64
	305.907	31726		305.907	2303.1
	306.598	27964.8		306.598	2446.65
	307.288	24835.1		307.288	2517.51
	307.979	25012.6		307.979	2286.49
	308.669	25760		308.669	2103.55
	309.36	25164.8		309.36	2266.51
	310.051	25689.7		310.051	2341.95
	310.741	26720.1		310.741	2232.46
	311.432	28920		311.432	2150.65
	312.122	31411.2		312.122	2013.92
	312.813	33517.4		312.813	2044.86
	313.503	35607		313.503	2220.98
	314.194	37150		314.194	2328.92
	314.884	38762.8		314.884	2272.23
	315.575	43203.2		315.575	2111.46
	316.265	46202.6		316.265	2127.34
	316.956	45018.3		316.956	2133.65
	317.646	43411.4		317.646	2026.1
	318.337	42456.9		318.337	2080.88
	319.027	41866.4		319.027	2132.86
	319.718	38640.5		319.718	2244.45
	320.409	36283.1		320.409	2263.5
	321.099	36211.2		321.099	2343.51
	321.79	37686.1		321.79	2664.64
	322.48	38914.4		322.48	2594.52
	323.171	37607.1		323.171	2555.89
	323.861	36696.6		323.861	2472.44
	324.552	35925.5		324.552	2389.85
	325.242	35685.4		325.242	2479.68
	325.933	35920.3		325.933	2523.64
	326.623	35290.8		326.623	2402.56
	327.314	34293.6		327.314	2244.74
	328.004	34622.4		328.004	2210.15
	328.695	35926.7		328.695	2122.07
	329.386	35432.3		329.386	2184.83
	330.076	34508		330.076	2184.43
	330.767	34237.8		330.767	2066.93
	331.457	34509.2		331.457	2010.59
	332.148	34788.4		332.148	2121.51
	332.838	34682.5		332.838	2204.88
	333.529	36263.8		333.529	2093.61
	334.219	38433.4		334.219	2145.01
	334.91	41929.8		334.91	2119.93
	335.6	43901.1		335.6	2159.76
	336.291	43195.8		336.291	2153.26
	336.981	39880.8		336.981	2017
	337.672	37404.6		337.672	2027.2
	338.363	38125.2		338.363	2003.33
	339.053	40036.3		339.053	2026.56
	339.744	40799.8		339.744	2058.37
	340.434	39883.6		340.434	2064.47
	341.125	39820		341.125	2327.65
	341.815	40230		341.815	2640.76
	342.506	39843.1		342.506	2467.84
	343.196	37378.4		343.196	2228.53
	343.887	35313.8		343.887	2130.43
	344.577	35512.6		344.577	2160.14
	345.268	36379.9		345.268	2076.28
	345.958	36212.7		345.958	2167.85
	346.649	37299		346.649	2372.36
	347.339	38984.2		347.339	2739.77
	348.03	39693.1		348.03	2436.36
	348.721	37836.8		348.721	2398.33
	349.411	36998		349.411	2182.62
	350.102	36453.4		350.102	2014.12
	350.792	36000.8		350.792	1918.63
	351.483	38093.9		351.483	1934.4
	352.173	40260.9		352.173	2009.56
	352.864	39896.9		352.864	2019.55
	353.554	40124.6		353.554	2229.21
	354.245	39887.5		354.245	2343.36
	354.935	40415.5		354.935	2308.14
	355.626	40168.2		355.626	2208.76
	356.316	39311.8		356.316	1953.69
	357.007	36447.7		357.007	1875
	357.698	35954.9		357.698	1924.8
	358.388	36122.2		358.388	1972.67
	359.079	36537.7		359.079	1982.95
	359.769	37431.5		359.769	2016.79
	360.46	37734.5		360.46	2151.77
	361.15	39405.4		361.15	2624.77
	361.841	40874.2		361.841	2561.83
	362.531	39205.5		362.531	2171.85
	363.222	37509.5		363.222	2083.62
	363.912	34987.1		363.912	1952.95
	364.603	33705.6		364.603	1995.12
	365.293	32690.7		365.293	2100.37
	365.984	29725.6		365.984	2190.76
	366.674	29003.4		366.674	2048.29
	367.365	30239.5		367.365	1958.4
	368.056	32697.8		368.056	2021.85
	368.746	35328		368.746	1985.91
	369.437	37070		369.437	2160.3
	370.127	39200		370.127	2448.27
	370.818	39963		370.818	2266.23
	371.508	37875.7		371.508	2003.55
	372.199	36916.2		372.199	2252.83
	372.889	36465.8		372.889	2586.47
	373.58	37073		373.58	2199.67
	374.27	37839.4		374.27	1937.05
	374.961	40803.6		374.961	2014.63
	375.651	41937.4		375.651	2472.73
	376.342	39450.5		376.342	2421.92
	377.033	36335.4		377.033	2134.88
	377.723	35168.9		377.723	2028.39
	378.414	34838.1		378.414	2132.37
	379.104	36910.3		379.104	2176
	379.795	40064.4		379.795	2288.4
	380.485	43921.7		380.485	2593.86
	381.176	45582.3		381.176	3180.95
	381.866	42878.1		381.866	3858.7
	382.557	39550.6		382.557	4443.68
	383.247	37464.2		383.247	4040.03
	383.938	37032.5		383.938	3037.86
	384.628	37463.8		384.628	2592.2
	385.319	38907.5		385.319	2526.43
	386.009	39409.4		386.009	2327.14
	386.7	37922.6		386.7	2294.39
	387.391	34160.7		387.391	2901.62
	388.081	30251.4		388.081	3659.99
	388.772	26213.9		388.772	3424.39
	389.462	23603.5		389.462	3103.49
	390.153	24357.4		390.153	3274.12
	390.843	29580.5		390.843	3294.64
	391.534	36095.2		391.534	2810.4
	392.224	33338.9		392.224	2567.47
	392.915	31016.6		392.915	2608.98
	393.605	30656.4		393.605	2389.51
	394.296	30491.2		394.296	2095.29
	394.986	34886.4		394.986	2051.12
	395.677	37094.8		395.677	2325.7
	396.367	39074.8		396.367	2336.48
	397.058	38447.8		397.058	2294.58
	397.749	37673.5		397.749	2269.2
	398.439	34588.7		398.439	2296.57
	399.13	30796.9		399.13	2174.79
	399.82	30549.2		399.82	2320.95
	400.511	29112.7		400.511	2454.81
	401.201	27929.3		401.201	2416.6
	401.892	27552.6		401.892	2258.44
	402.582	28551.1		402.582	2187.33
	403.273	30367		403.273	2437.72
	403.963	28961		403.963	2406.63
	404.654	28399.3		404.654	2138.97
	405.344	28003.5		405.344	2130.05
	406.035	27873.9		406.035	2020.81
	406.726	30244.2		406.726	2129.88
	407.416	31867.8		407.416	2359.35
	408.107	34428.6		408.107	2170.12
	408.797	38086.6		408.797	2068.51
	409.488	39020.7		409.488	2173.51
	410.178	36286.6		410.178	2247.93
	410.869	34824.5		410.869	2488.48
	411.559	36165.6		411.559	2405.9
	412.25	36974.3		412.25	2204.44
	412.94	37630.8		412.94	2238.27
	413.631	36028.4		413.631	2041.52
	414.321	34247		414.321	2222.68
	415.012	32727.3		415.012	2964.95
	415.703	30710.1		415.703	3285.83
	416.393	30577.5		416.393	2616.54
	417.084	30964.1		417.084	2089.47
	417.774	31548.3		417.774	1984.27
	418.465	32461.8		418.465	1978.43
	419.155	35221.4		419.155	1906.93
	419.846	38150.1		419.846	1972.11
	420.536	37961.9		420.536	2198.7
	421.227	34076.1		421.227	2424.68
	421.917	31000.7		421.917	2671.55
	422.608	29384.6		422.608	2508.15
	423.298	29027.7		423.298	2185.3
	423.989	31509.4		423.989	2018.45
	424.679	34453.5		424.679	2312.02
	425.37	35864.3		425.37	2148.62
	426.061	34292.9		426.061	2012.4
	426.751	32125.3		426.751	1981.99
	427.442	30662		427.442	1995.41
	428.132	29273.5		428.132	1866.81
	428.823	28355.5		428.823	1984.24
	429.513	30089.3		429.513	2224.46
	430.204	31683.4		430.204	2520.99
	430.894	31044.9		430.894	2522.29
	431.585	29291.2		431.585	2578.82
	432.275	29503.8		432.275	2461.64
	432.966	29697.9		432.966	2033.93
	433.656	29927.4		433.656	1899.99
	434.347	28478.8		434.347	1958.15
	435.038	27423.8		435.038	2126.13
	435.728	27510.1		435.728	2362.28
	436.419	27585.4		436.419	2405.91
	437.109	27125.6		437.109	2268.08
	437.8	26308		437.8	2055.09
	438.49	26962.8		438.49	2027.53
	439.181	30445.4		439.181	2285.9
	439.871	33710.6		439.871	2086.97
	440.562	32270		440.562	1975.57
	441.252	29186.4		441.252	1926.29
	441.943	28164.4		441.943	2128.7
	442.633	28617.9		442.633	2373.54
	443.324	29279.6		443.324	2189.9
	444.014	29156.2		444.014	2235.17
	444.705	30234.5		444.705	2191.12
	445.396	33442.4		445.396	2048.41
	446.086	35353.3		446.086	2232.39
	446.777	34704.7		446.777	2489.39
	447.467	34807.3		447.467	2200.09
	448.158	38926.8		448.158	2001.29
	448.848	42213.4		448.848	2274.94
	449.539	46071.7		449.539	2477.54
	450.229	47671		450.229	2256.27
	450.92	45804.5		450.92	2167.6
	451.61	45277.2		451.61	2316.36
	452.301	43660.8		452.301	2402.34
	452.991	38632.2		452.991	2213.97
	453.682	33243.6		453.682	2053.1
	454.372	32000.7		454.372	2102
	455.063	33792.6		455.063	2012.28
	455.754	32904.8		455.754	1818.52
	456.444	31643.9		456.444	1814.44
	457.135	32822.6		457.135	1839.94
	457.825	34687.1		457.825	1908.92
	458.516	36071.6		458.516	2035.66
	459.206	35778.8		459.206	2020.5
	459.897	34921		459.897	2091.57
	460.587	37423.3		460.587	2129.73
	461.278	38729.5		461.278	2192.82
	461.968	38175.1		461.968	2553.38
	462.659	35332.5		462.659	3126.52
	463.349	32633.5		463.349	2951.97
	464.04	31905		464.04	2533.5
	464.731	30422.3		464.731	2410.73
	465.421	26704.8		465.421	2281.51
	466.112	26339		466.112	2170.37
	466.802	27916.4		466.802	2122.72
	467.493	29188.4		467.493	2221.58
	468.183	28373.3		468.183	2180.17
	468.874	26900.8		468.874	2330.66
	469.564	26953.4		469.564	2299.49
	470.255	27433.3		470.255	2500.9
	470.945	28670.2		470.945	2943.6
	471.636	30639.3		471.636	3112.86
	472.326	29999.9		472.326	3330.89
	473.017	28536.2		473.017	2526.93
	473.708	31644.3		473.708	1950.5
	474.398	33684.9		474.398	1952.12
	475.089	34135.6		475.089	1866.34
	475.779	32565.2		475.779	1887.92
	476.47	30377.7		476.47	1894.89
	477.16	30408.1		477.16	2177.39
	477.851	29896.8		477.851	2664.6
	478.541	27341.3		478.541	2622.43
	479.232	24668.2		479.232	2243.74
	479.922	22928.4		479.922	2150.55
	480.613	22381.8		480.613	2117.07
	481.303	24458.8		481.303	2045.88
	481.994	25106.7		481.994	2264.07
	482.684	26308.5		482.684	2287.95
	483.375	27467.3		483.375	1997.24
	484.066	27637.4		484.066	1818.8
	484.756	28970.9		484.756	1860.4
	485.447	31960.8		485.447	1953.04
	486.137	37718.4		486.137	2077.32
	486.828	43390.1		486.828	2144.43
	487.518	46332.1		487.518	2373.38
	488.209	47701.5		488.209	2464.44
	488.899	46466.7		488.899	2382.55
	489.59	40849.5		489.59	2344.52
	490.28	35680.3		490.28	2170.24
	490.971	32798.5		490.971	2072.44
	491.661	30755.9		491.661	2082.19
	492.352	29888.6		492.352	2164.1
	493.043	30313.5		493.043	2324.14
	493.733	30593.8		493.733	2373.08
	494.424	29713.2		494.424	2397.2
	495.114	27267.8		495.114	2302.8
	495.805	23802.1		495.805	2199.48
	496.495	22523		496.495	2177.34
	497.186	23871.1		497.186	2083.46
	497.876	23246.3		497.876	2056.77
	498.567	20319.2		498.567	2201.17
	499.257	19106.5		499.257	2469.7
	499.948	20259.1		499.948	2329.38
	500.638	22006.8		500.638	2307.96
	501.329	25173		501.329	2277.32
	502.019	27861.8		502.019	2347.46
	502.71	29218.1		502.71	2258.68
	503.401	28921.5		503.401	2155.61
	504.091	27192.5		504.091	2061.72
	504.782	25199.7		504.782	1908.06
	505.472	23195		505.472	1938.07
	506.163	22406.7		506.163	1911.27
	506.853	23422.8		506.853	1892.81
	507.544	23954.4		507.544	1871.01
	508.234	25147.1		508.234	1931.6
	508.925	26961		508.925	1945.47
	509.615	30197.7		509.615	1967.33
	510.306	31868.7		510.306	2202.49
	510.996	30161.4		510.996	2119.78
	511.687	29565.7		511.687	2074.58
	512.378	29169.4		512.378	1999.91
	513.068	27792		513.068	1953.07
	513.759	26092.7		513.759	1912.08
	514.449	26786.6		514.449	2280.18
	515.14	31283.9		515.14	2134.7
	515.83	33985.7		515.83	2068.93
	516.521	31368.9		516.521	1979.59
	517.211	26307.7		517.211	2096.08
	517.902	22016.9		517.902	2927.13
	518.592	20079.5		518.592	3465.13
	519.283	20316.8		519.283	3148.56
	519.973	20794.4		519.973	2387.8
	520.664	22134.6		520.664	2115.97
	521.354	24702.3		521.354	1934.43
	522.045	26606.3		522.045	1878.15
	522.736	27522.3		522.736	2048.11
	523.426	27919.3		523.426	2024.43
	524.117	29340.3		524.117	2036.07
	524.807	31418.9		524.807	2118.53
	525.498	32904.1		525.498	1991.03
	526.188	33786.3		526.188	1916.45
	526.879	34805.4		526.879	1908.08
	527.569	36388.6		527.569	1955.17
	528.26	37315.4		528.26	1893.86
	528.95	36951.2		528.95	2069.99
	529.641	32651.6		529.641	2354.27
	530.331	28664.9		530.331	2377.95
	531.022	27510.5		531.022	2610.28
	531.713	26859.1		531.713	2786.96
	532.403	25886.4		532.403	2411.12
	533.094	26115.9		533.094	2084.57
	533.784	28249.6		533.784	2026.32
	534.475	29327.5		534.475	2240.67
	535.165	29420.9		535.165	2506.51
	535.856	30172.7		535.856	2404.85
	536.546	34369		536.546	2484.15
	537.237	37054.1		537.237	2390.67
	537.927	38284.4		537.927	2051.78
	538.618	37057.7		538.618	1946.66
	539.308	34489.6		539.308	1878.46
	539.999	33472.8		539.999	1935.64
	540.689	34855.1		540.689	1953.42
	541.38	35068.2		541.38	1950.26
	542.071	34963.4		542.071	1874.03
	542.761	35044.3		542.761	1751.51
	543.452	34544.2		543.452	1799.89
	544.142	33585.3		544.142	1846.85
	544.833	34628.7		544.833	1840.64
	545.523	34639.5		545.523	1844.21
	546.214	33246.8		546.214	1810.05
	546.904	31088.7		546.904	1876.05
	547.595	29138.6		547.595	1948.94
	548.285	29154.1		548.285	2171.23
	548.976	27220.6		548.976	2815.86
	549.666	26183.1		549.666	3802.92
	550.357	27303.1		550.357	4119.18
	551.047	26763.6		551.047	3254.45
	551.738	27349.8		551.738	2333.54
	552.429	29234.5		552.429	2032.19
	553.119	30497.9		553.119	1980.28
	553.81	31029.8		553.81	1985.66
	554.5	30256.4		554.5	1933.39
	555.191	28334		555.191	2001.28
	555.881	29048.1		555.881	1953.21
	556.572	30119.9		556.572	1998.04
	557.262	29902		557.262	1919.16
	557.953	31149.8		557.953	2031.24
	558.643	30629		558.643	2028.65
	559.334	32660.3		559.334	1886.95
	560.024	34718.4		560.024	1891.36
	560.715	34127		560.715	1823.63
	561.406	31229.7		561.406	1842.64
	562.096	29525		562.096	1817.17
	562.787	28786.8		562.787	1809.89
	563.477	27255.4		563.477	1955.39
	564.168	27563.1		564.168	1952.47
	564.858	28163.5		564.858	1888.07
	565.549	26637.3		565.549	1832.4
	566.239	23743.1		566.239	1805.3
	566.93	22179.5		566.93	1830.82
	567.62	22816.4		567.62	1805.05
	568.311	23655.6		568.311	1761.2
	569.001	24282.2		569.001	1993.56
	569.692	25364.1		569.692	2288.32
	570.383	25793.1		570.383	2649.89
	571.073	27306.5		571.073	2509.25
	571.764	29685.3		571.764	2118.42
	572.454	30554.8		572.454	2042.13
	573.145	29893.4		573.145	1888.84
	573.835	29794.9		573.835	1788.83
	574.526	29572		574.526	1888.01
	575.216	27999.1		575.216	2011.68
	575.907	27142.2		575.907	2206
	576.597	26969.8		576.597	2348.6
	577.288	27222.9		577.288	2319.78
	577.978	26328.2		577.978	2105.4
	578.669	24133.3		578.669	1858.62
	579.359	23791.7		579.359	1932.37
	580.05	25459.5		580.05	1950.43
	580.741	26493.2		580.741	1965.7
	581.431	28049.2		581.431	1972.48
	582.122	28712.4		582.122	1913.79
	582.812	29943.3		582.812	1773.21
	583.503	29323.6		583.503	1750.33
	584.193	28316.7		584.193	1733.91
	584.884	28288.4		584.884	1818.13
	585.574	29696.1		585.574	1873.13
	586.265	31563		586.265	2053.41
	586.955	30767.6		586.955	2148.14
	587.646	28969.7		587.646	2119.09
	588.336	26740.9		588.336	2206.83
	589.027	25854.8		589.027	2225.51
	589.718	26091.5		589.718	2169.34
	590.408	25177.2		590.408	2153.62
	591.099	25376.5		591.099	2042.67
	591.789	26568.7		591.789	2162.02
	592.48	28050.6		592.48	2500.27
	593.17	30428.8		593.17	2355.14
	593.861	31486		593.861	2388.11
	594.551	30361.6		594.551	2423.23
	595.242	29062.7		595.242	2321.95
	595.932	28426		595.932	2031.9
	596.623	29285.4		596.623	1984.21
	597.313	30275.3		597.313	2093.93
	598.004	33688.4		598.004	2141.03
	598.694	35211.8		598.694	2272.87
	599.385	31961.1		599.385	2171.37
	600.076	29802.4		600.076	1966.57
	600.766	31489.5		600.766	1916.25
	601.457	32567.4		601.457	1998.69
	602.147	34572.9		602.147	2050.1
	602.838	38389.3		602.838	2066.22
	603.528	41840.7		603.528	2248.38
	604.219	41726.2		604.219	2333.26
	604.909	38607.3		604.909	2327.74
	605.6	35800.1		605.6	2093.14
	606.29	35641.3		606.29	2050.07
	606.981	32864.2		606.981	1999.02
	607.671	29221.2		607.671	2066.77
	608.362	27300		608.362	1982.57
	609.052	27166.9		609.052	2013.61
	609.743	27413.1		609.743	1982.63
	610.434	28321		610.434	1949.34
	611.124	29020.1		611.124	1912.18
	611.815	29446.3		611.815	2013.42
	612.505	32373.1		612.505	2007.18
	613.196	34536.3		613.196	2147.83
	613.886	34419.4		613.886	2099.66
	614.577	33524.8		614.577	2118.85
	615.267	32415.5		615.267	2192.43
	615.958	31486.4		615.958	2226.7
	616.648	29691.3		616.648	2352.59
	617.339	29972.8		617.339	2274.86
	618.029	30206.7		618.029	2083.88
	618.72	30196.1		618.72	2016.52
	619.411	31166.3		619.411	1957.34
	620.101	31466.3		620.101	1846.18
	620.792	31793.7		620.792	1882.26
	621.482	31496.5		621.482	1925.42
	622.173	32476.7		622.173	1987.63
	622.863	32234.3		622.863	1977.36
	623.554	29149.9		623.554	1925.03
	624.244	25898.4		624.244	1847.37
	624.935	24675.9		624.935	1849.64
	625.625	24208.5		625.625	1797.55
	626.316	23513		626.316	1807.91
	627.006	24261.7		627.006	1914.28
	627.697	26228.5		627.697	1870.43
	628.388	28198.4		628.388	1807.76
	629.078	28485.3		629.078	1804.39
	629.769	27006.6		629.769	1774.27
	630.459	24292.9		630.459	1775.45
	631.15	24888.9		631.15	1780.61
	631.84	27401.9		631.84	2179.8
	632.531	28322.6		632.531	2221.55
	633.221	27624.7		633.221	2048.34
	633.912	28049		633.912	2080.49
	634.602	27972		634.602	2107.31
	635.293	27881.1		635.293	2141.07
	635.983	30051.4		635.983	2088.36
	636.674	32134.9		636.674	2270.6
	637.365	33569.5		637.365	2354.55
	638.055	34353.6		638.055	2280.06
	638.746	34191.4		638.746	2489.82
	639.436	33092.1		639.436	2607.24
	640.127	34410.9		640.127	2209.37
	640.817	33449		640.817	1962.4
	641.508	30840.5		641.508	1913.31
	642.198	27589.5		642.198	1897.02
	642.889	25523.5		642.889	1863.08
	643.579	24679.1		643.579	2030.8
	644.27	23847.2		644.27	2495.94
	644.96	22665.9		644.96	2425.64
	645.651	22708.9		645.651	2094.9
	646.341	21684.4		646.341	2027.82
	647.032	21653.3		647.032	2211.39
	647.723	22531.8		647.723	2356.92
	648.413	23380.3		648.413	2155.5
	649.104	23054.7		649.104	1966.25
	649.794	22408.1		649.794	1972.72
	650.485	22360.3		650.485	2031.24
	651.175	23369.4		651.175	1980.19
	651.866	24565.7		651.866	2350.91
	652.556	26917.8		652.556	2493.2
	653.247	28518.8		653.247	2273.94
	653.937	29678.9		653.937	2365.33
	654.628	31253.7		654.628	2476.07
	655.318	31764.1		655.318	2242.77
	656.009	30311.2		656.009	1990.37
	656.699	29699.5		656.699	1906.79
	657.39	29617.6		657.39	1837.59
	658.081	30693.4		658.081	1850.34
	658.771	32082.3		658.771	1791.93
	659.462	35024.9		659.462	1884.17
	660.152	36957.5		660.152	2106.27
	660.843	35184.8		660.843	2323.6
	661.533	32238.7		661.533	2576.24
	662.224	29202.3		662.224	2554
	662.914	26402.9		662.914	2182.16
	663.605	25083.3		663.605	2040.86
	664.295	25205.7		664.295	1868.42
	664.986	25148.1		664.986	1856.96
	665.676	25238.7		665.676	1877.5
	666.367	25754.9		666.367	1845.06
	667.057	26372.7		667.057	1839.24
	667.748	26879.2		667.748	1785.32
	668.439	27981.9		668.439	1843.7
	669.129	29615.5		669.129	1986.34
	669.82	29653.5		669.82	2071.54
	670.51	26879.8		670.51	2094.87
	671.201	24534.6		671.201	2066.54
	671.891	24374.6		671.891	2008.2
	672.582	25868.9		672.582	1843.56
	673.272	25122.3		673.272	1767.23
	673.963	24940.3		673.963	1897.22
	674.653	25641.7		674.653	1839.15
	675.344	28293.3		675.344	1805.35
	676.034	31266.7		676.034	1921.85
	676.725	32519.6		676.725	1961.24
	677.416	31289.3		677.416	1949.01
	678.106	29785.8		678.106	2008.17
	678.797	29289		678.797	1803.46
	679.487	28007.1		679.487	2028.01
	680.178	27921.4		680.178	2346.91
	680.868	26701.5		680.868	2777.95
	681.559	25531.2		681.559	2939.21
	682.249	25369.1		682.249	2814.41
	682.94	24910		682.94	2265.89
	683.63	25293.5		683.63	2044.84
	684.321	27313		684.321	1919.26
	685.011	30039.7		685.011	1750.29
	685.702	34089.3		685.702	1869.77
	686.393	35002.3		686.393	1899.42
	687.083	33871.2		687.083	1850.91
	687.774	32406.6		687.774	1830.34
	688.464	32440.2		688.464	1814.99
	689.155	33704.2		689.155	1771.91
	689.845	34740.2		689.845	1820.88
	690.536	35000.5		690.536	1998.11
	691.226	32772.4		691.226	2124.06
	691.917	31824.2		691.917	2114.98
	692.607	29933.3		692.607	1913.05
	693.298	29404.9		693.298	1844.33
	693.988	29654.4		693.988	1817.93
	694.679	29019.8		694.679	1770.33
	695.369	28715.9		695.369	1705.52
	696.06	27858		696.06	1846.97
	696.751	26716.3		696.751	1858.76
	697.441	24924.6		697.441	1909.28
	698.132	26025.2		698.132	1922.02
	698.822	27204.9		698.822	1964.24
	699.513	25798.6		699.513	1888.23
	700.203	26569.5		700.203	1926.25
	700.894	26970.7		700.894	1913.35
	701.584	29292.5		701.584	1793.37
	702.275	32459.1		702.275	1884.67
	702.965	34500.1		702.965	1890.35
	703.656	34863.7		703.656	2020.28
	704.346	33855.7		704.346	1971.3
	705.037	32070.3		705.037	1893.06
	705.728	32011.8		705.728	2032.29
	706.418	31361.6		706.418	2100.58
	707.109	28476.7		707.109	2056.59
	707.799	25010		707.799	2192.28
	708.49	23556.8		708.49	2358.58
	709.18	24171		709.18	2224.74
	709.871	25466		709.871	2146.29
	710.561	23956.9		710.561	2133.07
	711.252	23067.3		711.252	2168.93
	711.942	24002.3		711.942	2149.4
	712.633	24239.5		712.633	1973.4
	713.323	26373.2		713.323	1899.35
	714.014	29148.2		714.014	1869.08
	714.704	29777.1		714.704	1985.54
	715.395	29319		715.395	1958.71
	716.086	27331.7		716.086	1922.57
	716.776	24533.3		716.776	1866.79
	717.467	22666		717.467	1919.25
	718.157	22378.9		718.157	1920.15
	718.848	24495.1		718.848	1973.86
	719.538	27383.7		719.538	2105.21
	720.229	28067.4		720.229	2186.96
	720.919	25815.7		720.919	2133.29
	721.61	23042.7		721.61	2248.28
	722.3	21906.2		722.3	2138.42
	722.991	22523		722.991	1989.85
	723.681	23882.2		723.681	1914.18
	724.372	23052.6		724.372	2039.56
	725.062	22813.7		725.062	2148.88
	725.753	24784.9		725.753	2092.65
	726.444	26563.9		726.444	1976.89
	727.134	24353.7		727.134	2064.92
	727.825	22319.4		727.825	1963.46
	728.515	21608.2		728.515	1858.66
	729.206	21813.7		729.206	1759.21
	729.896	22443.3		729.896	1808.55
	730.587	22560.5		730.587	1859.27
	731.277	22587.6		731.277	1817.96
	731.968	22267.1		731.968	1804.21
	732.658	23343.9		732.658	1940.19
	733.349	27593.6		733.349	1987.79
	734.039	30155.7		734.039	1940.76
	734.73	28511.9		734.73	2071.63
	735.421	29485.9		735.421	2114.51
	736.111	30546.1		736.111	1936.41
	736.802	29335.2		736.802	1838.56
	737.492	28618.7		737.492	2006.75
	738.183	25916.2		738.183	2019.28
	738.873	23749		738.873	2004.89
	739.564	22593.8		739.564	1906.15
	740.254	22501.3		740.254	1961.74
	740.945	22594.6		740.945	1798.86
	741.635	22538.7		741.635	1820.22
	742.326	22083		742.326	2092.73
	743.016	22121		743.016	2568.05
	743.707	22376.5		743.707	2654.97
	744.398	22847.3		744.398	2190.3
	745.088	23180.7		745.088	2109.67
	745.779	22502.7		745.779	2011.19
	746.469	22370		746.469	2004.85
	747.16	24414.2		747.16	1841.39
	747.85	27560.8		747.85	1865.12
	748.541	27041.4		748.541	1869.52
	749.231	25635.1		749.231	1879.3
	749.922	24192.6		749.922	1942.97
	750.612	23046.2		750.612	1815.79
	751.303	22850.3		751.303	1852.77
	751.993	23528.1		751.993	1847.62
	752.684	24666.7		752.684	1759.46
	753.374	25793.7		753.374	1683.96
	754.065	27381.2		754.065	1643.89
	754.756	28970.5		754.756	1648.04
	755.446	29706.8		755.446	1707.16
	756.137	29410.7		756.137	1742.09
	756.827	28700.6		756.827	1814.8
	757.518	28628.3		757.518	1797.14
	758.208	28873.5		758.208	1860.3
	758.899	29576.5		758.899	1944.49
	759.589	29570.5		759.589	1951.67
	760.28	28291.1		760.28	1870.39
	760.97	24454.2		760.97	1814.78
	761.661	21210.7		761.661	1849.22
	762.351	19461.7		762.351	1946.06
	763.042	19202.1		763.042	2112.89
	763.732	20191.5		763.732	2327.22
	764.423	21647.7		764.423	2305.85
	765.114	20710.7		765.114	2176
	765.804	19041		765.804	2010.79
	766.495	19184.2		766.495	1921.2
	767.185	19755.7		767.185	1924.7
	767.876	20930.6		767.876	1934.41
	768.566	23155.9		768.566	2053.47
	769.257	24109.9		769.257	1930.89
	769.947	23834.4		769.947	1761.72
	770.638	23515.7		770.638	2048.55
	771.328	22868.4		771.328	2256.56
	772.019	21946.9		772.019	2311.18
	772.709	20955.8		772.709	2159.26
	773.4	19540.4		773.4	1989.98
	774.091	18725.5		774.091	1818.22
	774.781	17766.5		774.781	1798.83
	775.472	17094.4		775.472	1832.77
	776.162	16651.9		776.162	2137.48
	776.853	17466.8		776.853	2326.11
	777.543	18227.1		777.543	2112.03
	778.234	17982		778.234	1956.65
	778.924	17839.9		778.924	2009.06
	779.615	19748.8		779.615	1987.16
	780.305	22155.7		780.305	2006.84
	780.996	24869.5		780.996	2005.14
	781.686	27104.4		781.686	1997.71
	782.377	31033.7		782.377	1859.07
	783.068	34148.3		783.068	1821.65
	783.758	35897.5		783.758	1953.81
	784.449	38838.4		784.449	2184.68
	785.139	37644.2		785.139	2524.64
	785.83	33195		785.83	2530.54
	786.52	28910.4		786.52	2051.25
	787.211	28167.9		787.211	1924.06
	787.901	27399.4		787.901	2208.85
	788.592	25355.2		788.592	2267.06
	789.282	23823.7		789.282	1987.38
	789.973	25112		789.973	1881.43
	790.663	25140.9		790.663	1962.91
	791.354	23811.5		791.354	2012.86
	792.044	24205.1		792.044	1976.55
	792.735	24348.8		792.735	2042.5
	793.426	23828.7		793.426	1959.46
	794.116	23831		794.116	1997.77
	794.807	25054.3		794.807	2035.4
	795.497	26643.4		795.497	1993.24
	796.188	27799.3		796.188	1927.4
	796.878	28288		796.878	1901.71
	797.569	27679.7		797.569	1819.32
	798.259	26300.9		798.259	1842.25
	798.95	25336.2		798.95	1861.51
	799.64	23353.4		799.64	1960.77
	800.331	21947.2		800.331	1872.53
	801.021	21777.1		801.021	1966.68
	801.712	20864		801.712	2174.95
	802.403	19785.6		802.403	2317.4
	803.093	20991.6		803.093	2355.7
	803.784	20741		803.784	2048.85
	804.474	19545.2		804.474	1787.73
	805.165	18953.8		805.165	1834.53
	805.855	19695.3		805.855	1809.6
	806.546	21476.4		806.546	1870.08
	807.236	22829.7		807.236	1919.54
	807.927	23065.7		807.927	1807.14
	808.617	22987.2		808.617	1835.8
	809.308	21462.9		809.308	1939.8
	809.998	20308.6		809.998	2040.47
	810.689	18787.9		810.689	1902.46
	811.379	18381.9		811.379	1910.22
	812.07	17714.5		812.07	2077.86
	812.761	16797.5		812.761	2097.58
	813.451	16642.8		813.451	2099.28
	814.142	16590.1		814.142	2071.79
	814.832	15558.6		814.832	1869.83
	815.523	15565.5		815.523	1800.69
	816.213	15050.3		816.213	1920.9
	816.904	14202.9		816.904	2072.53
	817.594	13974.5		817.594	1916.09
	818.285	14560.8		818.285	1788.59
	818.975	15811.4		818.975	1792.76
	819.666	17066.2		819.666	1898.57
	820.356	17454		820.356	1929.75
	821.047	18074.3		821.047	2364.2
	821.737	19214.7		821.737	2553.71
	822.428	21743.9		822.428	2347.24
	823.119	24123.3		823.119	2037.63
	823.809	24246.5		823.809	2062.01
	824.5	24303.3		824.5	1973.13
	825.19	23625.6		825.19	2121.8
	825.881	23334.9		825.881	2003.95
	826.571	23160.4		826.571	1997
	827.262	22858.2		827.262	2100.53
	827.952	23475.7		827.952	2107.95
	828.643	24572.9		828.643	1969.24
	829.333	25051.5		829.333	1850.32
	830.024	25656.4		830.024	1920.11
	830.714	26250.3		830.714	2096.88
	831.405	26630.7		831.405	2157.26
	832.096	26560.1		832.096	2343.03
	832.786	24719		832.786	2160.44
	833.477	24535		833.477	1996.19
	834.167	25098.8		834.167	1989.69
	834.858	25050.9		834.858	2062.4
	835.548	24490.1		835.548	1977.38
	836.239	23808.1		836.239	1952.63
	836.929	21624.7		836.929	1941.74
	837.62	20254.8		837.62	1829.88
	838.31	21553.3		838.31	1857.2
	839.001	24517.6		839.001	1950.29
	839.691	25430.8		839.691	2003.4
	840.382	25225.6		840.382	1924.52
	841.073	24764.7		841.073	1888.19
	841.763	25471.5		841.763	1902.2
	842.454	26621.4		842.454	1832.16
	843.144	25648.1		843.144	1886.43
	843.835	23476.2		843.835	1877.95
	844.525	22013.9		844.525	1927.64
	845.216	20575.7		845.216	2006.66
	845.906	19459.4		845.906	2042.07
	846.597	18719.2		846.597	2201.03
	847.287	18452.8		847.287	2449.11
	847.978	19395.7		847.978	2296.54
	848.668	20620.9		848.668	2327.05
	849.359	20400.4		849.359	2375.04
	850.049	20130.5		850.049	2275.6
	850.74	21121.4		850.74	2322.42
	851.431	21879		851.431	2145.84
	852.121	21632.6		852.121	1973.89
	852.812	23103.1		852.812	1930.36
	853.502	23859.6		853.502	1924.97
	854.193	24119		854.193	2066.72
	854.883	23189.9		854.883	2067.9
	855.574	20432		855.574	1845.9
	856.264	20164.6		856.264	1925.98
	856.955	21310.1		856.955	2038.27
	857.645	21238		857.645	2038.11
	858.336	20562.2		858.336	2057.82
	859.026	19128.2		859.026	1950.48
	859.717	17839.2		859.717	1890.71
	860.408	17712.5		860.408	1807.23
	861.098	18328.3		861.098	1759.95
	861.789	18270.1		861.789	1759.12
	862.479	18841.5		862.479	1829.91
	863.17	20722		863.17	1886.67
	863.86	22347.3		863.86	1886.89
	864.551	24701.2		864.551	2003.59
	865.241	25631.4		865.241	2195.2
	865.932	26928.6		865.932	2505.14
	866.622	27364.4		866.622	2690.1
	867.313	28505.7		867.313	2655.13
	868.003	30325.9		868.003	2411.18
	868.694	31168.6		868.694	2311.07
	869.384	31211.4		869.384	2236.46
	870.075	29985.5		870.075	2381.05
	870.766	27429.2		870.766	2229.05
	871.456	26399.8		871.456	2002.82
	872.147	25842		872.147	1851.2
	872.837	24631.2		872.837	1842.12
	873.528	23611.4		873.528	1803.07
	874.218	21568		874.218	1819.36
	874.909	19743.7		874.909	1813.18
	875.599	18855.5		875.599	1776.13
	876.29	19691.9		876.29	1983.65
	876.98	20433.4		876.98	2097.93
	877.671	19589.2		877.671	1981.75
	878.361	17824.3		878.361	1815.21
	879.052	18235.3		879.052	1790.7
	879.742	19598.2		879.742	1892.79
	880.433	21781.7		880.433	2180.53
	881.124	23262.8		881.124	2319.03
	881.814	24087.3		881.814	2272.08
	882.505	26186.7		882.505	2188.03
	883.195	27896.3		883.195	2040.26
	883.886	29059		883.886	2023
	884.576	29557.6		884.576	1901.37
	885.267	28504.3		885.267	1854.24
	885.957	27673.7		885.957	1767.95
	886.648	25537.6		886.648	1824.88
	887.338	24197.7		887.338	1811.11
	888.029	23262.8		888.029	1985.55
	888.719	22534.4		888.719	2145.55
	889.41	20921.8		889.41	2071.77
	890.101	21328.3		890.101	1858.08
	890.791	22302		890.791	1744.31
	891.482	22435.2		891.482	1820.82
	892.172	23114.9		892.172	1836.89
	892.863	24250		892.863	1939.24
	893.553	24317.2		893.553	1867.01
	894.244	24594.3		894.244	1914.05
	894.934	24718.3		894.934	1984.12
	895.625	24258.4		895.625	2116.42
	896.315	22933		896.315	2218.76
	897.006	22519.7		897.006	2134.69
	897.696	23699.5		897.696	1903.54
	898.387	24453.1		898.387	1976.25
	899.078	23890.6		899.078	1948.33
	899.768	21695.9		899.768	1908.57
	900.459	20398.8		900.459	2070.4
	901.149	20748.9		901.149	2077.73
	901.84	21978.6		901.84	2140.74
	902.53	22045		902.53	2146.33
	903.221	20976.3		903.221	2357.78
	903.911	20515.7		903.911	2496.75
	904.602	20599.7		904.602	2534.49
	905.292	20814.7		905.292	2218.42
	905.983	21750.7		905.983	2073.52
	906.673	23617.6		906.673	2141.15
	907.364	25527.5		907.364	2072.48
	908.055	25929.1		908.055	1864.58
	908.745	24181.6		908.745	1737.77
	909.436	24028.2		909.436	1763.8
	910.126	24241		910.126	1856.6
	910.817	25051.5		910.817	1817.21
	911.507	27068.7		911.507	1772.64
	912.198	28660		912.198	1977.81
	912.888	28361.1		912.888	2130.64
	913.579	27893.8		913.579	2262.8
	914.269	26502.8		914.269	2348.41
	914.96	24630.4		914.96	2078.82
	915.65	23578.6		915.65	1840.12
	916.341	22836.3		916.341	1868.74
	917.031	22501.6		917.031	1726.67
	917.722	23558.9		917.722	1746.76
	918.413	25433.2		918.413	1817.34
	919.103	28642		919.103	1805.76
	919.794	31669.2		919.794	1885.18
	920.484	31918.4		920.484	1800.98
	921.175	30977.5		921.175	1885.28
	921.865	30067.4		921.865	1873.93
	922.556	29156.1		922.556	1872.66
	923.246	27688.4		923.246	1927.18
	923.937	25670.5		923.937	1874.83
	924.627	24778.1		924.627	1856.57
	925.318	25938.4		925.318	1928.23
	926.008	26574.1		926.008	1960.71
	926.699	26185		926.699	2072.65
	927.389	25681.7		927.389	2106.12
	928.08	26175.7		928.08	2101.81
	928.771	24728.3		928.771	1947.65
	929.461	22108.9		929.461	1838.83
	930.152	20859		930.152	1813.45
	930.842	20569.6		930.842	1863.9
	931.533	20011.8		931.533	1917.36
	932.223	20536.7		932.223	2002.86
	932.914	22614		932.914	1904.05
	933.604	24231		933.604	1851.64
	934.295	23759.3		934.295	1868.33
	934.985	21783.6		934.985	1867.38
	935.676	19880.9		935.676	1902.99
	936.366	18411.3		936.366	2113.12
	937.057	18545.8		937.057	2297.19
	937.747	19505.3		937.747	2401.34
	938.438	20113.6		938.438	2142.01
	939.129	20460.7		939.129	2097
	939.819	20220.9		939.819	2072.32
	940.51	19525.2		940.51	1999.97
	941.2	19028.2		941.2	2052.25
	941.891	18610.6		941.891	1953.63
	942.581	18671.1		942.581	1874.51
	943.272	18352.7		943.272	1903.14
	943.962	19090.5		943.962	1958.87
	944.653	20727.2		944.653	2043.32
	945.343	23454.5		945.343	2058.01
	946.034	28638.1		946.034	2007.64
	946.724	31573		946.724	2187.16
	947.415	31206.5		947.415	2249.26
	948.106	32015.7		948.106	2142.17
	948.796	32280.4		948.796	2388.22
	949.487	30864.1		949.487	2454.67
	950.177	30249.1		950.177	2446.25
	950.868	31254.5		950.868	2234.7
	951.558	32744.7		951.558	2058.39
	952.249	33780.7		952.249	2144.77
	952.939	34961.4		952.939	2156
	953.63	35110.2		953.63	2078.01
	954.32	34306.6		954.32	1937.57
	955.011	32363.4		955.011	1981.26
	955.701	29476.3		955.701	2023.54
	956.392	25432.8		956.392	1951.21
	957.083	24833		957.083	1941.11
	957.773	28845.3		957.773	1935.04
	958.464	33546.3		958.464	2014.1
	959.154	34111.2		959.154	2059.13
	959.845	31269.3		959.845	1921.42
	960.535	29207.9		960.535	1813.47
	961.226	29080		961.226	1891.1
	961.916	29875.6		961.916	1875.69
	962.607	30253.3		962.607	1989.46
	963.297	31049.5		963.297	2088.96
	963.988	31544.4		963.988	2005.25
	964.678	32282.8		964.678	1943.2
	965.369	32222.7		965.369	1951.2
	966.059	32843.7		966.059	2081.38
	966.75	33833.8		966.75	2299.89
	967.441	34639.6		967.441	2364.41
	968.131	34303.2		968.131	2194.95
	968.822	31642.8		968.822	1999.77
	969.512	30290.2		969.512	2260.39
	970.203	28799.2		970.203	2675.48
	970.893	27009.7		970.893	2534.09
	971.584	26921		971.584	2043.02
	972.274	28365.5		972.274	1998.03
	972.965	28092.5		972.965	1988.53
	973.655	27943.6		973.655	1933.74
	974.346	29356.5		974.346	2010.46
	975.036	30700.5		975.036	2055.44
	975.727	29991.9		975.727	2139.99
	976.418	29186.3		976.418	2196.56
	977.108	29555.2		977.108	2252.57
	977.799	32414.5		977.799	2245.25
	978.489	33888.5		978.489	2501.24
	979.18	35513.5		979.18	2583.66
	979.87	35650.8		979.87	2341.52
	980.561	33990.9		980.561	2077.67
	981.251	32466.9		981.251	1843.06
	981.942	29553.9		981.942	1757.79
	982.632	26548.2		982.632	1784.63
	983.323	24005		983.323	1877.14
	984.013	23363.3		984.013	1833.93
	984.704	23110.5		984.704	1940.1
	985.394	23566.9		985.394	2028.64
	986.085	24300.8		986.085	1936.67
	986.776	25465.7		986.776	1900.26
	987.466	28118.5		987.466	2094.97
	988.157	28326.3		988.157	2184.59
	988.847	27055.2		988.847	2004.84
	989.538	26292.8		989.538	1972.27
	990.228	26428.7		990.228	2010.72
	990.919	27704.5		990.919	2051.35
	991.609	30351.6		991.609	1904.99
	992.3	32293.2		992.3	1823.22
	992.99	31761.8		992.99	1858.66
	993.681	28879.2		993.681	1908.94
	994.371	27662.3		994.371	1907.63
	995.062	28052.6		995.062	1879.57
	995.753	28389.3		995.753	1825.52
	996.443	27340		996.443	1874.25
	997.134	25605		997.134	1879.14
	997.824	24343		997.824	1927.84
	998.515	23027.5		998.515	2018.22
	999.205	23036.5		999.205	1956.26
	999.896	22703.6		999.896	1924.29
	1000.59	22379.1		1000.59	1917.55
	1001.28	22999.2		1001.28	1996.5
	1001.97	24851.7		1001.97	2229.78
	1002.66	27056.5		1002.66	2299.24
	1003.35	27879		1003.35	2339.14
	1004.04	28198.9		1004.04	2480.39
	1004.73	27938.4		1004.73	2449.89
	1005.42	28483.2		1005.42	2259.65
	1006.11	30806		1006.11	2317.24
	1006.8	33865.1		1006.8	2438.57
	1007.49	35367.4		1007.49	2388.64
	1008.18	34483.7		1008.18	2140.61
	1008.87	33209.4		1008.87	2112.98
	1009.56	32381.1		1009.56	2544.27
	1010.25	31030.2		1010.25	2587.76
	1010.94	29107.7		1010.94	2456.75
	1011.63	26692.7		1011.63	2330.3
	1012.33	26237.1		1012.33	2277.53
	1013.02	27094.3		1013.02	2228.59
	1013.71	27167.3		1013.71	2263.18
	1014.4	27354.9		1014.4	2116.58
	1015.09	27803.2		1015.09	1965.83
	1015.78	28134.1		1015.78	2045.3
	1016.47	28432.8		1016.47	2019.09
	1017.16	28625.1		1017.16	2021.65
	1017.85	28509.1		1017.85	2012.6
	1018.54	29005.6		1018.54	1971.62
	1019.23	28480.3		1019.23	1901.22
	1019.92	28116.7		1019.92	1902.76
	1020.61	28482.3		1020.61	1941.34
	1021.3	28398.2		1021.3	2055.57
	1021.99	26838.4		1021.99	2137.94
	1022.68	25988.7		1022.68	2192.75
	1023.37	27005.6		1023.37	2195.48
	1024.06	30079		1024.06	2287.47
	1024.76	33157.6		1024.76	2153.56
	1025.45	35621.2		1025.45	2065.56
	1026.14	37444.6		1026.14	2040.07
	1026.83	35171.8		1026.83	1996.92
	1027.52	31690.1		1027.52	2046.99
	1028.21	32668.4		1028.21	2119.85
	1028.9	35339.3		1028.9	2143.89
	1029.59	37713.1		1029.59	2014.53
	1030.28	38106.5		1030.28	1894.99
	1030.97	36187.6		1030.97	2050.01
	1031.66	34920.4		1031.66	2064.49
	1032.35	31680.1		1032.35	2039.32
	1033.04	27720.1		1033.04	2036.26
	1033.73	25387.7		1033.73	2025.25
	1034.42	23728.5		1034.42	1949.83
	1035.11	21879.4		1035.11	2034.44
	1035.8	21978.6		1035.8	2316.3
	1036.49	22655.2		1036.49	2396.03
	1037.18	23958.8		1037.18	2290.44
	1037.88	25744.6		1037.88	1954.79
	1038.57	30622		1038.57	2004.36
	1039.26	32650		1039.26	2024.93
	1039.95	30526.7		1039.95	2030.13
	1040.64	29779.9		1040.64	2278.69
	1041.33	30299.6		1041.33	2368.9
	1042.02	28143.2		1042.02	2280.11
	1042.71	26765.3		1042.71	2014.43
	1043.4	24517.1		1043.4	1864.88
	1044.09	22139.9		1044.09	1872.19
	1044.78	21629.9		1044.78	1818.78
	1045.47	20638.5		1045.47	1924.6
	1046.16	19498.5		1046.16	1958.19
	1046.85	19268.1		1046.85	1978.27
	1047.54	19779.1		1047.54	2016.05
	1048.23	21273.2		1048.23	2095.47
	1048.92	23389.2		1048.92	2223.69
	1049.61	25018.2		1049.61	2170.31
	1050.31	29842.8		1050.31	1935.45
	1050.99	30682		1050.99	1952.58
	1051.69	28247.7		1051.69	2001.17
	1052.38	28600.2		1052.38	2289.44
	1053.07	28342		1053.07	2326.21
	1053.76	26633.9		1053.76	2360.13
	1054.45	25641.2		1054.45	2548.31
	1055.14	27807.6		1055.14	2558.79
	1055.83	29449.3		1055.83	2351.07
	1056.52	30655.2		1056.52	2167.48
	1057.21	31316.3		1057.21	2081.18
	1057.9	31536.6		1057.9	1934.08
	1058.59	34543.1		1058.59	2026.12
	1059.28	36094.4		1059.28	2545.46
	1059.97	34323.9		1059.97	3189.04
	1060.66	33250.6		1060.66	3469.9
	1061.35	32644.8		1061.35	2823.33
	1062.04	31002.8		1062.04	2357.61
	1062.73	29661.7		1062.73	2094.07
	1063.42	30358.4		1063.42	2026.81
	1064.12	32116.9		1064.12	1990.1
	1064.81	33813.3		1064.81	2108.76
	1065.5	34282.1		1065.5	2177.19
	1066.19	35590.2		1066.19	2014.18
	1066.88	35399.3		1066.88	1970.05
	1067.57	34360		1067.57	1902.87
	1068.26	35185.7		1068.26	1949.93
	1068.95	37592.6		1068.95	1904.32
	1069.64	33041.3		1069.64	1919.83
	1070.33	28318.5		1070.33	1983.75
	1071.02	26095.2		1071.02	2001.23
	1071.71	25256.7		1071.71	1964.61
	1072.4	24488.4		1072.4	2004.52
	1073.09	23491.4		1073.09	1862.69
	1073.78	24751.6		1073.78	1989.7
	1074.47	24396		1074.47	2292.57
	1075.16	24678.9		1075.16	3009.44
	1075.86	24365.1		1075.86	3016.19
	1076.55	23401		1076.55	2631.37
	1077.24	23398.9		1077.24	2710.33
	1077.93	25776.2		1077.93	2575.01
	1078.62	27254.1		1078.62	2411.04
	1079.31	27819.1		1079.31	2232.37
	1080	29187.5		1080	2590.78
	1080.69	31147.6		1080.69	2917.04
	1081.38	34096.1		1081.38	2421.33
	1082.07	36478.5		1082.07	2029.33
	1082.76	37252.9		1082.76	2013.43
	1083.45	35498.4		1083.45	2066.99
	1084.14	34351		1084.14	2083.26
	1084.83	34471.9		1084.83	2111.27
	1085.52	33919.7		1085.52	1927.16
	1086.21	32512.2		1086.21	1933.05
	1086.9	32056.1		1086.9	1948.56
	1087.59	30955.5		1087.59	1966.74
	1088.28	29951.8		1088.28	2209.28
	1088.97	29462.7		1088.97	2896.49
	1089.66	29664.6		1089.66	2701.7
	1090.36	30550.9		1090.36	2337.45
	1091.05	34089.2		1091.05	2351.74
	1091.74	35971.8		1091.74	2241.03
	1092.43	36716.7		1092.43	2132.2
	1093.12	36779.7		1093.12	2159.51
	1093.81	37133		1093.81	2250.85
	1094.5	37831		1094.5	2119.52
	1095.19	34948.3		1095.19	2109.73
	1095.88	32462.6		1095.88	2082.95
	1096.57	31732.3		1096.57	1995.14
	1097.26	31441.9		1097.26	1969.87
	1097.95	29068.1		1097.95	2056.84
	1098.64	27370.5		1098.64	2101.05
	1099.33	26794.7		1099.33	2259.06
	1100.02	25965		1100.02	2320.78
	1100.71	25942		1100.71	2120.04
	1101.4	25889.8		1101.4	2016.83
	1102.1	26317.2		1102.1	1971.69
	1102.79	29475.8		1102.79	2012.2
	1103.48	33732.4		1103.48	2021.91
	1104.17	36424.3		1104.17	2108.88
	1104.86	36749.6		1104.86	2074.47
	1105.55	33248		1105.55	2015.09
	1106.24	33387.2		1106.24	2108.88
	1106.93	34130.6		1106.93	2022.93
	1107.62	32692.6		1107.62	1931.61
	1108.31	31124.2		1108.31	1937.35
	1109	30528.5		1109	1912.73
	1109.69	29323.4		1109.69	1925.6
	1110.38	28110.7		1110.38	2122.78
	1111.07	28794.4		1111.07	2607.02
	1111.76	29947.3		1111.76	2687.46
	1112.45	31986.3		1112.45	2282.13
	1113.14	34651.4		1113.14	2057.19
	1113.83	31734.1		1113.83	2059.5
	1114.53	28723.3		1114.53	2056.42
	1115.21	26372.4		1115.21	1895.18
	1115.91	24867.4		1115.91	1837.01
	1116.6	24264.3		1116.6	1853.16
	1117.29	24364.5		1117.29	1859.09
	1117.98	23998		1117.98	1815.02
	1118.67	24992.7		1118.67	1828.12
	1119.36	26337.4		1119.36	1863.8
	1120.05	26883.4		1120.05	1803.52
	1120.74	25864.4		1120.74	1916.89
	1121.43	25696.6		1121.43	1897.19
	1122.12	26477.8		1122.12	1965.63
	1122.81	28367.7		1122.81	1839.93
	1123.5	29489.3		1123.5	1727.49
	1124.19	28163.8		1124.19	1770.63
	1124.88	26587.7		1124.88	1845.02
	1125.57	26798.3		1125.57	1886.17
	1126.26	28171.7		1126.26	2041.45
	1126.95	28304.3		1126.95	2142.5
	1127.64	30471		1127.64	2490.03
	1128.34	31635.4		1128.34	3147.97
	1129.03	31566.9		1129.03	2896.21
	1129.72	30810		1129.72	2379.48
	1130.41	30176.6		1130.41	2225.16
	1131.1	31227.7		1131.1	2134.72
	1131.79	32549.9		1131.79	2071.93
	1132.48	31986		1132.48	2206.74
	1133.17	30303.7		1133.17	2064.79
	1133.86	28929		1133.86	1925.01
	1134.55	27580.4		1134.55	2303.54
	1135.24	27499.4		1135.24	2636.84
	1135.93	25736.1		1135.93	2651.81
	1136.62	27150.8		1136.62	2467.9
	1137.31	27828.2		1137.31	2302.25
	1138	29714.5		1138	2211.74
	1138.69	31933.2		1138.69	2165.04
	1139.38	33006.2		1139.38	2007.31
	1140.07	33703.1		1140.07	1918.82
	1140.77	32989.1		1140.77	1877.53
	1141.46	31981		1141.46	1901.14
	1142.15	30405.8		1142.15	2079.98
	1142.84	29955.5		1142.84	2398.53
	1143.53	29900.7		1143.53	2248.29
	1144.22	30750.4		1144.22	2060.8
	1144.91	32120.4		1144.91	1910.7
	1145.6	32871.7		1145.6	1952.51
	1146.29	33743.2		1146.29	2119.24
	1146.98	34524.4		1146.98	2153.78
	1147.67	33928		1147.67	1903.4
	1148.36	32482.4		1148.36	1771.5
	1149.05	32056.5		1149.05	1661.53
	1149.74	33323.2		1149.74	1702.6
	1150.43	33075.2		1150.43	1720.36
	1151.12	31225.6		1151.12	1758.21
	1151.81	28913.6		1151.81	1760.47
	1152.5	27532.6		1152.5	1698.85
	1153.19	26603		1153.19	1716.62
	1153.88	26073.2		1153.88	1785.57
	1154.58	26458.8		1154.58	1701.21
	1155.27	28945.3		1155.27	1710.77
	1155.96	31013.8		1155.96	2003.18
	1156.65	31861.7		1156.65	2412.53
	1157.34	30624.7		1157.34	2770.05
	1158.03	29070.2		1158.03	3007.92
	1158.72	28874.4		1158.72	2660.92
	1159.41	26765		1159.41	2235.27
	1160.1	24329.2		1160.1	2027.37
	1160.79	25030.5		1160.79	1988.77
	1161.48	25919.8		1161.48	2102.29
	1162.17	27086.8		1162.17	2088.6
	1162.86	28190.6		1162.86	1931.62
	1163.55	29182.6		1163.55	2043.21
	1164.24	31187.9		1164.24	2172.91
	1164.93	36068.6		1164.93	2173.84
	1165.62	39802.2		1165.62	2187.7
	1166.32	41428.9		1166.32	2258.25
	1167.01	42747.7		1167.01	2157.85
	1167.7	41536.3		1167.7	1986.36
	1168.39	40065.6		1168.39	1904.14
	1169.08	38825.6		1169.08	1837.48
	1169.77	37683.1		1169.77	1799.4
	1170.46	37498.6		1170.46	2049.32
	1171.15	36936.3		1171.15	2125.79
	1171.84	37636.9		1171.84	2141.15
	1172.53	37209.8		1172.53	2091.52
	1173.22	35090.7		1173.22	2118.96
	1173.91	34541.6		1173.91	2426.66
	1174.6	33691.4		1174.6	2462.78
	1175.29	34910.5		1175.29	2394.27
	1175.98	36276.1		1175.98	2248.99
	1176.67	34626.1		1176.67	2298.99
	1177.36	33785.5		1177.36	2344.31
	1178.05	33781.4		1178.05	2294.95
	1178.74	33997.1		1178.74	2146.01
	1179.43	34623.3		1179.43	2199.77
	1180.13	34102.3		1180.13	2600.96
	1180.82	34711.8		1180.82	3249.27
	1181.51	35087.5		1181.51	3112.19
	1182.2	34803		1182.2	2766.62
	1182.89	34855.4		1182.89	2821.75
	1183.58	34288		1183.58	2407.66
	1184.27	33506.6		1184.27	2134.97
	1184.96	32638		1184.96	2142.79
	1185.65	32718.4		1185.65	2468.87
	1186.34	33309.8		1186.34	2341.04
	1187.03	34758.6		1187.03	2297.11
	1187.72	35066.1		1187.72	2149.41
	1188.41	33962		1188.41	2013.2
	1189.1	32400.6		1189.1	1961.72
	1189.79	30659.4		1189.79	1823.23
	1190.48	28603.3		1190.48	1900.16
	1191.17	29000.7		1191.17	1965.38
	1191.87	29953.5		1191.87	2112.69
	1192.56	30681.3		1192.56	2124.04
	1193.25	30451.2		1193.25	1981.74
	1193.94	31280.1		1193.94	2005.92
	1194.63	33176.9		1194.63	1955.93
	1195.32	34904.6		1195.32	2127.34
	1196.01	33488.8		1196.01	2507.2
	1196.7	30758.3		1196.7	2520.76
	1197.39	28940.9		1197.39	2861.15
	1198.08	27638.6		1198.08	3789.61
	1198.77	27733		1198.77	3202.38
	1199.46	26512.3		1199.46	2374.12
	1200.15	26036.4		1200.15	2009.91
	1200.84	27672		1200.84	1959.99
	1201.53	31021.3		1201.53	2163.59
	1202.22	33288.7		1202.22	2347.2
	1202.91	34966.5		1202.91	2347.26
	1203.6	36085.9		1203.6	2202.57
	1204.29	35603.8		1204.29	2090.2
	1204.98	36020.5		1204.98	1931.35
	1205.67	35747.8		1205.67	1911.87
	1206.37	37302.8		1206.37	2060.82
	1207.06	41326.8		1207.06	2284.23
	1207.75	40859.7		1207.75	2601.64
	1208.44	40334.7		1208.44	2481.31
	1209.13	39658.2		1209.13	2388.47
	1209.82	37987.5		1209.82	2344.92
	1210.51	37085.8		1210.51	2405.94
	1211.2	39242.3		1211.2	2396.15
	1211.89	42001.5		1211.89	2601.1
	1212.58	43274.9		1212.58	2261.24
	1213.27	42272.5		1213.27	2107.28
	1213.96	41204.4		1213.96	2119.5
	1214.65	42077.9		1214.65	2055.86
	1215.34	41677.9		1215.34	1977.72
	1216.03	40795.7		1216.03	2086.39
	1216.72	39154.3		1216.72	2184.21
	1217.41	38812.1		1217.41	2354.63
	1218.11	38242.6		1218.11	2663.76
	1218.8	38012.4		1218.8	2851.34
	1219.49	37551.1		1219.49	3321.04
	1220.18	35348.5		1220.18	3794.47
	1220.87	34557.3		1220.87	3725.03
	1221.56	34957.3		1221.56	3009.44
	1222.25	35995.7		1222.25	2488.17
	1222.94	35561.6		1222.94	2189.92
	1223.63	33633.9		1223.63	2458.22
	1224.32	33013.7		1224.32	2498.66
	1225.01	34245.5		1225.01	3137.14
	1225.7	36244.7		1225.7	3416.86
	1226.39	38482.8		1226.39	3075.36
	1227.08	40795.4		1227.08	2505.2
	1227.77	40427.7		1227.77	2366.38
	1228.46	39342.8		1228.46	2130.74
	1229.15	38123.3		1229.15	2237.84
	1229.84	38562		1229.84	2376.51
	1230.54	41415.3		1230.54	2516.67
	1231.22	42399.2		1231.22	2483.34
	1231.92	43284		1231.92	2370.08
	1232.61	44603.5		1232.61	2324.33
	1233.3	44133.1		1233.3	2308.83
	1233.99	42528.3		1233.99	2252.19
	1234.68	41874.6		1234.68	2259.67
	1235.37	43693.3		1235.37	2940.6
	1236.06	44739.4		1236.06	3698.88
	1236.75	42466.9		1236.75	3505.29
	1237.44	38271.1		1237.44	2853.76
	1238.13	36660.7		1238.13	2603.08
	1238.82	37262.2		1238.82	2903.93
	1239.51	35709.9		1239.51	2714.3
	1240.2	34877.7		1240.2	2591.79
	1240.89	36338.1		1240.89	3347.37
	1241.58	36991.3		1241.58	3267.48
	1242.27	38072		1242.27	3127.53
	1242.96	39469.3		1242.96	2950.41
	1243.65	40494.2		1243.65	2758.14
	1244.35	39880.2		1244.35	2571.43
	1245.04	39922		1245.04	2419.1
	1245.73	40025.1		1245.73	2400.56
	1246.42	40498.4		1246.42	2345.09
	1247.11	40665.8		1247.11	2572.64
	1247.8	42441.7		1247.8	2698.68
	1248.49	45888.4		1248.49	2653.34
	1249.18	47486.4		1249.18	2625.01
	1249.87	46962		1249.87	2599.33
	1250.56	45685.5		1250.56	2317.13
	1251.25	45990.4		1251.25	2226.44
	1251.94	46100.2		1251.94	2303.74
	1252.63	41110.6		1252.63	2577.74
	1253.32	36542.7		1253.32	2909.6
	1254.01	36340.4		1254.01	3008.89
	1254.7	36605.7		1254.7	2770.61
	1255.39	39068.9		1255.39	2580.03
	1256.08	42046.5		1256.08	2387.52
	1256.78	42459.1		1256.78	2272.98
	1257.47	43560.2		1257.47	2313.23
	1258.16	45327.2		1258.16	2738.52
	1258.85	46281.2		1258.85	3364.13
	1259.54	44127.8		1259.54	3879.62
	1260.23	42590.4		1260.23	3496.93
	1260.92	41728.9		1260.92	2880.16
	1261.61	40154		1261.61	2374.68
	1262.3	39298		1262.3	2251.17
	1262.99	38844.6		1262.99	2260.96
	1263.68	37665.3		1263.68	2470.09
	1264.37	36500.3		1264.37	3024.85
	1265.06	36290		1265.06	3700.41
	1265.75	35153.9		1265.75	3614.78
	1266.44	35446.6		1266.44	2981.84
	1267.13	36585.4		1267.13	2293.8
	1267.82	36679.4		1267.82	2018.77
	1268.51	34722.7		1268.51	2074.7
	1269.2	33116.5		1269.2	2494.84
	1269.89	34101.6		1269.89	2571.21
	1270.59	34312.9		1270.59	2513.94
	1271.28	34675.3		1271.28	3065.78
	1271.97	36857.7		1271.97	2899.85
	1272.66	38459.5		1272.66	2476.82
	1273.35	35926.9		1273.35	2157.13
	1274.04	32625.2		1274.04	1968.64
	1274.73	30514.9		1274.73	1959.69
	1275.42	29685.7		1275.42	2153.63
	1276.11	30101.3		1276.11	2103.52
	1276.8	30124.2		1276.8	2065.83
	1277.49	30391.2		1277.49	2085.53
	1278.18	31742.3		1278.18	2025.26
	1278.87	32415.3		1278.87	1969.38
	1279.56	32922.5		1279.56	2021.13
	1280.25	34981.7		1280.25	2244.49
	1280.94	38112.1		1280.94	2422.95
	1281.63	38900.3		1281.63	2202.12
	1282.33	39773.3		1282.33	2015.85
	1283.02	40770.1		1283.02	1988.96
	1283.71	39283.8		1283.71	2033.11
	1284.4	37958.5		1284.4	1978.26
	1285.09	37330.9		1285.09	1943.55
	1285.78	35820.5		1285.78	2101.24
	1286.47	33219.6		1286.47	2288.8
	1287.16	31870.6		1287.16	2545.97
	1287.85	31333		1287.85	2884.01
	1288.54	31000.8		1288.54	2563.97
	1289.23	30473.4		1289.23	2216.07
	1289.92	30983.1		1289.92	2213.11
	1290.61	32287.7		1290.61	2400.35
	1291.3	32557.4		1291.3	2616.26
	1291.99	32573.7		1291.99	2686.2
	1292.68	31179.3		1292.68	2498.68
	1293.37	30591		1293.37	2224.6
	1294.06	30637.5		1294.06	2185.13
	1294.76	32844.7		1294.76	2527.9
	1295.44	37172.1		1295.44	2611.42
	1296.13	43298.8		1296.13	3071.72
	1296.83	47837.5		1296.83	3534.95
	1297.52	49345.5		1297.52	2675.86
	1298.21	48441.9		1298.21	2295.07
	1298.9	46326.1		1298.9	2331.56
	1299.59	45335.3		1299.59	2254.36
	1300.28	40830.8		1300.28	2266.84
	1300.97	36248.8		1300.97	2551.09
	1301.66	35183.2		1301.66	2743.8
	1302.35	35310.1		1302.35	2573.33
	1303.04	37172.3		1303.04	2559.28
	1303.73	40610.1		1303.73	2784.97
	1304.42	43688.5		1304.42	3195.92
	1305.11	45808.6		1305.11	2577.48
	1305.8	49077.5		1305.8	2298.35
	1306.49	50111		1306.49	2079.42
	1307.18	49329.1		1307.18	2233.07
	1307.88	48229		1307.88	2215.71
	1308.57	45103.2		1308.57	2334.5
	1309.26	43247.3		1309.26	2250.25
	1309.95	43281.6		1309.95	2263.41
	1310.64	43755.6		1310.64	2136.24
	1311.33	42945		1311.33	2075.35
	1312.02	40603.4		1312.02	2055.99
	1312.71	40600.2		1312.71	2199.83
	1313.4	42938.3		1313.4	2349.28
	1314.09	44654.7		1314.09	2435.83
	1314.78	44608		1314.78	2320.48
	1315.47	44009.4		1315.47	2204.93
	1316.16	42314.7		1316.16	2212.04
	1316.85	40144.7		1316.85	2313.9
	1317.54	38064.1		1317.54	2366.26
	1318.23	36676.2		1318.23	2425.64
	1318.92	34274.9		1318.92	2596.24
	1319.61	33208.9		1319.61	2494.39
	1320.3	33966.2		1320.3	2330.33
	1320.99	35671.1		1320.99	2326.87
	1321.68	37089		1321.68	2315.55
	1322.38	36387.6		1322.38	2317.15
	1323.07	34445.9		1323.07	2384.9
	1323.76	34122.9		1323.76	2529.39
	1324.45	35230.4		1324.45	2645.63
	1325.14	37025.4		1325.14	2673.28
	1325.83	37886.7		1325.83	2668.99
	1326.52	39160.9		1326.52	2704.06
	1327.21	39769.6		1327.21	2777.28
	1327.9	40641.6		1327.9	2484.72
	1328.59	39710.7		1328.59	2340.04
	1329.28	39303.6		1329.28	2481.08
	1329.97	41596.3		1329.97	2715.04
	1330.66	45547.5		1330.66	2347.72
	1331.35	46107.3		1331.35	2160.98
	1332.04	44605.4		1332.04	2245.43
	1332.73	45457.9		1332.73	2283.04
	1333.42	46078.1		1333.42	2317.08
	1334.12	43660.8		1334.12	2255.28
	1334.81	40460.3		1334.81	2152.92
	1335.5	39568.5		1335.5	2413.86
	1336.19	38800.2		1336.19	2430.97
	1336.88	37276.2		1336.88	2284.04
	1337.57	34284.8		1337.57	2347.05
	1338.26	32985		1338.26	2342.74
	1338.95	32140.6		1338.95	2545.97
	1339.64	32716.4		1339.64	2309.36
	1340.33	31276.4		1340.33	2342.65
	1341.02	29625		1341.02	2230.76
	1341.71	28862.8		1341.71	2127.85
	1342.4	28980.2		1342.4	2183.58
	1343.09	30663.2		1343.09	2683.06
	1343.78	34118.3		1343.78	2656.35
	1344.47	37133.6		1344.47	2431.28
	1345.16	37487.6		1345.16	2257.2
	1345.85	39128.6		1345.85	2254.97
	1346.55	41230		1346.55	2355.64
	1347.23	43521.9		1347.23	2558.21
	1347.93	44944.7		1347.93	3021.04
	1348.62	44788.8		1348.62	3570.32
	1349.31	45757.2		1349.31	2955.23
	1350	46478.2		1350	2347.05
	1350.69	46200.2		1350.69	2327.09
	1351.38	41411.1		1351.38	2226.39
	1352.07	35316.3		1352.07	2252.05
	1352.76	32293.1		1352.76	2132.28
	1353.45	31390.8		1353.45	2129.83
	1354.14	32225.2		1354.14	2128.15
	1354.83	33106.3		1354.83	2131.58
	1355.52	32115.1		1355.52	2135.19
	1356.21	31411.7		1356.21	2481.82
	1356.9	32433.3		1356.9	2602.41
	1357.59	34820.4		1357.59	3369.71
	1358.28	36818.4		1358.28	4602.16
	1358.97	36475.9		1358.97	5235.3
	1359.66	36985.4		1359.66	4321.58
	1360.36	39097.8		1360.36	3282.21
	1361.05	39299.1		1361.05	2800.25
	1361.74	34148.8		1361.74	2639.14
	1362.43	29726.3		1362.43	2742.47
	1363.12	29360.1		1363.12	3145.48
	1363.81	30811.2		1363.81	3124.73
	1364.5	30801.9		1364.5	3371.8
	1365.19	31112.6		1365.19	3430.68
	1365.88	32507.6		1365.88	3418.37
	1366.57	36453.8		1366.57	3308.99
	1367.26	42282.6		1367.26	2998.49
	1367.95	46124.8		1367.95	2689.39
	1368.64	46586.3		1368.64	2450.66
	1369.33	46090.1		1369.33	2312.86
	1370.02	46445.8		1370.02	2263.18
	1370.71	45801.1		1370.71	2540.45
	1371.4	45554.2		1371.4	3133.03
	1372.09	46592		1372.09	3222.23
	1372.79	47007		1372.79	2682.46
	1373.48	45939.3		1373.48	2278.1
	1374.17	45092.8		1374.17	2367.49
	1374.86	45601.5		1374.86	2625.38
	1375.55	46070.8		1375.55	2561.55
	1376.24	45137.6		1376.24	2312.46
	1376.93	43899.5		1376.93	2169.11
	1377.62	42748.7		1377.62	2353.92
	1378.31	41825.5		1378.31	2696.31
	1379	43666.9		1379	3614.59
	1379.69	45258.8		1379.69	4972.82
[truncated: 347 more rows]

## Sheet: ii
F-Actin	0	44437.4	pMyosin II	0	2788.29
	0.691	45556.1		0.691	2858.78
	1.381	48078		1.381	2817.52
	2.072	51001.1		2.072	2789.47
	2.762	54215		2.762	2799.99
	3.453	56658.5		3.453	2826.06
	4.143	57104.5		4.143	2915.97
	4.834	56418.9		4.834	3331.85
	5.524	56536.5		5.524	3246.59
	6.215	58221		6.215	3026.32
	6.905	59992.8		6.905	2907.76
	7.596	61247.9		7.596	3015.58
	8.286	61614.2		8.286	3102.31
	8.977	62235.7		8.977	2929.83
	9.668	61505.4		9.668	2828.49
	10.358	60180.2		10.358	2777.69
	11.049	57780.6		11.049	2770.07
	11.739	53932.7		11.739	2837.14
	12.43	50588.5		12.43	2732.27
	13.12	48075.4		13.12	2805.31
	13.811	44744.5		13.811	2882.49
	14.501	41777.1		14.501	2714.2
	15.192	41067.8		15.192	2655.77
	15.882	39054.9		15.882	2595.03
	16.573	37156.4		16.573	2493.5
	17.263	36835.9		17.263	2437.19
	17.954	36541.2		17.954	2410.55
	18.644	37133.3		18.644	2323.73
	19.335	37891		19.335	2212.01
	20.026	39507		20.026	2110.46
	20.716	40216.7		20.716	2005.37
	21.407	40337.8		21.407	2113.29
	22.097	40368.4		22.097	2341.12
	22.788	39436.8		22.788	2530.58
	23.478	40188.2		23.478	2429
	24.169	43181.1		24.169	2431.89
	24.859	41400.5		24.859	2410.19
	25.55	36613.5		25.55	2472.36
	26.24	34278.7		26.24	2657.39
	26.931	31338.6		26.931	3126.52
	27.621	29126.8		27.621	3097.23
	28.312	28129.2		28.312	2759.37
	29.003	26974.7		29.003	2430.76
	29.693	25624.5		29.693	2255.23
	30.384	25420		30.384	2405.27
	31.074	26725.9		31.074	2490.71
	31.765	29232		31.765	2184.35
	32.455	32648.5		32.455	1975.08
	33.146	33445.5		33.146	1809.79
	33.836	32430.3		33.836	1766.61
	34.527	29506.2		34.527	1791.22
	35.217	26013.2		35.217	1765.86
	35.908	24395.1		35.908	1877.84
	36.598	25113.9		36.598	2039.2
	37.289	27234.4		37.289	2105.13
	37.979	29046.2		37.979	2014.15
	38.67	31234		38.67	2107.93
	39.361	37726.3		39.361	2065.48
	40.051	43256.4		40.051	2010.31
	40.742	40327.4		40.742	2029.83
	41.432	33256.1		41.432	2269.73
	42.123	29165.7		42.123	2496.87
	42.813	28129.8		42.813	2307.19
	43.504	27659.2		43.504	1915.18
	44.194	27262.1		44.194	1783.6
	44.885	25984.3		44.885	1805.96
	45.575	24179.2		45.575	1900.13
	46.266	23883.5		46.266	1898.22
	46.956	23089.9		46.956	1739.43
	47.647	22096.6		47.647	1591.61
	48.338	20929.2		48.338	1543.16
	49.028	19495.8		49.028	1552.48
	49.719	18047.8		49.719	1534.83
	50.409	18122.5		50.409	1587.97
	51.1	19606.4		51.1	1611.83
	51.79	22020.1		51.79	1770.19
	52.481	26694.6		52.481	1921.47
	53.171	30919.8		53.171	1951.54
	53.862	31911.6		53.862	2085.82
	54.552	32469.8		54.552	2152.93
	55.243	34999.5		55.243	2401.15
	55.933	40870.6		55.933	2452.76
	56.624	44894.2		56.624	2563.88
	57.314	42406.7		57.314	2597.7
	58.005	36859.3		58.005	2367.97
	58.696	35064.2		58.696	2182.04
	59.386	40388.3		59.386	2223.6
	60.077	51743		60.077	2696.89
	60.767	60435.9		60.767	3277.69
	61.458	58466.3		61.458	3036.28
	62.148	47315.4		62.148	2568.66
	62.839	37774.5		62.839	2329.85
	63.529	34828		63.529	2288.35
	64.22	37438.7		64.22	2410.67
	64.91	38034.3		64.91	2492.68
	65.601	38095.1		65.601	2236.72
	66.291	44036.4		66.291	2424.93
	66.982	46684.3		66.982	2479.91
	67.673	44784.5		67.673	2490.82
	68.363	38701.4		68.363	2386.91
	69.054	40841.9		69.054	2556.52
	69.744	47416.2		69.744	2543.66
	70.435	53090.5		70.435	2482.08
	71.125	55589.7		71.125	2598.42
	71.816	56976		71.816	2976.03
	72.506	52060.4		72.506	2888.14
	73.197	49726.8		73.197	2815.97
	73.887	57667.6		73.887	3225.36
	74.578	62970.9		74.578	3212.43
	75.268	56118.4		75.268	2869.14
	75.959	50385.8		75.959	2740.29
	76.649	51480.3		76.649	2747.23
	77.34	53836.7		77.34	2845.97
	78.031	47648.7		78.031	2761.76
	78.721	38439.3		78.721	2571.91
	79.412	34220		79.412	2622.6
	80.102	32623.4		80.102	2724.61
	80.793	32604.2		80.793	2624.15
	81.483	34321.8		81.483	2845.81
	82.174	38188.7		82.174	3237.75
	82.864	38182.5		82.864	3394.08
	83.555	34165.8		83.555	3012.24
	84.245	29934.9		84.245	2544.84
	84.936	31107.3		84.936	2271.32
	85.626	32308.8		85.626	2182.77
	86.317	32260.1		86.317	2089.55
	87.007	32379.1		87.007	1978.28
	87.698	31974.7		87.698	2017.02
	88.389	31259.2		88.389	2343.62
	89.079	28552.8		89.079	2510.55
	89.77	25718		89.77	2294.17
	90.46	24082.4		90.46	2037.47
	91.151	22026.4		91.151	1968.36
	91.841	19008.3		91.841	2408.48
	92.532	17825.7		92.532	2613.87
	93.222	18067.5		93.222	2719.66
	93.913	19911.5		93.913	2669.71
	94.603	26301.1		94.603	2224.64
	95.294	30386.1		95.294	2089.46
	95.984	25959.4		95.984	1910.71
	96.675	21679.8		96.675	2016.88
	97.366	20797.9		97.366	2018.38
	98.056	21560.9		98.056	1920.19
	98.747	24340		98.747	1905.59
	99.437	26928		99.437	1831.47
	100.128	25690.4		100.128	1940.9
	100.818	25207.7		100.818	2021.78
	101.509	26228.8		101.509	1980.23
	102.199	26281.6		102.199	2103.59
	102.89	25637.1		102.89	2236.32
	103.58	26287.8		103.58	2596.23
	104.271	27150.8		104.271	3073.43
	104.961	27472.3		104.961	2897.43
	105.652	26937.5		105.652	2712
	106.342	25801.9		106.342	2515.72
	107.033	25507.8		107.033	2104.8
	107.724	25934.1		107.724	2408.6
	108.414	26667.3		108.414	3170.23
	109.105	25828		109.105	2803.42
	109.795	24075.6		109.795	2297.77
	110.486	22249.2		110.486	2168.81
	111.176	21489.1		111.176	1828.82
	111.867	20639.6		111.867	1774.85
	112.557	23296.1		112.557	1988.01
	113.248	24625.8		113.248	1946.66
	113.938	26030.6		113.938	1891.67
	114.629	28499.9		114.629	2184.88
	115.319	31504.9		115.319	2969.85
	116.01	33910.1		116.01	3099.98
	116.701	35333.6		116.701	2569.98
	117.391	36225.7		117.391	2441.1
	118.082	37572.1		118.082	2409.27
	118.772	35596		118.772	2285.06
	119.463	32433.9		119.463	2120.35
	120.153	30793.4		120.153	1884.83
	120.844	30513.6		120.844	1942.71
	121.534	32113.8		121.534	2196.53
	122.225	32055.4		122.225	2410.66
	122.915	29012.2		122.915	2284.65
	123.606	25879.4		123.606	2268.76
	124.296	26018.6		124.296	2022.42
	124.987	27975.3		124.987	1974.86
	125.678	27282.1		125.678	2315.03
	126.368	27190.3		126.368	2842.66
	127.059	29145.4		127.059	3242.02
	127.749	28922.2		127.749	2994.52
	128.44	27958.1		128.44	2542.89
	129.13	27647		129.13	2027.63
	129.821	26205.9		129.821	2017.33
	130.511	24509.6		130.511	2146.39
	131.202	22993.1		131.202	2315.62
	131.892	23112.6		131.892	2053.81
	132.583	23628.2		132.583	2146.74
	133.273	23841.5		133.273	2116.71
	133.964	23681.1		133.964	1822.38
	134.654	24475.7		134.654	1937.19
	135.345	25685.4		135.345	2143.88
	136.036	25841.1		136.036	2064.32
	136.726	26099.4		136.726	2067.31
	137.417	30664.1		137.417	2236.57
	138.107	33575.7		138.107	2192.24
	138.798	33217.8		138.798	1957.77
	139.488	32260.1		139.488	1908.9
	140.179	32113.4		140.179	1986.47
	140.869	30549.3		140.869	2084.98
	141.56	29421.2		141.56	2220.28
	142.25	30816		142.25	2604.1
	142.941	33804.7		142.941	2901.91
	143.631	36129.6		143.631	2449.39
	144.322	34144.9		144.322	2233.32
	145.012	33454.6		145.012	2162.83
	145.703	31725.6		145.703	2246.65
	146.394	28330.3		146.394	2377.01
	147.084	26603.4		147.084	2448.47
	147.775	27752.8		147.775	2102.27
	148.465	31232		148.465	2191.39
	149.156	33096.5		149.156	2366.62
	149.846	36076.2		149.846	2711.52
	150.537	39357.2		150.537	2642.07
	151.227	38689.5		151.227	2270.62
	151.918	37483.9		151.918	2352.22
	152.608	38543.2		152.608	2279.36
	153.299	36795.1		153.299	2137.69
	153.989	31848.8		153.989	2305.53
	154.68	29442.9		154.68	2668.93
	155.371	28700.9		155.371	2578.02
	156.061	28500.3		156.061	2244.02
	156.752	32640		156.752	2189.49
	157.442	32844.7		157.442	2350.67
	158.133	29855.9		158.133	2257.36
	158.823	26938		158.823	2415.31
	159.514	24385.2		159.514	3013.12
	160.204	25634.2		160.204	2539.67
	160.895	27413.5		160.895	2496.56
	161.585	27399		161.585	2141.19
	162.276	26662.6		162.276	1982.58
	162.966	27349.5		162.966	2047.78
	163.657	28506.2		163.657	2173.27
	164.348	28691.9		164.348	2473.96
	165.038	27773.6		165.038	2723.11
	165.729	28737.2		165.729	2873.35
	166.419	29931.9		166.419	3135.97
	167.11	31117.7		167.11	3003.49
	167.8	30684.3		167.8	3020.58
	168.491	29013.8		168.491	3002.05
	169.181	31858.2		169.181	2599.19
	169.872	37837.7		169.872	2561.33
	170.562	36262.6		170.562	2451.7
	171.253	32530.8		171.253	2617.93
	171.943	29184.5		171.943	3105.82
	172.634	27859.1		172.634	2880.66
	173.324	27367.9		173.324	2430.64
	174.015	26247.9		174.015	2424.61
	174.706	27332.4		174.706	2379.26
	175.396	28504.4		175.396	2725.69
	176.087	28959.2		176.087	2810.35
	176.777	28240		176.777	2401.49
	177.468	27129.6		177.468	2037.65
	178.158	25452.4		178.158	2067.99
	178.849	22581.4		178.849	2010.06
	179.539	20878.1		179.539	1995.87
	180.23	19584		180.23	1915.03
	180.92	20215		180.92	2025.46
	181.611	21467.3		181.611	2191.08
	182.301	22038.4		182.301	2494.04
	182.992	24357.3		182.992	2754.25
	183.682	27841		183.682	2278.32
	184.373	29835		184.373	2066.83
	185.064	29398.1		185.064	1901.4
	185.754	31647.3		185.754	1832.45
	186.445	36969.2		186.445	1975.28
	187.135	40904.7		187.135	2165.11
	187.826	37207.6		187.826	2262.86
	188.516	29665.8		188.516	2098.19
	189.207	25188		189.207	1907.3
	189.897	24323.8		189.897	1931.65
	190.588	24537.3		190.588	1911.41
	191.278	26448.5		191.278	2230.22
	191.969	28931.6		191.969	2563.39
	192.659	29884.4		192.659	2865.32
	193.35	28865.9		193.35	2630.67
	194.041	26535.1		194.041	2461.01
	194.731	24134.9		194.731	2377.8
	195.422	23206		195.422	2171.02
	196.112	23407.3		196.112	1946.1
	196.803	24807.7		196.803	2033.49
	197.493	26008.5		197.493	2054.57
	198.184	26409		198.184	2038.97
	198.874	27323.5		198.874	1911.34
	199.565	27369.9		199.565	1855.32
	200.255	26187.6		200.255	2171.1
	200.946	27091.6		200.946	2679.66
	201.636	28784.4		201.636	3112.22
	202.327	28190.4		202.327	2616.55
	203.018	26986.8		203.018	2258.62
	203.708	24992.2		203.708	2268
	204.399	23509.1		204.399	2224.84
	205.089	22580.9		205.089	1973.22
	205.78	22751.1		205.78	1917.59
	206.47	21769.2		206.47	2083.53
	207.161	20139.6		207.161	2193.85
	207.851	20077.9		207.851	2229.22
	208.542	20878.7		208.542	2155.4
	209.232	21052		209.232	1856.45
	209.923	22200.1		209.923	1883.33
	210.613	23907.1		210.613	1913.7
	211.304	26884.4		211.304	1967.51
	211.994	28398.6		211.994	2171.49
	212.685	29343.5		212.685	2401.03
	213.376	27755.9		213.376	2505.25
	214.066	27239.3		214.066	2470.86
	214.757	27661.8		214.757	2194
	215.447	28470.5		215.447	2018.39
	216.138	29093.3		216.138	2227.86
	216.828	29916.4		216.828	2435.46
	217.519	29897		217.519	2527.59
	218.209	29626.2		218.209	2484.91
	218.9	28764.8		218.9	2601.81
	219.59	28477.7		219.59	2519.62
	220.281	26536		220.281	2281.61
	220.971	23600.2		220.971	2259.34
	221.662	22202.5		221.662	2240.24
	222.353	21947.6		222.353	2281.47
	223.043	21538.3		223.043	2297.42
	223.734	21347.4		223.734	2281.23
	224.424	21643.7		224.424	2180.91
	225.115	21367		225.115	2219.91
	225.805	22629.3		225.805	2036.27
	226.496	24724.9		226.496	2097.44
	227.186	26251.1		227.186	2072.06
	227.877	25377.6		227.877	1969.04
	228.567	23435.8		228.567	2097.8
	229.258	22943.2		229.258	2405.26
	229.948	23457.5		229.948	2404.4
	230.639	24518.4		230.639	2282.44
	231.329	24878.2		231.329	2020.63
	232.02	24231.1		232.02	2000.62
	232.711	23781.8		232.711	2008.47
	233.401	22157.1		233.401	2289.27
	234.092	20137.3		234.092	2363.17
	234.782	18961		234.782	2347.01
	235.473	18255.1		235.473	2167.11
	236.163	20328.5		236.163	2069.41
	236.854	24570.5		236.854	2167.85
	237.544	27604.4		237.544	2291.51
	238.235	28548.6		238.235	1904.88
	238.925	31260.8		238.925	1833.29
	239.616	33693.1		239.616	1854.34
	240.306	36110.4		240.306	1879.32
	240.997	33755.7		240.997	1982.37
	241.688	28242.8		241.688	1921.15
	242.378	25204.3		242.378	2140.95
	243.069	23590.7		243.069	2327.93
	243.759	23428		243.759	2092.4
	244.45	24133.6		244.45	1972.45
	245.14	22570		245.14	2119
	245.831	22142		245.831	2145.75
	246.521	22078.2		246.521	2327.25
	247.212	22245.4		247.212	2399.15
	247.902	22594.5		247.902	2381.64
	248.593	24985.1		248.593	2167.45
	249.283	29239.2		249.283	2211.2
	249.974	31970		249.974	2177.3
	250.664	32821		250.664	2093.33
	251.355	31319.5		251.355	1968.27
	252.046	30244.1		252.046	2009.54
	252.736	31212.7		252.736	1986.23
	253.427	32233.3		253.427	2218.6
	254.117	34525.5		254.117	2651.89
	254.808	38139.6		254.808	2676.24
	255.498	40508.8		255.498	2662.08
	256.189	37252.9		256.189	2431.87
	256.879	33991.4		256.879	2411.14
	257.57	33206.8		257.57	2208.14
	258.26	31894.7		258.26	2140.26
	258.951	29800.1		258.951	2122.97
	259.641	28354.4		259.641	2192.93
	260.332	26768.8		260.332	2522.03
	261.022	25004.8		261.022	2856.43
	261.713	23959.1		261.713	2885.03
	262.404	23360.4		262.404	2613.04
	263.094	24009.1		263.094	2211.81
	263.785	25677.8		263.785	2355.55
	264.475	28436.1		264.475	2598.28
	265.166	28807.8		265.166	2807.65
	265.856	27797.9		265.856	2562.38
	266.547	25746.8		266.547	2454.37
	267.237	24928.9		267.237	2347.74
	267.928	25430		267.928	2365.88
	268.618	27110.3		268.618	2533.21
	269.309	26867.7		269.309	2419.51
	269.999	27346.7		269.999	2266.23
	270.69	25979		270.69	2272.28
	271.381	23871.3		271.381	2049.39
	272.071	23441.3		272.071	2001.73
	272.762	24604.1		272.762	2013.74
	273.452	27177		273.452	2136.95
	274.143	28570.4		274.143	2273.22
	274.833	28019.5		274.833	2183.45
	275.524	27089.9		275.524	2066.02
	276.214	24694.6		276.214	2250.14
	276.905	24468.4		276.905	2416.08
	277.595	25618.6		277.595	2243.75
	278.286	25252.8		278.286	2066.43
	278.976	23540.5		278.976	2034.06
	279.667	23815.7		279.667	2227.29
	280.358	25195.9		280.358	2413.91
	281.048	26264.6		281.048	2550.36
	281.739	26865.3		281.739	2423.52
	282.429	27051.9		282.429	2264.58
	283.12	28325.1		283.12	2250.12
	283.81	29879.8		283.81	2414.19
	284.501	30169.3		284.501	2421.28
	285.191	29182.1		285.191	2282.34
	285.882	29505.7		285.882	2071.61
	286.572	31170.1		286.572	1957.81
	287.263	31003.8		287.263	2145.53
	287.953	31266.9		287.953	2282.01
	288.644	32358.2		288.644	2303
	289.334	30703.2		289.334	2317.21
	290.025	30011.8		290.025	2443.05
	290.716	30762.9		290.716	2719.12
	291.406	31985.6		291.406	3009.53
	292.097	35043.3		292.097	2778.2
	292.787	37104.7		292.787	2423.93
	293.478	35260.3		293.478	2336.69
	294.168	32100.8		294.168	2371.64
	294.859	29098.7		294.859	2224.85
	295.549	27690.3		295.549	2133.12
	296.24	27718.4		296.24	2049.53
	296.93	27102.4		296.93	2086.33
	297.621	26450.7		297.621	2149.64
	298.311	24933.3		298.311	2235.39
	299.002	24749.5		299.002	2128.32
	299.693	24566.7		299.693	2090.46
	300.383	25123.9		300.383	1966.43
	301.074	25636.4		301.074	2068.95
	301.764	27207.6		301.764	2123.72
	302.455	28461.7		302.455	2134.86
	303.145	30003.1		303.145	2145.07
	303.836	31487.5		303.836	2217.32
	304.526	31191.9		304.526	2266.95
	305.217	30503.9		305.217	2233.41
	305.907	30702.2		305.907	2373.4
	306.598	31240.9		306.598	2641.1
	307.288	32986.6		307.288	3116.91
	307.979	35285.3		307.979	3559.62
	308.669	32520.1		308.669	3165.46
	309.36	28544		309.36	2567.72
	310.051	25429.5		310.051	2188.83
	310.741	24062.7		310.741	2134.18
	311.432	23250.6		311.432	2090.59
	312.122	22683.4		312.122	2034.01
	312.813	23315		312.813	2067.39
	313.503	25232.3		313.503	2082.24
	314.194	24959.3		314.194	2132.85
	314.884	25214.6		314.884	2270.77
	315.575	28267.4		315.575	2276.23
	316.265	29552.9		316.265	2240.02
	316.956	31654.1		316.956	2207.69
	317.646	33365.5		317.646	2307.36
	318.337	32088.9		318.337	2189.72
	319.027	31048.8		319.027	2206.82
	319.718	29458.9		319.718	2211.08
	320.409	28887.3		320.409	2159.31
	321.099	28454.7		321.099	2520.95
	321.79	27075.9		321.79	2636.55
	322.48	25695.2		322.48	2303.29
	323.171	25050.8		323.171	2149.84
	323.861	25298.1		323.861	2251.84
	324.552	25026.3		324.552	2351.49
	325.242	22656.1		325.242	1996.52
	325.933	20565.4		325.933	1932.56
	326.623	20126		326.623	1945.65
	327.314	20067		327.314	1990.84
	328.004	20264.8		328.004	2010.12
	328.695	21315.5		328.695	2005.98
	329.386	23645		329.386	2067.46
	330.076	24000		330.076	2077.57
	330.767	21393.6		330.767	1980.09
	331.457	20850.5		331.457	1931.65
	332.148	20631.8		332.148	2009.56
	332.838	19577.8		332.838	2085.98
	333.529	18480.6		333.529	1979.37
	334.219	18312.5		334.219	2023.34
	334.91	18224.7		334.91	2130.7
	335.6	18205.9		335.6	2033.04
	336.291	18802.5		336.291	2004.7
	336.981	20008		336.981	1991.4
	337.672	19952.8		337.672	2051.35
	338.363	20245		338.363	2160.68
	339.053	20326.7		339.053	2225.58
	339.744	21442.2		339.744	2540.14
	340.434	21326.8		340.434	2604.95
	341.125	21234.4		341.125	2462.02
	341.815	22432.8		341.815	2406.34
	342.506	25196.9		342.506	2263.74
	343.196	27938.6		343.196	2162.1
	343.887	27514.4		343.887	2247.83
	344.577	25875.6		344.577	2239.1
	345.268	25781		345.268	2129.62
	345.958	28110.7		345.958	2218.26
	346.649	25634.3		346.649	2704.42
	347.339	22510.5		347.339	3274.74
	348.03	19912.7		348.03	3790.86
	348.721	19238.8		348.721	3395.4
	349.411	19605.9		349.411	2759.7
	350.102	19692.1		350.102	2232.06
	350.792	20408.7		350.792	2049.43
	351.483	22232.5		351.483	2069.13
	352.173	24699.6		352.173	2293.67
	352.864	27649.7		352.864	2199.02
	353.554	30458.6		353.554	2100.59
	354.245	33518.9		354.245	2133.98
	354.935	34464.6		354.935	2326.73
	355.626	32781.6		355.626	2465.37
	356.316	30880.4		356.316	2065.52
	357.007	28496.2		357.007	2086.89
	357.698	26678.7		357.698	2315.05
	358.388	24201.1		358.388	2289.08
	359.079	22644.7		359.079	2172.06
	359.769	21462.2		359.769	2069.8
	360.46	20602.9		360.46	2206.06
	361.15	20958		361.15	2178.01
	361.841	22773.8		361.841	2238.5
	362.531	28689.8		362.531	2285.66
	363.222	34163.8		363.222	2227.58
	363.912	32483.4		363.912	2070.72
	364.603	29098.6		364.603	2131.44
	365.293	27640.4		365.293	2254.53
	365.984	27028.4		365.984	2490.72
	366.674	28527.1		366.674	2536.16
	367.365	28022.6		367.365	2222.96
	368.056	27547.9		368.056	2122.27
	368.746	30329.9		368.746	2280.2
	369.437	33503.2		369.437	2561.02
	370.127	30822		370.127	2408.42
	370.818	27491.3		370.818	2329.23
	371.508	24654.7		371.508	2278.51
	372.199	22560.6		372.199	2312.56
	372.889	22233.2		372.889	2164.99
	373.58	23202.6		373.58	2039.84
	374.27	22551.7		374.27	2225.04
	374.961	20434.4		374.961	2478.41
	375.651	18945.8		375.651	3647.38
	376.342	18099.7		376.342	6291.71
	377.033	18030.7		377.033	7473.58
	377.723	18153.7		377.723	5779.84
	378.414	19469.5		378.414	3195.43
	379.104	21111		379.104	2561.12
	379.795	23502.5		379.795	2418.84
	380.485	27338.9		380.485	2622.72
	381.176	27849.6		381.176	2750.11
	381.866	27192.5		381.866	2567.14
	382.557	30963.4		382.557	2533.04
	383.247	38247.8		383.247	2783.32
	383.938	39016.3		383.938	2774.97
	384.628	33741.5		384.628	2411.8
	385.319	29578.7		385.319	2132.6
	386.009	27559		386.009	2011.58
	386.7	27998.6		386.7	2139.38
	387.391	27904.5		387.391	2155.45
	388.081	26550.7		388.081	2059.82
	388.772	25286.9		388.772	1946.8
	389.462	24937.4		389.462	1982.85
	390.153	25480.5		390.153	2119.74
	390.843	24337.4		390.843	2042.01
	391.534	21681.6		391.534	2540.58
	392.224	20716.4		392.224	2852.15
	392.915	21895.7		392.915	2449.72
	393.605	22337.9		393.605	2101.94
	394.296	22566.5		394.296	1966.97
	394.986	22506.8		394.986	2147.63
	395.677	22308		395.677	2546.78
	396.367	24353.3		396.367	3149.01
	397.058	28444.9		397.058	2684.31
	397.749	29491.3		397.749	2476.25
	398.439	27158.2		398.439	2426.2
	399.13	24065.7		399.13	2152.7
	399.82	22081.7		399.82	2229.87
	400.511	21230.3		400.511	2256.88
	401.201	20531.5		401.201	2404.57
	401.892	21669.4		401.892	2236.98
	402.582	21984.5		402.582	2222.29
	403.273	20991.2		403.273	2174.04
	403.963	20943		403.963	2132.71
	404.654	21027.1		404.654	2249.92
	405.344	21362.8		405.344	2585.95
	406.035	23206.7		406.035	2275.6
	406.726	27519.5		406.726	2062.01
	407.416	29498.9		407.416	2057.16
	408.107	29482.5		408.107	2060.27
	408.797	27167.6		408.797	2058.45
	409.488	23149.9		409.488	2185.53
	410.178	19639.8		410.178	2003.63
	410.869	18996.9		410.869	1880.09
	411.559	19355.4		411.559	1914.9
	412.25	19361.1		412.25	1899.97
	412.94	19998.8		412.94	2009.16
	413.631	20913.1		413.631	1983.41
	414.321	21970.1		414.321	1957.58
	415.012	25058.5		415.012	1983.91
	415.703	26028.7		415.703	2073.2
	416.393	24536.8		416.393	2139.72
	417.084	24256.3		417.084	2022.71
	417.774	26247.7		417.774	2083.26
	418.465	29463.7		418.465	2144.62
	419.155	31278.7		419.155	2006.34
	419.846	30736.5		419.846	1976.08
	420.536	28078		420.536	1966.83
	421.227	25645		421.227	1971.7
	421.917	22789.5		421.917	2009.97
	422.608	21675.4		422.608	1927.54
	423.298	22251.2		423.298	1961.18
	423.989	23372.1		423.989	2049.26
	424.679	23204.7		424.679	2187.43
	425.37	22971.5		425.37	2511.74
	426.061	24149.4		426.061	2324.26
	426.751	27381.7		426.751	2454.85
	427.442	30297.1		427.442	2597.57
	428.132	32768.2		428.132	2461.81
	428.823	34138.3		428.823	2291.13
	429.513	34667.8		429.513	2257.53
	430.204	35076.9		430.204	2329.6
	430.894	29911.5		430.894	2675.68
	431.585	23559		431.585	2749.54
	432.275	22118.1		432.275	2499.36
	432.966	22513.2		432.966	2111.99
	433.656	20821.2		433.656	2094.01
	434.347	19364.3		434.347	2085.91
	435.038	18615.9		435.038	2168.91
	435.728	18389.7		435.728	2131.06
	436.419	18929.7		436.419	2131.81
	437.109	19024.7		437.109	2007.44
	437.8	20272.8		437.8	2066.08
	438.49	23867.1		438.49	2074.41
	439.181	26488.3		439.181	2229.66
	439.871	25742.4		439.871	2175.8
	440.562	26518.7		440.562	2149.69
	441.252	29027.4		441.252	2054.72
	441.943	29273.3		441.943	2194.52
	442.633	28950.7		442.633	2278.39
	443.324	28558		443.324	2359.36
	444.014	26014.7		444.014	2419.87
	444.705	23577.6		444.705	2399.42
	445.396	23272.3		445.396	2450.5
	446.086	23380.1		446.086	2200.32
	446.777	22596.9		446.777	2066.32
	447.467	23666.4		447.467	2058.22
	448.158	25689.1		448.158	2046.4
	448.848	27166		448.848	2222.87
	449.539	27595.2		449.539	2278.41
	450.229	28891.9		450.229	2385.51
	450.92	30731.7		450.92	2342.21
	451.61	32040		451.61	2383.16
	452.301	31781.5		452.301	2533.53
	452.991	32112.7		452.991	2468.95
	453.682	31351		453.682	2377.05
	454.372	30210.9		454.372	2264.9
	455.063	30367		455.063	2058.6
	455.754	31168.1		455.754	2059.27
	456.444	31279.1		456.444	2075.51
	457.135	31701.7		457.135	2253.97
	457.825	32932.2		457.825	2293.86
	458.516	33034.7		458.516	2330.85
	459.206	32499.4		459.206	2637.36
	459.897	32942.7		459.897	2745.21
	460.587	35287.9		460.587	2449.94
	461.278	38803.1		461.278	2499.51
	461.968	39264.2		461.968	2446.65
	462.659	36930.9		462.659	2514.41
	463.349	34924.5		463.349	2623.53
	464.04	32611		464.04	2579.56
	464.731	31796.4		464.731	2469.23
	465.421	30851		465.421	2423.81
	466.112	30656.2		466.112	2363.55
	466.802	30827.1		466.802	2410.02
	467.493	31234.7		467.493	2203.63
	468.183	29680.2		468.183	2310.55
	468.874	27737.4		468.874	2558.32
	469.564	25523.1		469.564	2583.1
	470.255	23226.8		470.255	2358.44
	470.945	22239.1		470.945	2286.12
	471.636	22133.6		471.636	2530.14
	472.326	23074.3		472.326	3107.27
	473.017	23987.9		473.017	3089.25
	473.708	26016.1		473.708	2406.77
	474.398	30283.6		474.398	2169.38
	475.089	33323.3		475.089	2226.6
	475.779	34932.7		475.779	2287.29
	476.47	34037.9		476.47	2199.77
	477.16	32832.7		477.16	2329.45
	477.851	32164.3		477.851	2229.2
	478.541	33630		478.541	2094.3
	479.232	33770.1		479.232	2062.4
	479.922	33706.1		479.922	2156.97
	480.613	34600		480.613	2315.65
	481.303	36905.1		481.303	2552.99
	481.994	34649.1		481.994	2834.89
	482.684	30007.6		482.684	2531
	483.375	29414.9		483.375	2448.83
	484.066	30863.1		484.066	2416.67
	484.756	31474.2		484.756	2413.05
	485.447	30021.5		485.447	2427.7
	486.137	28843.8		486.137	2288.26
	486.828	27704.4		486.828	2212.53
	487.518	27950.4		487.518	2157.36
	488.209	29345.8		488.209	2073.3
	488.899	30542.4		488.899	2207.29
	489.59	30508.3		489.59	2197.92
	490.28	30682.8		490.28	2232.64
	490.971	30133.5		490.971	2295.56
	491.661	29511.4		491.661	2308.55
	492.352	29971.6		492.352	2166.05
	493.043	32616.2		493.043	2177.3
	493.733	35375.8		493.733	2263.72
	494.424	38106.6		494.424	2267.29
	495.114	41122.3		495.114	2447.18
	495.805	41804.9		495.805	2456.09
	496.495	41396.1		496.495	2303.27
	497.186	38038.6		497.186	2270.15
	497.876	34929.8		497.876	2222.87
	498.567	32657.6		498.567	2192.97
	499.257	30174.7		499.257	2227.45
	499.948	26264.9		499.948	2303.2
	500.638	23594.5		500.638	2524.29
	501.329	22691.4		501.329	2559.45
	502.019	22660.1		502.019	2531.5
	502.71	23111.6		502.71	2332.94
	503.401	23932.9		503.401	2131.09
	504.091	25101.7		504.091	2132.7
	504.782	28396.1		504.782	2229.39
	505.472	31401.3		505.472	2383.14
	506.163	34180.6		506.163	2282.07
	506.853	33124.1		506.853	2105.93
	507.544	29356.6		507.544	2024.43
	508.234	29119.4		508.234	1960.12
	508.925	28971.1		508.925	2076.7
	509.615	29030.6		509.615	2138.3
	510.306	31305.7		510.306	2126.86
	510.996	30308.2		510.996	2087.5
	511.687	28403		511.687	2073.31
	512.378	26061.7		512.378	2079.35
	513.068	25465.1		513.068	2130.75
	513.759	24847		513.759	2390.1
	514.449	24037.8		514.449	2510.99
	515.14	22685.8		515.14	2361.8
	515.83	20827.4		515.83	2323.88
	516.521	20268.3		516.521	2292.95
	517.211	20969.4		517.211	2197.84
	517.902	20757.4		517.902	2085.93
	518.592	20168.9		518.592	2260.67
	519.283	20121.6		519.283	2781.91
	519.973	20336.6		519.973	3589.39
	520.664	20776.8		520.664	3329.34
	521.354	20321.6		521.354	2876.4
	522.045	20736.5		522.045	2800.17
	522.736	21136.9		522.736	2806.28
	523.426	23479.7		523.426	2811.13
	524.117	28027.5		524.117	3105.55
	524.807	30942.4		524.807	3201.97
	525.498	32909.5		525.498	2936.33
	526.188	30315.8		526.188	2618.54
	526.879	25847.6		526.879	2308.08
	527.569	23279.1		527.569	2293.34
	528.26	24959.3		528.26	2409.23
	528.95	27985		528.95	2674.57
	529.641	29570.8		529.641	2622.62
	530.331	29733.7		530.331	2398.96
	531.022	31624.9		531.022	2569.55
	531.713	31972.5		531.713	2543.95
	532.403	31132.9		532.403	2762.65
	533.094	31093.6		533.094	2836.52
	533.784	32105.5		533.784	2750.56
	534.475	31485.7		534.475	2726.95
	535.165	31293.1		535.165	2375.36
	535.856	32141.4		535.856	2307.1
	536.546	32460.8		536.546	2273.86
	537.237	32218.4		537.237	2236.58
	537.927	30899.7		537.927	2184.27
	538.618	30840.8		538.618	2065.55
	539.308	31206		539.308	2087.15
	539.999	30214.2		539.999	2085.1
	540.689	29226		540.689	2047.97
	541.38	28951.7		541.38	2092.97
	542.071	29531.1		542.071	2267.24
	542.761	30456.9		542.761	2421.83
	543.452	32630.2		543.452	2588.83
	544.142	34677.3		544.142	2792.89
	544.833	34339.7		544.833	2596.86
	545.523	31672.3		545.523	2352.2
	546.214	29355.7		546.214	2307.59
	546.904	29195.2		546.904	2288.39
	547.595	30557.5		547.595	2365.78
	548.285	34240.2		548.285	2304.09
	548.976	36415		548.976	2318.54
	549.666	35308		549.666	2365.79
	550.357	30736.7		550.357	2166.41
	551.047	25980.8		551.047	2126.56
	551.738	24481.8		551.738	2118.17
	552.429	22765.3		552.429	2169.78
	553.119	22119.7		553.119	2353.32
	553.81	21525.9		553.81	2399.86
	554.5	21330.6		554.5	2137.52
	555.191	23287.3		555.191	2145.56
	555.881	25871		555.881	2253.59
	556.572	25234.5		556.572	2415.31
	557.262	25381.8		557.262	2454.96
	557.953	23383.6		557.953	2701.33
	558.643	22300.3		558.643	2491.37
	559.334	25066.1		559.334	2223.88
	560.024	28280.1		560.024	2215.74
	560.715	29918.1		560.715	2232.77
	561.406	33084.1		561.406	2408.72
	562.096	36470.6		562.096	2518.05
	562.787	34458.6		562.787	2764.33
	563.477	32133.9		563.477	2896.55
	564.168	29253		564.168	2878.89
	564.858	23734.5		564.858	2883.56
	565.549	20855.5		565.549	2512.06
	566.239	19010.4		566.239	2277.8
	566.93	20019		566.93	2333.4
	567.62	23254.8		567.62	2225.39
	568.311	25813.9		568.311	2284.67
	569.001	23425.6		569.001	2176.88
	569.692	21593.8		569.692	2124.12
	570.383	20599.5		570.383	2056.83
	571.073	20234.1		571.073	1990.35
	571.764	21762.9		571.764	2133.58
	572.454	24402.5		572.454	2154.07
	573.145	25803.6		573.145	2269.28
	573.835	27440		573.835	2281.55
	574.526	29685.7		574.526	2288.04
	575.216	31681.7		575.216	2430.06
	575.907	34702.8		575.907	2426.27
	576.597	38207.9		576.597	2456.79
	577.288	43459.5		577.288	2639.27
	577.978	42482.4		577.978	2484.07
	578.669	37138.6		578.669	2399.6
	579.359	34546.1		579.359	2347.02
	580.05	34230.3		580.05	2155.86
	580.741	34697.5		580.741	2115.07
	581.431	32929.4		581.431	2065.69
	582.122	30329.4		582.122	2115.63
	582.812	29541.2		582.812	2206.14
	583.503	28431.5		583.503	2226.99
	584.193	28020.1		584.193	2260.85
	584.884	29236.4		584.884	2243.56
	585.574	31078.6		585.574	2367.14
	586.265	31842.3		586.265	2356.89
	586.955	28877.3		586.955	2202.62
	587.646	25111		587.646	2155.62
	588.336	22871.3		588.336	2111.92
	589.027	22023.4		589.027	2302.69
	589.718	21107.4		589.718	2347.61
	590.408	21276.4		590.408	2451.03
	591.099	21767.8		591.099	2424.76
	591.789	23548.6		591.789	2361.49
	592.48	26115.2		592.48	2364.36
	593.17	29656.4		593.17	2322.49
	593.861	32530.6		593.861	2593.09
	594.551	34088.2		594.551	2712.26
	595.242	32263.9		595.242	2535.64
	595.932	29794.7		595.932	2523.71
	596.623	27215.4		596.623	2815.7
	597.313	25268.5		597.313	3329.91
	598.004	23832		598.004	2873.54
	598.694	22079.8		598.694	2234.31
	599.385	20967		599.385	2218.7
	600.076	20223.7		600.076	2145.8
	600.766	19973.8		600.766	2236.07
	601.457	21166.4		601.457	2553.93
	602.147	24639.1		602.147	2541.63
	602.838	29214.5		602.838	2336.34
	603.528	30971.7		603.528	2257.58
	604.219	30400.2		604.219	2331.81
	604.909	27396.5		604.909	2352.33
	605.6	24001.8		605.6	2331.16
	606.29	21718.8		606.29	2145.38
	606.981	20124.4		606.981	2287.46
	607.671	20174.6		607.671	2235.78
	608.362	22160.7		608.362	2140.93
	609.052	23439.7		609.052	2120.8
	609.743	24663.9		609.743	2153.16
	610.434	25589.9		610.434	2331.97
	611.124	26034.8		611.124	2373.25
	611.815	25801.8		611.815	2217.39
	612.505	26571		612.505	2068.05
	613.196	26520		613.196	2083.46
	613.886	25310.2		613.886	1999.66
	614.577	26358.5		614.577	2098.05
	615.267	27969.2		615.267	2218.07
	615.958	29447.3		615.958	2296.11
	616.648	28810.1		616.648	2300.62
	617.339	27706.7		617.339	2359.49
	618.029	24811.7		618.029	2376.87
	618.72	23034.3		618.72	2565.2
	619.411	22017.1		619.411	2461.87
	620.101	21302		620.101	2462.46
	620.792	19141.1		620.792	2197.78
	621.482	19173.4		621.482	2375.09
	622.173	21160.3		622.173	2628.29
	622.863	22833.3		622.863	2348.31
	623.554	22370		623.554	2118.8
	624.244	21981.4		624.244	2079.64
	624.935	24174.5		624.935	2125.33
	625.625	25676.1		625.625	2266.23
	626.316	25444.9		626.316	2481.97
	627.006	23960.5		627.006	2884.58
	627.697	21126		627.697	2804.15
	628.388	19879.2		628.388	2246.92
	629.078	20494.5		629.078	2151.6
	629.769	20893.9		629.769	2393.8
	630.459	20703.3		630.459	2520.45
	631.15	20111.6		631.15	2429.47
	631.84	22013.9		631.84	2519.73
	632.531	25175.5		632.531	2602.94
	633.221	28595.9		633.221	2524.43
	633.912	29819.7		633.912	2506.14
	634.602	28609.5		634.602	2532.13
	635.293	27075.4		635.293	2297.86
	635.983	25012		635.983	2132.19
	636.674	23711.9		636.674	2244.78
	637.365	23019.4		637.365	2267.04
	638.055	24031.2		638.055	2175.54
	638.746	25754		638.746	2220.93
	639.436	26364.5		639.436	2170.22
	640.127	25663.9		640.127	2196
	640.817	24690.4		640.817	2298.48
	641.508	25092.6		641.508	2162.73
	642.198	26531.5		642.198	2197.65
	642.889	27277.1		642.889	2308.21
	643.579	29915.2		643.579	2225.67
	644.27	33531		644.27	2181.51
	644.96	35446.7		644.96	2269.39
	645.651	35162.2		645.651	2313.68
	646.341	32254.4		646.341	2215.97
	647.032	29174		647.032	2286.4
	647.723	26730.7		647.723	2361.98
	648.413	25017.8		648.413	2257.54
	649.104	23037.6		649.104	2059.06
	649.794	21036.2		649.794	1916.22
	650.485	19409		650.485	2103.71
	651.175	18726		651.175	2205.9
	651.866	18727.2		651.866	2182.43
	652.556	17873.9		652.556	2367.18
	653.247	17437.1		653.247	2489.8
	653.937	17767.3		653.937	2694.77
	654.628	18916		654.628	2510.24
	655.318	21158		655.318	2473.61
	656.009	22711.9		656.009	2341.17
	656.699	23519.5		656.699	2070.65
	657.39	24119		657.39	2011.59
	658.081	24389.8		658.081	2088.74
	658.771	25551.9		658.771	2259.23
	659.462	26050.4		659.462	2211.48
	660.152	26125.9		660.152	2199.91
	660.843	25539.4		660.843	2187.93
	661.533	25015		661.533	2125.35
	662.224	25948.3		662.224	2086.61
	662.914	27269.1		662.914	2102.24
	663.605	28536.2		663.605	2136.3
	664.295	27482.6		664.295	2060.43
	664.986	25894.1		664.986	1946.7
	665.676	25408.6		665.676	2002.82
	666.367	24909.5		666.367	2108.12
	667.057	25700.8		667.057	2369.44
	667.748	26529.1		667.748	2367.36
	668.439	28599.8		668.439	2206.15
	669.129	29584.7		669.129	2302.6
	669.82	31479		669.82	2535.07
	670.51	31209.6		670.51	2425.67
	671.201	27895		671.201	2287.08
	671.891	24805		671.891	2347.16
	672.582	23437.4		672.582	2480.96
	673.272	22756.8		673.272	2193.77
	673.963	22956.7		673.963	1970.1
	674.653	24363.8		674.653	1943.21
	675.344	26441		675.344	1974.86
	676.034	28397.2		676.034	2108.6
	676.725	30886.7		676.725	2228.49
	677.416	32099.7		677.416	2546.13
	678.106	31604.3		678.106	2613.54
	678.797	29597.6		678.797	3024.61
	679.487	26845.7		679.487	2534.79
	680.178	26813.7		680.178	2333.56
	680.868	27211.5		680.868	2334.27
	681.559	26857.5		681.559	2521.81
	682.249	25625.9		682.249	2189.06
	682.94	25342.7		682.94	1917.38
	683.63	25691.7		683.63	1874.7
	684.321	25540.5		684.321	1992.13
	685.011	26983		685.011	2120.06
	685.702	29906		685.702	2006.73
	686.393	31757.5		686.393	2153.76
	687.083	32727.8		687.083	2290.73
	687.774	34153.7		687.774	2283.94
	688.464	31704.8		688.464	2247.63
	689.155	28996.8		689.155	2199.66
	689.845	28542.5		689.845	2229.46
	690.536	29339.6		690.536	2237.21
	691.226	30328.5		691.226	2188.28
	691.917	33601.2		691.917	2263.43
	692.607	36433.2		692.607	2171.08
	693.298	38369.2		693.298	2286.28
	693.988	40330.2		693.988	2515.28
	694.679	39261.8		694.679	2774.12
	695.369	32186.9		695.369	2543.26
	696.06	26754.1		696.06	2242.94
	696.751	25579.5		696.751	2359.96
	697.441	26146.8		697.441	2445.33
	698.132	27785.6		698.132	2577.58
	698.822	28533.7		698.822	2503.15
	699.513	26923.5		699.513	2378.46
	700.203	26867.7		700.203	2277.11
	700.894	26354.6		700.894	2370.05
	701.584	26204.9		701.584	2262.78
	702.275	27380.4		702.275	2060.74
	702.965	29954		702.965	2061.42
	703.656	31861		703.656	2090.26
	704.346	33782.8		704.346	2131.63
	705.037	33877.2		705.037	2252.74
	705.728	30230.1		705.728	2421.27
	706.418	26556.9		706.418	2596.5
	707.109	25942.1		707.109	2533.85
	707.799	26278.2		707.799	2313.08
	708.49	25449		708.49	2440.86
	709.18	25940.6		709.18	2439.45
	709.871	26833		709.871	2369.36
	710.561	28447		710.561	2546.1
	711.252	29722.6		711.252	2410.3
	711.942	31447.6		711.942	2299.16
	712.633	34296.8		712.633	2476.83
	713.323	34118.4		713.323	2557.93
	714.014	30782		714.014	2486.28
	714.704	29299		714.704	2218.71
	715.395	26609.5		715.395	2203.58
	716.086	25973.9		716.086	2154.09
	716.776	26624.1		716.776	2062.63
	717.467	27705.3		717.467	2024.39
	718.157	29133.2		718.157	2239.18
	718.848	30206.5		718.848	2246.2
	719.538	28654.6		719.538	2052.42
	720.229	27181.6		720.229	2044.49
	720.919	26766.2		720.919	2172.04
	721.61	26655.1		721.61	2279.76
	722.3	27495.2		722.3	2135.86
	722.991	27599.2		722.991	2074.22
	723.681	26177.4		723.681	1967.16
	724.372	25421.2		724.372	2042.07
	725.062	25852.2		725.062	2119.57
	725.753	26837.2		725.753	2217.86
	726.444	27183.1		726.444	2332.96
	727.134	27789.5		727.134	2500.1
	727.825	29648		727.825	2313.09
	728.515	31804.1		728.515	2437.97
	729.206	33732.5		729.206	2533.16
	729.896	32421.5		729.896	2577.24
	730.587	29052.1		730.587	2448.57
	731.277	25945.2		731.277	2310.59
	731.968	24205.1		731.968	2163.87
	732.658	23376.6		732.658	2397.16
	733.349	24002.1		733.349	2429.21
	734.039	23450.5		734.039	2588.21
	734.73	23632.2		734.73	2458.45
	735.421	24250		735.421	2204.25
	736.111	25883.3		736.111	2145.89
	736.802	28405.3		736.802	2144.38
	737.492	32659.5		737.492	2367.53
	738.183	38097.6		738.183	2543.75
	738.873	45647.4		738.873	2681.42
	739.564	53303.8		739.564	2879.19
	740.254	54083.1		740.254	2686.46
	740.945	47346.9		740.945	2493.83
	741.635	39784.2		741.635	2403.42
	742.326	34193.5		742.326	2546.64
	743.016	31966.2		743.016	3050.03
	743.707	31787.8		743.707	3112.67
	744.398	31983		744.398	2921.67
	745.088	32678		745.088	2797.5
	745.779	33954.4		745.779	2531.51
	746.469	34230		746.469	2207.36
	747.16	34953.2		747.16	2191.17
	747.85	33742.7		747.85	2212.83
	748.541	33483.7		748.541	2472.52
	749.231	33252.4		749.231	2524.39
	749.922	31908		749.922	2648.01
	750.612	32246.7		750.612	2414.68
	751.303	32283.6		751.303	2580.67
	751.993	31795.6		751.993	2700.16
	752.684	32152.2		752.684	2734.26
	753.374	32523.8		753.374	2861.43
	754.065	31893.2		754.065	2456.99
	754.756	32102.1		754.756	2047.29
	755.446	31420.9		755.446	2150.6
	756.137	33001.4		756.137	2512.8
	756.827	33450.3		756.827	2512.57
	757.518	31942.5		757.518	2082.93
	758.208	30609.3		758.208	1979.51
	758.899	31268.8		758.899	2107.24
	759.589	34039.6		759.589	2265.98
	760.28	35851.2		760.28	2471.94
	760.97	33207.9		760.97	2409.54
	761.661	28386.5		761.661	2126.41
	762.351	26609.7		762.351	2049.18
	763.042	28478.6		763.042	2264.83
	763.732	33447.9		763.732	2595.58
	764.423	39889.7		764.423	2332.22
	765.114	44218.8		765.114	2249.82
	765.804	42644.2		765.804	2424.76
	766.495	38472		766.495	2355.08
	767.185	35347.9		767.185	2518.24
	767.876	35269.5		767.876	2758.37
	768.566	36942.8		768.566	2861.23
	769.257	35904		769.257	2705.33
	769.947	34514.2		769.947	2755.08
	770.638	36660.9		770.638	2760.68
	771.328	40235.6		771.328	2946.64
	772.019	42751.3		772.019	2618.25
	772.709	40775.4		772.709	2286.55
	773.4	36241.4		773.4	2104.11
	774.091	32124.9		774.091	1915.97
	774.781	30843.7		774.781	2010.96
	775.472	31034.6		775.472	2105.72
	776.162	31377.4		776.162	2022.79
	776.853	33197.2		776.853	2006.06
	777.543	39135.3		777.543	2055.83
	778.234	45318.3		778.234	1926.99
	778.924	44776.4		778.924	2065.49
	779.615	40276.5		779.615	2296.69
	780.305	37003.9		780.305	2319.34
	780.996	33259.4		780.996	2608.07
	781.686	30109.6		781.686	2773.5
	782.377	27923.3		782.377	2562.63
	783.068	27739.1		783.068	2486.7
	783.758	31295.6		783.758	2455.57
	784.449	35103.6		784.449	2564.8
	785.139	37768.7		785.139	2808.93
	785.83	39007.1		785.83	2063.43
	786.52	40081.3		786.52	2030.95
	787.211	42647.8		787.211	2224.89
	787.901	42752.5		787.901	2285.94
	788.592	40369.6		788.592	2196.74
	789.282	35650.6		789.282	2319.85
	789.973	33161.5		789.973	2614.13
	790.663	32393.9		790.663	2532.14
	791.354	31382.2		791.354	2578.1
	792.044	29628.9		792.044	2309.79
	792.735	30956.4		792.735	2058.92
	793.426	31436.1		793.426	2143.54
	794.116	30312.2		794.116	2297.9
	794.807	29945.9		794.807	2440.3
	795.497	28763.2		795.497	2140.23
	796.188	28314		796.188	2097.19
	796.878	28558.6		796.878	2108.18
	797.569	30198.3		797.569	2121.35
	798.259	32382.2		798.259	1912.8
	798.95	35381		798.95	2018.18
	799.64	38503.6		799.64	2148.47
	800.331	38175.2		800.331	2473.03
	801.021	36672.4		801.021	2974.6
	801.712	36648.9		801.712	3640.59
	802.403	37675.7		802.403	3302.91
	803.093	37216.3		803.093	2664.33
	803.784	38204.7		803.784	2584.73
	804.474	41567.8		804.474	2686.95
	805.165	43737.7		805.165	2522.27
	805.855	44870.7		805.855	2029.58
	806.546	41615.1		806.546	1945.67
	807.236	37401.2		807.236	1861.99
	807.927	35436.4		807.927	1884.51
	808.617	33985.8		808.617	2151.54
	809.308	33711.5		809.308	2509.95
	809.998	35701.8		809.998	2411.56
	810.689	35359		810.689	2318.69
	811.379	32422.3		811.379	2658.37
	812.07	29219		812.07	2799.54
	812.761	30418.3		812.761	2894.1
	813.451	29371.1		813.451	2799.8
	814.142	26798		814.142	2633.88
	814.832	25665.4		814.832	3116.32
	815.523	27032.6		815.523	2860.68
	816.213	29274.3		816.213	2971.99
	816.904	30054.7		816.904	2621.06
	817.594	29609.4		817.594	1943.61
	818.285	29434.9		818.285	1832.1
	818.975	31358.8		818.975	1815.52
	819.666	34213		819.666	2225.3
	820.356	37080.4		820.356	2217.98
	821.047	38275.8		821.047	1964.69
	821.737	39428.6		821.737	1767.98
	822.428	41578.1		822.428	1975.29
	823.119	41801.6		823.119	2060.33
	823.809	41387		823.809	2194.99
	824.5	40971.6		824.5	2506
	825.19	41318.4		825.19	2169.5
	825.881	39188		825.881	1888.21
	826.571	37644.4		826.571	1863.32
	827.262	36073.1		827.262	1895.4
	827.952	35300.8		827.952	1916.78
	828.643	34279.8		828.643	2012.2
	829.333	32298.5		829.333	2301.78
	830.024	33147.4		830.024	2780.95
	830.714	34399		830.714	2635.65
	831.405	35344		831.405	2625.88
	832.096	38391.1		832.096	2665.45
	832.786	38844.2		832.786	2648.21
	833.477	36599.8		833.477	2888.76
	834.167	36089.4		834.167	2420.67
	834.858	38581.9		834.858	2043.2
	835.548	43545.1		835.548	2138.23
	836.239	47519.9		836.239	2062.24
	836.929	47761		836.929	2047.86
	837.62	44069.2		837.62	1894.71
	838.31	41342		838.31	1805.97
	839.001	39175.4		839.001	1744.27
	839.691	37601.2		839.691	1898.2
	840.382	36160.9		840.382	2394.77
	841.073	36869.5		841.073	2689.05
	841.763	37575.4		841.763	3037.01
	842.454	33505.9		842.454	2710.2
	843.144	31302.9		843.144	2192.69
	843.835	31029.4		843.835	2045.39
	844.525	29411.5		844.525	2081.91
	845.216	29006.9		845.216	2356.32
	845.906	30177.4		845.906	2451.82
	846.597	33438.5		846.597	2458.98
	847.287	37405.5		847.287	3073.79
	847.978	36905.3		847.978	3186.79
	848.668	32376.2		848.668	2741.8
	849.359	29451.9		849.359	2311.52
	850.049	31283		850.049	2280.98
	850.74	34421.2		850.74	2529.03
	851.431	36565.6		851.431	2467.53
	852.121	35410.3		852.121	2600.87
	852.812	32518.3		852.812	2196.11
	853.502	32113.9		853.502	1971.59
	854.193	33044.2		854.193	1844.46
	854.883	33274.7		854.883	2085.61
	855.574	32270		855.574	2167.9
	856.264	32107.3		856.264	2285.68
	856.955	31877.8		856.955	1879.69
	857.645	31822.9		857.645	1837.42
	858.336	31525		858.336	2148.36
	859.026	29312.1		859.026	2294.68
	859.717	26473		859.717	2146.48
	860.408	26075.6		860.408	2053.3
	861.098	25941.8		861.098	2002.44
	861.789	24058		861.789	2019.97
	862.479	21950.4		862.479	1833.88
	863.17	20540.7		863.17	1838.49
	863.86	23694.1		863.86	2049.04
	864.551	28735		864.551	2288.31
	865.241	29556.5		865.241	2482.3
	865.932	28887.7		865.932	2487.74
	866.622	26952.4		866.622	2463.39
	867.313	24633.3		867.313	2702.82
	868.003	26212.2		868.003	2468.57
	868.694	26944.2		868.694	2249.58
	869.384	29095.5		869.384	2089.89
	870.075	32313.4		870.075	2144.83
	870.766	36588.8		870.766	2029.66
	871.456	36586		871.456	2002.45
	872.147	32333.2		872.147	1816.81
	872.837	27776.2		872.837	1835.04
	873.528	24914.2		873.528	1845.1
	874.218	23101.2		874.218	1835.38
	874.909	23323.7		874.909	1779.87
	875.599	23693.8		875.599	1947.53
	876.29	24920.6		876.29	2076.27
	876.98	25523.3		876.98	2218.37
	877.671	25591.9		877.671	2299.82
	878.361	26428.5		878.361	2077.75
	879.052	28201.5		879.052	2136.08
	879.742	29784.2		879.742	2411.68
	880.433	29682.1		880.433	2547.65
	881.124	28482.1		881.124	2531.86
	881.814	26955.3		881.814	2191.74
	882.505	25303.1		882.505	2219.58
	883.195	23572.6		883.195	2297.93
	883.886	21662.7		883.886	2060.09
	884.576	21175.4		884.576	1889.95
	885.267	22271.9		885.267	1900.91
	885.957	23164.3		885.957	1846.78
	886.648	22880.1		886.648	1800.78
	887.338	22565.8		887.338	1828.14
	888.029	24102.9		888.029	1874.77
	888.719	25848.1		888.719	2002.24
	889.41	26966.7		889.41	2035.52
	890.101	27370.1		890.101	2175.11
	890.791	27150.1		890.791	2241.89
	891.482	28097		891.482	2219.62
	892.172	29251.7		892.172	2249.91
	892.863	28989.9		892.863	2283.38
	893.553	28814.5		893.553	1915.38
	894.244	29264		894.244	1904.04
	894.934	29701.4		894.934	1961.72
	895.625	28385.7		895.625	1916.84
	896.315	27494.7		896.315	1836.96
	897.006	24807.5		897.006	1805.35
	897.696	22363.1		897.696	1825.31
	898.387	20273.5		898.387	2184.89
	899.078	21430.5		899.078	2438.03
	899.768	22720.7		899.768	2390.07
	900.459	24561.4		900.459	2042.96
	901.149	28216.9		901.149	1940.57
	901.84	33384.1		901.84	1998.02
	902.53	35351.3		902.53	2074.23
	903.221	33341.6		903.221	2058.54
	903.911	35022.1		903.911	2144.42
	904.602	36048		904.602	2380.04
	905.292	34683.6		905.292	2282.27
	905.983	33612		905.983	2044.6
	906.673	34628.7		906.673	2225.23
	907.364	30402.2		907.364	2075.44
	908.055	25803.6		908.055	1598.4
	908.745	23007.7		908.745	1535.87
	909.436	23048.6		909.436	1592.17
	910.126	23376.6		910.126	1635.12
	910.817	22155.5		910.817	1710.92
	911.507	20707.1		911.507	1695.79
	912.198	20288.5		912.198	1741.58
	912.888	20185.6		912.888	2016.32
	913.579	19543.4		913.579	2282.9
	914.269	20025.8		914.269	2253.36
	914.96	19560.9		914.96	2361.66
	915.65	19042.5		915.65	2422.64
	916.341	18259.5		916.341	2505.77
	917.031	19291.8		917.031	2093.23
	917.722	19448.3		917.722	2234.26
	918.413	19615.9		918.413	2400.47
	919.103	20863.7		919.103	2693.65
	919.794	22969		919.794	2583
	920.484	23487.8		920.484	2085.18
	921.175	26226.5		921.175	1710.55
	921.865	30900.1		921.865	1699.64
	922.556	34839.3		922.556	1826.9
	923.246	35514.7		923.246	1855.18
	923.937	30258.6		923.937	1965.02
	924.627	23554.8		924.627	1914.1
	925.318	21062.1		925.318	1787.78
	926.008	20628.5		926.008	1799.85
	926.699	20817.9		926.699	1665.95
	927.389	21524.2		927.389	1834.56
	928.08	23751.8		928.08	1804.24
	928.771	23905.5		928.771	1802.84
	929.461	22986.5		929.461	1669.14
	930.152	21959.3		930.152	1577.66
	930.842	22799		930.842	1640.47
	931.533	25697.2		931.533	1701.77
	932.223	28075.5		932.223	1850.3
	932.914	27856.3		932.914	1948.36
	933.604	28309.9		933.604	1924.36
	934.295	31645.1		934.295	2028.33
	934.985	34515.9		934.985	2062.28
	935.676	33021		935.676	2342.62
	936.366	28049.7		936.366	2292.47
	937.057	25770.9		937.057	2142.45
	937.747	26050.7		937.747	1902.22
	938.438	25961.5		938.438	2022.92
	939.129	24992.2		939.129	1881.06
	939.819	25183.8		939.819	1923.87
	940.51	26045.9		940.51	2118.17
	941.2	26694.2		941.2	1988.68
	941.891	30445.8		941.891	1832.74
	942.581	33409.6		942.581	1819.79
	943.272	35750.7		943.272	1897.91
	943.962	36057		943.962	2128.37
	944.653	32532.6		944.653	2295.35
	945.343	29251.6		945.343	2225.2
	946.034	28261.4		946.034	2193.92
	946.724	27676		946.724	2195.62
	947.415	27759.9		947.415	2277.08
	948.106	27909.1		948.106	2118.52
	948.796	27591		948.796	1930.36
	949.487	28399.5		949.487	1861.61
	950.177	28245.1		950.177	1897.03
	950.868	27175.3		950.868	1783.51
	951.558	27079.5		951.558	1786.05
	952.249	28193.9		952.249	1826.24
	952.939	30086.5		952.939	2002.51
	953.63	33728.4		953.63	2160.22
	954.32	37271.1		954.32	2518.5
	955.011	38576.4		955.011	2520.9
	955.701	34823.5		955.701	2240.62
	956.392	30172.6		956.392	2105.66
	957.083	28099		957.083	2010.07
	957.773	26875.5		957.773	1928.37
	958.464	27012.9		958.464	1732.28
	959.154	27994.4		959.154	1839.67
	959.845	29576		959.845	1948.02
	960.535	31650.1		960.535	2034.29
	961.226	32119.8		961.226	2273.23
	961.916	31075.2		961.916	2312.27
	962.607	30132.5		962.607	2069.34
	963.297	29860.2		963.297	1885.13
	963.988	31094.9		963.988	1761.38
	964.678	32206.1		964.678	1774.53
	965.369	30327.7		965.369	1854.56
	966.059	28022.4		966.059	1839.12
	966.75	27860.4		966.75	1939.13
	967.441	26911.1		967.441	2122.29
	968.131	27274		968.131	2329.66
	968.822	27737.5		968.822	2158.63
	969.512	26120.3		969.512	2157.43
	970.203	23973.2		970.203	2802.99
	970.893	23628.2		970.893	2782.39
	971.584	23933.5		971.584	3041.74
	972.274	25101.4		972.274	3084.34
	972.965	26679.7		972.965	2659.97
	973.655	27824.4		973.655	2948.42
	974.346	28275		974.346	3345.59
	975.036	29218.5		975.036	3000.67
	975.727	29856.2		975.727	2387.77
	976.418	29451.7		976.418	2237.33
	977.108	28363.5		977.108	2320.35
	977.799	27664.1		977.799	2303.41
	978.489	25957.9		978.489	2323.22
	979.18	24814.3		979.18	2780.9
	979.87	24087.4		979.87	3032.09
	980.561	23290		980.561	2652.75
	981.251	23083.6		981.251	2556.98
	981.942	24953.8		981.942	2578.24
	982.632	26389.8		982.632	2583.4
	983.323	25938.7		983.323	2659.37
	984.013	25869.9		984.013	2365.01
	984.704	26471.7		984.704	2349.68
	985.394	27955.9		985.394	2885.27
	986.085	31982.5		986.085	2916.79
	986.776	36535.8		986.776	2782.11
	987.466	39562.6		987.466	2753.09
	988.157	41597.3		988.157	2801.2
	988.847	40084.1		988.847	2866.53
	989.538	37898.5		989.538	2694.61
	990.228	34811		990.228	2437.97
	990.919	33063.8		990.919	2475.5
	991.609	33357.2		991.609	2406.9
	992.3	34752.9		992.3	2387.14
	992.99	34105.9		992.99	2544.1
	993.681	30943.8		993.681	2464.65
	994.371	24692.6		994.371	2185.03
	995.062	21646.6		995.062	2070.2
	995.753	23289		995.753	2250.15
	996.443	23650.3		996.443	2254.61
	997.134	23963.2		997.134	2374.98
	997.824	26154.1		997.824	2857.61
	998.515	29243.7		998.515	2855.38
	999.205	33049.4		999.205	2519.33
	999.896	37244.3		999.896	2258.08
	1000.59	40694.2		1000.59	2333.13
	1001.28	47854.3		1001.28	2557.61
	1001.97	50298.5		1001.97	2846.38
	1002.66	46277.1		1002.66	2894.01
	1003.35	39543.3		1003.35	2643.77
	1004.04	38167.3		1004.04	2912.36
	1004.73	42314.4		1004.73	3140.22
	1005.42	51970.4		1005.42	3281.28
	1006.11	53729.8		1006.11	2890.89
	1006.8	43331.8		1006.8	2468.11
	1007.49	36825.7		1007.49	2408.49
	1008.18	33857.4		1008.18	2276.73
	1008.87	31345.6		1008.87	2317.1
	1009.56	34214.5		1009.56	2247.41
	1010.25	40275.3		1010.25	2304.57
	1010.94	43302.2		1010.94	2593.81
	1011.63	46981.6		1011.63	2547.86
	1012.33	49717.9		1012.33	2445.41
	1013.02	51541.2		1013.02	2669.36
	1013.71	55757.7		1013.71	2879.88
	1014.4	55725.6		1014.4	2989.34
	1015.09	50880.1		1015.09	2734.07
	1015.78	50211.8		1015.78	2598.4
	1016.47	50879		1016.47	2517.8
	1017.16	53723.2		1017.16	2595.48
	1017.85	52926.8		1017.85	2430.05
	1018.54	51132.6		1018.54	2344.48
	1019.23	51399.4		1019.23	2362.18
	1019.92	54826.8		1019.92	2671.48
	1020.61	57928.3		1020.61	2912.32
	1021.3	58431.4		1021.3	2448.2
	1021.99	57042		1021.99	2296.15
	1022.68	55624.2		1022.68	2355.65
	1023.37	58010.5		1023.37	2490.74
	1024.06	61465.2		1024.06	2964.69
	1024.76	63497.6		1024.76	3295.27
	1025.45	61999		1025.45	2849.87
	1026.14	56933.6		1026.14	2888.49
	1026.83	54584.6		1026.83	2869.82
	1027.52	53091.9		1027.52	2589.26
	1028.21	52680.1		1028.21	2639.77
	1028.9	50695.1		1028.9	2862.36
	1029.59	47941.9		1029.59	2696.89
	1030.28	45820.8		1030.28	2490.29
	1030.97	45514.3		1030.97	2300.06
	1031.66	45726.5		1031.66	2264.97
	1032.35	46375.1		1032.35	2420.06
	1033.04	46019		1033.04	2433.16
	1033.73	41290.7		1033.73	2286.76
	1034.42	39607.5		1034.42	2121.47
	1035.11	37926		1035.11	2251.43
	1035.8	35185.6		1035.8	2179.84
	1036.49	33520		1036.49	2164.77
	1037.18	33064.4		1037.18	2341.16
	1037.88	33398.9		1037.88	2513.14
	1038.57	32973.1		1038.57	2954.72
	1039.26	31945.4		1039.26	3207.31
	1039.95	33461.7		1039.95	2774.82
	1040.64	36554.7		1040.64	2640.1
	1041.33	38981.7		1041.33	2589.92
	1042.02	39100.8		1042.02	2485.67
	1042.71	40576.3		1042.71	2345.64
	1043.4	43461.9		1043.4	2360.19
	1044.09	46063.1		1044.09	2481.35
	1044.78	48720		1044.78	2729.78
	1045.47	50605.8		1045.47	3067.57
	1046.16	54533.7		1046.16	3268.75
	1046.85	58600.1		1046.85	3417.24
	1047.54	59769.5		1047.54	3309.74
	1048.23	56585.4		1048.23	2943.76
	1048.92	52944.1		1048.92	2727.95
	1049.61	50024.4		1049.61	2991.28
	1050.31	47327.6		1050.31	3458.95
	1050.99	47593.6		1050.99	3285.17
	1051.69	47494.1		1051.69	2916.16
	1052.38	47615.4		1052.38	2617.43
	1053.07	46661.2		1053.07	2592.41
	1053.76	44925.7		1053.76	2663.24
	1054.45	43565.1		1054.45	2684.22
	1055.14	42922		1055.14	2554.26
	1055.83	43019.3		1055.83	2618.5
	1056.52	42827.6		1056.52	2826.72
	1057.21	43551		1057.21	3027.82
	1057.9	43484.3		1057.9	3218.17
	1058.59	44865.7		1058.59	3389.27
	1059.28	48343		1059.28	3414.95
	1059.97	51455		1059.97	3302.89
	1060.66	51550.8		1060.66	2936.78
	1061.35	50251.9		1061.35	2898.56
	1062.04	47892.4		1062.04	2806.86
	1062.73	45371		1062.73	2804.67
	1063.42	43925.6		1063.42	3116.89
	1064.12	42449.4		1064.12	2995.35
	1064.81	41757		1064.81	2732.25
	1065.5	40488.7		1065.5	2419.25
	1066.19	38032.8		1066.19	2323.58
	1066.88	36974.1		1066.88	2342.7
	1067.57	36728.7		1067.57	2522.87
	1068.26	37035.2		1068.26	2522.36
	1068.95	37339		1068.95	2953.3
	1069.64	37094.2		1069.64	2986.48
	1070.33	36578.3		1070.33	2739.13

## Sheet: iii
F-Actin	Distance_(microns)	Gray_Value	pMyosinII	Distance_(microns)	Gray_Value
	0	23762.5		0	1786.64
	0.691	23171.3		0.691	1681.87
	1.381	22697.4		1.381	1823.11
	2.072	21231.2		2.072	1737.95
	2.762	19339.1		2.762	1744.7
	3.453	19241.9		3.453	1933.83
	4.143	19855.6		4.143	2142.25
	4.834	19814.7		4.834	2114.44
	5.524	19939.1		5.524	1796.03
	6.215	19579.9		6.215	1828.74
	6.905	19507.8		6.905	1852.79
	7.596	19278.9		7.596	1877.64
	8.286	20227.1		8.286	1796.85
	8.977	25664.3		8.977	1835.61
	9.668	33086.2		9.668	1931.9
	10.358	33667.8		10.358	1902.16
	11.049	31702.7		11.049	1907.98
	11.739	31277.2		11.739	1809.86
	12.43	31379.4		12.43	1944.22
	13.12	31581.7		13.12	1870.8
	13.811	30791.7		13.811	1986.6
	14.501	31263.9		14.501	2008.94
	15.192	34467.3		15.192	1912.12
	15.882	33689.9		15.882	1824.96
	16.573	28351.1		16.573	1857.55
	17.263	25382.2		17.263	1844.32
	17.954	24484.2		17.954	2027.42
	18.644	24615.9		18.644	1937.03
	19.335	24172.5		19.335	1933.31
	20.026	23952.3		20.026	1779.39
	20.716	24059.5		20.716	1842.54
	21.407	26025.8		21.407	2045.43
	22.097	28059.2		22.097	2563.97
	22.788	27775.7		22.788	2330.55
	23.478	24592.6		23.478	1849.55
	24.169	21747.4		24.169	1933.28
	24.859	20972.1		24.859	2086.84
	25.55	20370.9		25.55	2485.19
	26.24	19861.4		26.24	2796.22
	26.931	18794.9		26.931	2404.13
	27.621	18396.5		27.621	1909.43
	28.312	19988.1		28.312	1862.55
	29.003	22524.7		29.003	1764.46
	29.693	21382.7		29.693	1738.26
	30.384	19028.4		30.384	1864.14
	31.074	18037.1		31.074	2068.89
	31.765	16987.2		31.765	2032.84
	32.455	15888		32.455	1991.45
	33.146	14439.2		33.146	2118.38
	33.836	14568.9		33.836	2429.03
	34.527	15069		34.527	2159.95
	35.217	15407.4		35.217	1962.77
	35.908	15031		35.908	1946.55
	36.598	13536.9		36.598	1861.65
	37.289	13337.1		37.289	1875.68
	37.979	13948.9		37.979	1861.31
	38.67	15800.7		38.67	1863.6
	39.361	16930.3		39.361	1923.41
	40.051	15393.2		40.051	1834.98
	40.742	13695.4		40.742	1846.58
	41.432	13945.2		41.432	1883.73
	42.123	15382.1		42.123	1879.89
	42.813	16583.7		42.813	1814.24
	43.504	17130.7		43.504	1788.26
	44.194	16733.8		44.194	1808.94
	44.885	15378		44.885	1801.82
	45.575	13669.6		45.575	1718.36
	46.266	12624		46.266	1756.91
	46.956	12321		46.956	1811.46
	47.647	11663.3		47.647	1874
	48.338	11387.9		48.338	1762.24
	49.028	11640.2		49.028	1759.57
	49.719	11994.4		49.719	1769.95
	50.409	11241.9		50.409	1787.1
	51.1	10165.9		51.1	1795.43
	51.79	9759.99		51.79	1851.92
	52.481	9719.85		52.481	1822.31
	53.171	9566.79		53.171	1758.07
	53.862	10025.3		53.862	1876.25
	54.552	10764.2		54.552	1957.31
	55.243	12463.5		55.243	1952.35
	55.933	15882		55.933	1935.36
	56.624	20281.3		56.624	2040.07
	57.314	23469.8		57.314	1986.15
	58.005	21321.7		58.005	1865.43
	58.696	16612.7		58.696	1915.92
	59.386	13951.4		59.386	1838.71
	60.077	12133.8		60.077	1851.01
	60.767	11629.4		60.767	1833.15
	61.458	11560.2		61.458	1879.31
	62.148	11820.9		62.148	1902.52
	62.839	12776.8		62.839	1883.6
	63.529	13400.7		63.529	1797.87
	64.22	15230.2		64.22	1874.7
	64.91	17330.7		64.91	1834.09
	65.601	18232.2		65.601	1847.63
	66.291	15251.3		66.291	1994.3
	66.982	13590.1		66.982	2617.19
	67.673	14101.5		67.673	3543.64
	68.363	15315		68.363	3779
	69.054	15933.6		69.054	2704.68
	69.744	16479		69.744	2055.33
	70.435	17689.8		70.435	1981.27
	71.125	18667.4		71.125	1836.64
	71.816	19640.9		71.816	1764.05
	72.506	17240.8		72.506	1853.32
	73.197	14469.6		73.197	1834.4
	73.887	13711.1		73.887	1810.11
	74.578	13948.1		74.578	2081.82
	75.268	14196		75.268	2260.83
	75.959	13565.4		75.959	2037.18
	76.649	14104.2		76.649	1850.37
	77.34	15387.3		77.34	1887.64
	78.031	16922.9		78.031	1911.69
	78.721	17698.5		78.721	1986
	79.412	17129.5		79.412	2226.7
	80.102	15464.4		80.102	2187.03
	80.793	14101.3		80.793	2037.54
	81.483	13585.9		81.483	1942.77
	82.174	13655.9		82.174	2007.46
	82.864	13220.1		82.864	1988.05
	83.555	14079.2		83.555	1987.17
	84.245	15746.9		84.245	2017.01
	84.936	17426.7		84.936	2050.4
	85.626	17766.1		85.626	2135.06
	86.317	16445.5		86.317	2293.73
	87.007	14551.5		87.007	2318.05
	87.698	13211		87.698	2116.1
	88.389	12807.8		88.389	1846.38
	89.079	12550.9		89.079	1991.54
	89.77	12635		89.77	2449.44
	90.46	13053.4		90.46	2532.59
	91.151	12936.2		91.151	2023.25
	91.841	12508.1		91.841	1885.45
	92.532	12581.4		92.532	1787.86
	93.222	13595.2		93.222	1811.74
	93.913	14787.9		93.913	1872.36
	94.603	17776.9		94.603	1824.4
	95.294	19732.8		95.294	1939.19
	95.984	18403.4		95.984	1911.91
	96.675	17688		96.675	1867.69
	97.366	17251.1		97.366	1838.98
	98.056	15797.5		98.056	1885.45
	98.747	14634.7		98.747	1887.37
	99.437	15087.3		99.437	1894.35
	100.128	15445.4		100.128	1890.53
	100.818	14859.6		100.818	2011.71
	101.509	13993.2		101.509	1893.85
	102.199	12680.9		102.199	1950.98
	102.89	11762.7		102.89	1910.15
	103.58	11780.8		103.58	1920.16
	104.271	11591.5		104.271	1935.69
	104.961	11392.9		104.961	2349.93
	105.652	11870.5		105.652	2696.91
	106.342	12161.8		106.342	2392.42
	107.033	14554		107.033	2221.3
	107.724	18835.2		107.724	2048.59
	108.414	20475.3		108.414	1945.97
	109.105	20212.4		109.105	2013.21
	109.795	18546.5		109.795	1896.71
	110.486	15054.1		110.486	1976.64
	111.176	12162.2		111.176	2069.46
	111.867	10613.5		111.867	2072.59
	112.557	9997.44		112.557	1910.77
	113.248	10299.4		113.248	1913.19
	113.938	10934.1		113.938	2037.25
	114.629	12598.4		114.629	1959.69
	115.319	15210.1		115.319	1870.87
	116.01	17546.4		116.01	1937.92
	116.701	17891.2		116.701	1903.7
	117.391	18375		117.391	1939.6
	118.082	20149.1		118.082	1977.06
	118.772	23598.2		118.772	1937.37
	119.463	23467.8		119.463	2093.82
	120.153	23948.5		120.153	2133.16
	120.844	24001.4		120.844	2052.34
	121.534	20115.2		121.534	2086.91
	122.225	16741.1		122.225	2014.69
	122.915	14490.6		122.915	1982.22
	123.606	12267.9		123.606	1958.49
	124.296	11300.1		124.296	2016.18
	124.987	10888		124.987	2044.17
	125.678	11433.9		125.678	2255.33
	126.368	12416.4		126.368	2521.15
	127.059	14448.3		127.059	2273.18
	127.749	17263.4		127.749	2098.89
	128.44	19733.8		128.44	2005.92
	129.13	19521.7		129.13	1982.03
	129.821	18377.1		129.821	1971.41
	130.511	17345.7		130.511	2007.63
	131.202	16168.4		131.202	2059.26
	131.892	15405.6		131.892	1983.92
	132.583	14637.5		132.583	2000.37
	133.273	13767		133.273	2111.83
	133.964	15315.9		133.964	2240.75
	134.654	19698.6		134.654	2201.16
	135.345	23012.1		135.345	2070.62
	136.036	21797.6		136.036	2003.6
	136.726	20107.7		136.726	1948.17
	137.417	17581.1		137.417	1913.43
	138.107	16396.1		138.107	1974.35
	138.798	16105		138.798	2073.74
	139.488	14744		139.488	1991.18
	140.179	15222.2		140.179	1962.85
	140.869	17664.5		140.869	1950.5
	141.56	19710.7		141.56	1910.28
	142.25	19977.9		142.25	1909.66
	142.941	17523.9		142.941	1982.36
	143.631	14715.2		143.631	2038.46
	144.322	14782.9		144.322	2149.94
	145.012	18263.2		145.012	1993.24
	145.703	20052.6		145.703	2095.61
	146.394	18565.3		146.394	2171.31
	147.084	19002.6		147.084	2244.89
	147.775	18172.2		147.775	2119.92
	148.465	17689.7		148.465	1994.81
	149.156	17778.3		149.156	1924.56
	149.846	15845.6		149.846	1977.84
	150.537	13135.8		150.537	1962.84
	151.227	11968.7		151.227	1977.94
	151.918	11982.4		151.918	2066.28
	152.608	12156.7		152.608	2302.71
	153.299	13806.6		153.299	2290.42
	153.989	15059.8		153.989	2066.25
	154.68	13210		154.68	2197.5
	155.371	12325		155.371	2239.12
	156.061	12676		156.061	2085.73
	156.752	13098.7		156.752	2034.74
	157.442	13654.4		157.442	1961.2
	158.133	13502		158.133	2134.65
	158.823	14083.3		158.823	2051.4
	159.514	13217.4		159.514	1962.17
	160.204	11582.2		160.204	2061.05
	160.895	11020.4		160.895	2011.99
	161.585	11112.1		161.585	1952.21
	162.276	11546		162.276	1917.04
	162.966	12978.6		162.966	1939.7
	163.657	15639.1		163.657	1992.97
	164.348	20057.7		164.348	1990.37
	165.038	23185.6		165.038	2112.85
	165.729	23458.7		165.729	2034.37
	166.419	22373.2		166.419	2080.15
	167.11	20954.1		167.11	2126.92
	167.8	18831.1		167.8	2053.96
	168.491	17550.5		168.491	2078.29
	169.181	18654.1		169.181	2220.82
	169.872	18466.3		169.872	2053.98
	170.562	16106.7		170.562	1924.12
	171.253	14583.8		171.253	2032.25
	171.943	15192.8		171.943	1922.16
	172.634	16275.9		172.634	2108.09
	173.324	15889.7		173.324	2030.59
	174.015	14568.4		174.015	1976.99
	174.706	13775.9		174.706	1938.6
	175.396	13038		175.396	1882.33
	176.087	12467.3		176.087	1921.49
	176.777	11732.2		176.777	2011.63
	177.468	11705		177.468	2039.96
	178.158	12294.1		178.158	2046.4
	178.849	12667.9		178.849	2087.19
	179.539	12562		179.539	2071.17
	180.23	12195		180.23	2088.55
	180.92	12364.1		180.92	1971.28
	181.611	12430.1		181.611	2040.23
	182.301	12080.1		182.301	2050.13
	182.992	11305.2		182.992	2062.61
	183.682	10772		183.682	2131.62
	184.373	10523.4		184.373	2157.11
	185.064	10754.4		185.064	2123.67
	185.754	10987.1		185.754	2114.91
	186.445	12018.3		186.445	2035.78
	187.135	13410.4		187.135	2044.27
	187.826	14076.7		187.826	2017.54
	188.516	14136.5		188.516	1929.72
	189.207	13269		189.207	1968.28
	189.897	12044.1		189.897	2046.65
	190.588	12610.9		190.588	2040.93
	191.278	14901.8		191.278	2118.33
	191.969	15450.6		191.969	2052.36
	192.659	15133.8		192.659	1976.1
	193.35	13544.6		193.35	2020
	194.041	12640.9		194.041	2109.16
	194.731	12616.7		194.731	1980.8
	195.422	13475		195.422	2094.92
	196.112	15551.1		196.112	2032.18
	196.803	16765.8		196.803	2014.6
	197.493	17879.6		197.493	2021.49
	198.184	19017.1		198.184	1997.22
	198.874	18851.9		198.874	2018.23
	199.565	17770.3		199.565	2064.45
	200.255	17396.5		200.255	2042.05
	200.946	17922		200.946	2063.47
	201.636	20720.7		201.636	2136.96
	202.327	22686.8		202.327	2204.04
	203.018	23981.3		203.018	2227.9
	203.708	26457.3		203.708	2321.15
	204.399	28691.6		204.399	2419.91
	205.089	29151.7		205.089	2541.07
	205.78	27057.8		205.78	2328.36
	206.47	21951.5		206.47	2236.89
	207.161	16577.1		207.161	2276.67
	207.851	13460		207.851	2158.15
	208.542	11743.5		208.542	2107.2
	209.232	11177.5		209.232	2082.57
	209.923	11700.8		209.923	2152.97
	210.613	11618.8		210.613	2209.68
	211.304	11915.9		211.304	2108.83
	211.994	13430.9		211.994	2128.25
	212.685	13973.3		212.685	2141.01
	213.376	13072.4		213.376	2158.79
	214.066	12992.1		214.066	2165.45
	214.757	12902.3		214.757	2157.04
	215.447	12306.2		215.447	2100.69
	216.138	11358.8		216.138	2039.89
	216.828	11680		216.828	2036.88
	217.519	12264.5		217.519	2085.47
	218.209	12550.8		218.209	2093.72
	218.9	13701.2		218.9	2225.31
	219.59	15518.8		219.59	2214.03
	220.281	16653.8		220.281	2130.76
	220.971	17035		220.971	2168.25
	221.662	17705.8		221.662	2115.76
	222.353	18599.4		222.353	2201.68
	223.043	19132.9		223.043	2207.54
	223.734	16718.8		223.734	2298.97
	224.424	13877.7		224.424	2336.03
	225.115	11836.5		225.115	2233.42
	225.805	11199		225.805	2153.2
	226.496	10699		226.496	2117.15
	227.186	10114.3		227.186	2333.76
	227.877	9367.54		227.877	2453.88
	228.567	9900.2		228.567	2232.22
	229.258	10393.9		229.258	2139.72
	229.948	10221.1		229.948	2158.23
	230.639	9914.76		230.639	2128.2
	231.329	9772.66		231.329	2146.73
	232.02	9890.51		232.02	2170.73
	232.711	9784.48		232.711	2184.62
	233.401	10401.4		233.401	2216.19
	234.092	10184		234.092	2280.21
	234.782	9945.9		234.782	2189.68
	235.473	10537		235.473	2238.83
	236.163	11033.5		236.163	2149.41
	236.854	12730.7		236.854	2118.57
	237.544	14083.8		237.544	2163.85
	238.235	14728.6		238.235	2199.93
	238.925	14882.1		238.925	2370.46
	239.616	14837.3		239.616	2270.44
	240.306	15169.9		240.306	2264.95
	240.997	14841.2		240.997	2161.12
	241.688	13594.1		241.688	2339.22
	242.378	12627.7		242.378	2356.69
	243.069	12079.3		243.069	2486.12
	243.759	11807.4		243.759	2619.9
	244.45	11641.7		244.45	2550.69
	245.14	11626.9		245.14	2673.4
	245.831	11620.9		245.831	2544.18
	246.521	12029.1		246.521	2336.95
	247.212	12232.9		247.212	2372.13
	247.902	13213		247.902	2294.15
	248.593	13667.2		248.593	2224.12
	249.283	12991.1		249.283	2160.9
	249.974	13191.5		249.974	2140.55
	250.664	13222.5		250.664	2122.89
	251.355	13837.8		251.355	2211.67
	252.046	15238.5		252.046	2386
	252.736	15825		252.736	2763.74
	253.427	15063.5		253.427	2342.49
	254.117	13675.8		254.117	2358.51
	254.808	12869.1		254.808	2381.1
	255.498	12335.6		255.498	2352.57
	256.189	12386.8		256.189	2304.6
	256.879	12793.9		256.879	2262.8
	257.57	13803.8		257.57	2358.97
	258.26	14525.7		258.26	2260.97
	258.951	14855		258.951	2294.62
	259.641	14840		259.641	2425.5
	260.332	15565.9		260.332	2363.48
	261.022	17163.8		261.022	2333.49
	261.713	17565.9		261.713	2260.87
	262.404	15617.3		262.404	2266.54
	263.094	13065		263.094	2185.35
	263.785	12740.6		263.785	2263.79
	264.475	12278.9		264.475	2228.29
	265.166	12075.4		265.166	2307.17
	265.856	12797.2		265.856	2206.1
	266.547	13785.4		266.547	2427.97
	267.237	13934.6		267.237	2833.33
	267.928	14571		267.928	2777.91
	268.618	14717.8		268.618	2401.63
	269.309	15131.1		269.309	2274.95
	269.999	15201.4		269.999	2273.38
	270.69	14184.7		270.69	2262.77
	271.381	13368.4		271.381	2379.53
	272.071	13066		272.071	2347.31
	272.762	13427.2		272.762	2479.5
	273.452	13345.9		273.452	2514.92
	274.143	13793.5		274.143	2463.66
	274.833	13909.8		274.833	2289.77
	275.524	13454.1		275.524	2272.2
	276.214	12909.6		276.214	2423.04
	276.905	12588		276.905	2289.69
	277.595	12678.6		277.595	2304.72
	278.286	13674		278.286	2250.85
	278.976	13233.6		278.976	2280.43
	279.667	11929.9		279.667	2400.71
	280.358	11736.1		280.358	2467.75
	281.048	12406		281.048	2433.4
	281.739	13173.4		281.739	2399.24
	282.429	14741.8		282.429	2289.19
	283.12	16311.6		283.12	2334.95
	283.81	17774.5		283.81	2469.49
	284.501	18615.3		284.501	2319.22
	285.191	19536.6		285.191	2251.6
	285.882	19273.9		285.882	2256.01
	286.572	18736.6		286.572	2255.05
	287.263	18808.7		287.263	2336.94
	287.953	20392.4		287.953	2358.44
	288.644	19323.6		288.644	2260.1
	289.334	15675.6		289.334	2324.31
	290.025	12431		290.025	2417.96
	290.716	10987.9		290.716	2262.34
	291.406	10934.8		291.406	2351.65
	292.097	12497.1		292.097	2375.84
	292.787	13119.5		292.787	2420.95
	293.478	12741.8		293.478	2315.67
	294.168	12845.2		294.168	2350.48
	294.859	12461.4		294.859	2452.19
	295.549	11376.3		295.549	2370.16
	296.24	10450.6		296.24	2410.16
	296.93	10909.3		296.93	2339.25
	297.621	12622.1		297.621	2269.05
	298.311	15301.2		298.311	2396.45
	299.002	18916		299.002	2544.55
	299.693	20048.2		299.693	2439.56
	300.383	18310		300.383	2383.01
	301.074	16592.1		301.074	2367.74
	301.764	14927.7		301.764	2263.82
	302.455	13293.8		302.455	2303.97
	303.145	12857.6		303.145	2330.55
	303.836	13329.5		303.836	2394.21
	304.526	14100.4		304.526	2538.37
	305.217	14344		305.217	2385.44
	305.907	13054.2		305.907	2304.5
	306.598	12062.4		306.598	2403.86
	307.288	11072.2		307.288	2539.99
	307.979	10734.2		307.979	2631.09
	308.669	10477.1		308.669	2499.03
	309.36	10735.9		309.36	2358.84
	310.051	10872.9		310.051	2302.44
	310.741	10806		310.741	2238.27
	311.432	11416.2		311.432	2262.76
	312.122	12097.7		312.122	2370.45
	312.813	13871		312.813	2481.29
	313.503	14055		313.503	2418
	314.194	13376.5		314.194	2431.78
	314.884	12540.1		314.884	2330.02
	315.575	12714.2		315.575	2424.6
	316.265	13387.3		316.265	2453.77
	316.956	15071.7		316.956	2382.07
	317.646	15677.5		317.646	2393.57
	318.337	14942.4		318.337	2413.25
	319.027	13360.3		319.027	2417.15
	319.718	12812		319.718	2430.72
	320.409	14238.9		320.409	2310.16
	321.099	14453.2		321.099	2349.32
	321.79	13513.8		321.79	2363.88
	322.48	13057.9		322.48	2463.03
	323.171	13197		323.171	2393.73
	323.861	13106.5		323.861	2379.48
	324.552	12199.4		324.552	2432.86
	325.242	11870.4		325.242	2520.89
	325.933	12884.4		325.933	2792.05
	326.623	13787		326.623	3005.78
	327.314	13639.7		327.314	2750.85
	328.004	11813		328.004	2537.6
	328.695	11032.4		328.695	2393.61
	329.386	11005.8		329.386	2396.03
	330.076	9668.74		330.076	2376.07
	330.767	9141.79		330.767	2471.04
	331.457	8841.61		331.457	2454.84
	332.148	9122.36		332.148	2483.48
	332.838	9539.65		332.838	2498.64
	333.529	10155.3		333.529	2354.97
	334.219	11576		334.219	2496.91
	334.91	14302.7		334.91	2502.47
	335.6	16231.8		335.6	2439.38
	336.291	16531.6		336.291	2388.69
	336.981	15752.5		336.981	2436.43
	337.672	13534.9		337.672	2370.99
	338.363	12154.8		338.363	2341.45
	339.053	12176.5		339.053	2434.32
	339.744	12201.4		339.744	2639.31
	340.434	12399.9		340.434	2796.41
	341.125	13236.1		341.125	2522.68
	341.815	13660.8		341.815	2464.28
	342.506	13721.4		342.506	2445.24
	343.196	14625.1		343.196	2307.1
	343.887	14886.5		343.887	2356.83
	344.577	14022		344.577	2366.44
	345.268	13745		345.268	2355.93
	345.958	14560.3		345.958	2324.57
	346.649	15096.3		346.649	2358.3
	347.339	16043.4		347.339	2372.08
	348.03	15570.5		348.03	2391.64
	348.721	15338.7		348.721	2418.01
	349.411	16150.2		349.411	2467.55
	350.102	16359.7		350.102	2337.31
	350.792	15870		350.792	2362
	351.483	16610.3		351.483	2436.33
	352.173	17365.8		352.173	2336.29
	352.864	16856.3		352.864	2457.75
	353.554	15339.2		353.554	2396.73
	354.245	13982.5		354.245	2288.64
	354.935	13487.9		354.935	2296.89
	355.626	13763.3		355.626	2310.64
	356.316	15634.1		356.316	2423.73
	357.007	17482.4		357.007	2449.27
	357.698	18484.2		357.698	2453.86
	358.388	18024		358.388	2483.41
	359.079	17236.2		359.079	2396.41
	359.769	15864.5		359.769	2354.67
	360.46	14955.9		360.46	2394.93
	361.15	14624.1		361.15	2369.19
	361.841	15056.5		361.841	2378
	362.531	14296.5		362.531	2412.16
	363.222	12787.4		363.222	2521.66
	363.912	12207.2		363.912	2589.08
	364.603	10741.1		364.603	2425.58
	365.293	9907.47		365.293	2370.5
	365.984	9446.24		365.984	2430.32
	366.674	9438.12		366.674	2380.85
	367.365	8779.92		367.365	2372.09
	368.056	8607.41		368.056	2317.5
	368.746	8250.53		368.746	2326.61
	369.437	8098.22		369.437	2435.17
	370.127	8450.12		370.127	2595.74
	370.818	9251.11		370.818	2429.52
	371.508	10805.1		371.508	2449.2
	372.199	13795.2		372.199	2520.66
	372.889	18314.9		372.889	2452.7
	373.58	20252.9		373.58	2383.01
	374.27	21257.7		374.27	2399.64
	374.961	21240.7		374.961	2304.52
	375.651	17707.3		375.651	2302.7
	376.342	13668.5		376.342	2307.17
	377.033	12308.5		377.033	2344.81
	377.723	12178.7		377.723	2404.46
	378.414	12268		378.414	2323.74
	379.104	12014.9		379.104	2389.36
	379.795	11644.6		379.795	2457.66
	380.485	11412.9		380.485	2429.82
	381.176	11389.7		381.176	2351.88
	381.866	11192.2		381.866	2547.75
	382.557	10599.6		382.557	2560.8
	383.247	11069.9		383.247	2555.31
	383.938	11592		383.938	2443.61
	384.628	12212.4		384.628	2426.83
	385.319	13014.9		385.319	2275.88
	386.009	13678		386.009	2416.5
	386.7	14601.9		386.7	2369.5
	387.391	15035.8		387.391	2468.14
	388.081	15269		388.081	2418.51
	388.772	15362.3		388.772	2429.86
	389.462	14777.8		389.462	2445.23
	390.153	13910.9		390.153	2434.08
	390.843	12882.3		390.843	2444.35
	391.534	12763.4		391.534	2674.18
	392.224	13311.8		392.224	2758.13
	392.915	13133.9		392.915	2573.8
	393.605	12365		393.605	2531.04
	394.296	12218.1		394.296	2477.2
	394.986	12909.9		394.986	2534.38
	395.677	13076.9		395.677	2459.14
	396.367	12681		396.367	2421.86
	397.058	12265.3		397.058	2465.85
	397.749	11974.6		397.749	2435.99
	398.439	12789.9		398.439	2364
	399.13	14295.7		399.13	2368.63
	399.82	15859.2		399.82	2538.81
	400.511	16935.8		400.511	2433.67
	401.201	17816.4		401.201	2308.28
	401.892	18706.3		401.892	2302.41
	402.582	20699.3		402.582	2372.03
	403.273	20996.8		403.273	2394.09
	403.963	18630.7		403.963	2387.67
	404.654	14802.6		404.654	2446.29
	405.344	11567.3		405.344	2525.39
	406.035	9766.68		406.035	2439.36
	406.726	9125.41		406.726	2432.03
	407.416	8982.2		407.416	2435.61
	408.107	8610.44		408.107	2361.07
	408.797	9031.32		408.797	2348.44
	409.488	10282.8		409.488	2591.08
	410.178	12195.3		410.178	2609.94
	410.869	13240.4		410.869	2553.24
	411.559	13463.7		411.559	2549.28
	412.25	13792.8		412.25	2453.89
	412.94	13444.2		412.94	2438.4
	413.631	13258.8		413.631	2448.1
	414.321	13065.9		414.321	2511.2
	415.012	12840.2		415.012	2477.05
	415.703	12311.2		415.703	2404.83
	416.393	11290.6		416.393	2431.15
	417.084	11145.3		417.084	2441.52
	417.774	10807.7		417.774	2490.37
	418.465	9599.54		418.465	2470.8
	419.155	9228.24		419.155	2327.41
	419.846	9141.55		419.846	2438.64
	420.536	9493.65		420.536	2547.7
	421.227	9645.68		421.227	2644.65
	421.917	10584.5		421.917	2495.5
	422.608	12341.3		422.608	2521.55
	423.298	14459		423.298	2497.91
	423.989	15831.8		423.989	2517.63
	424.679	15623.9		424.679	2443.69
	425.37	14968.5		425.37	2379.92
	426.061	12995.2		426.061	2316.32
	426.751	11268.8		426.751	2294.72
	427.442	10523		427.442	2293.7
	428.132	10275.8		428.132	2341.54
	428.823	9952.52		428.823	2399.85
	429.513	10289.2		429.513	2420.03
	430.204	10903.1		430.204	2413.16
	430.894	11784.9		430.894	2367.51
	431.585	13336.6		431.585	2423.32
	432.275	14455.7		432.275	2390
	432.966	14349.2		432.966	2322.45
	433.656	14013.2		433.656	2239.76
	434.347	13854.4		434.347	2373.51
	435.038	13728.5		435.038	2423.76
	435.728	14497.8		435.728	2324.89
	436.419	15582.6		436.419	2410.65
	437.109	16445.7		437.109	2466.78
	437.8	17412		437.8	2296.27
	438.49	17572.4		438.49	2398.53
	439.181	16866.5		439.181	2277.72
	439.871	15504.1		439.871	2365.22
	440.562	16146.6		440.562	2293.66
	441.252	19026.9		441.252	2354.94
	441.943	20148.3		441.943	2369.44
	442.633	19238.4		442.633	2381.98
	443.324	17868.3		443.324	2343.88
	444.014	17472.9		444.014	2365.91
	444.705	17683.7		444.705	2380.83
	445.396	18640.1		445.396	2376.02
	446.086	19140.2		446.086	2290.82
	446.777	18050.3		446.777	2341.63
	447.467	17425.3		447.467	2314.03
	448.158	16475.8		448.158	2331.63
	448.848	15205.7		448.848	2387.54
	449.539	13412.6		449.539	2415.32
	450.229	13005.8		450.229	2357.41
	450.92	15053.8		450.92	2323.37
	451.61	18116.4		451.61	2488.77
	452.301	17812.6		452.301	2396.28
	452.991	17776.9		452.991	2338.58
	453.682	18318.1		453.682	2672.6
	454.372	17699.2		454.372	3344.5
	455.063	15611.6		455.063	3422.71
	455.754	13436.4		455.754	2842.02
	456.444	11515.3		456.444	2443.89
	457.135	10216.6		457.135	2375.01
	457.825	9958.12		457.825	2457.87
	458.516	10133.8		458.516	2572.43
	459.206	10458.2		459.206	2397.42
	459.897	10595.2		459.897	2306.47
	460.587	11237.7		460.587	2221.96
	461.278	11563.1		461.278	2337.77
	461.968	12278.8		461.968	2527.09
	462.659	12591.2		462.659	2510.67
	463.349	12488.7		463.349	2249.22
	464.04	12579.7		464.04	2248.16
	464.731	12841.5		464.731	2254.88
	465.421	13185.9		465.421	2199.04
	466.112	13205		466.112	2447.58
	466.802	13852		466.802	2399.41
	467.493	14087.1		467.493	2423.67
	468.183	13137.3		468.183	2404.25
	468.874	13017.8		468.874	2285.73
	469.564	13824.8		469.564	2223.14
	470.255	16203.7		470.255	2185.74
	470.945	17094.1		470.945	2309.75
	471.636	17927.3		471.636	2358.39
	472.326	16055.8		472.326	2327.58
	473.017	15103.5		473.017	2312.44
	473.708	15456.1		473.708	2281.9
	474.398	16036.5		474.398	2415.29
	475.089	16843.3		475.089	2355.37
	475.779	18135.1		475.779	2382.55
	476.47	17438		476.47	2282.99
	477.16	16020.6		477.16	2332.56
	477.851	15365.9		477.851	2364.62
	478.541	15143.2		478.541	2346.81
	479.232	13490.8		479.232	2358.69
	479.922	11781.7		479.922	2294.33
	480.613	10539.2		480.613	2473.24
	481.303	10026.6		481.303	2320.87
	481.994	10334		481.994	2271.18
	482.684	11131.6		482.684	2382.19
	483.375	11103.3		483.375	2445.41
	484.066	11639.3		484.066	2340.64
	484.756	13460.8		484.756	2330.89
	485.447	13532.4		485.447	2243.55
	486.137	11810.1		486.137	2273.19
	486.828	10691.6		486.828	2321.08
	487.518	9906.26		487.518	2423.49
	488.209	10132.6		488.209	2458.73
	488.899	11042.9		488.899	2579.68
	489.59	11457.5		489.59	2525.83
	490.28	11675.4		490.28	2345.99
	490.971	11975.6		490.971	2256.53
	491.661	12594.7		491.661	2252.06
	492.352	13356.2		492.352	2325.78
	493.043	14223.6		493.043	2436.13
	493.733	14269.4		493.733	2544
	494.424	12534.7		494.424	2391.49
	495.114	12008.3		495.114	2273.46
	495.805	11481		495.805	2215.16
	496.495	10877.8		496.495	2369.48
	497.186	11053.4		497.186	2535.69
	497.876	11887.1		497.876	2338.52
	498.567	13534.5		498.567	2379.09
	499.257	15269.7		499.257	2385.16
	499.948	17290.9		499.948	2308.8
	500.638	21199.2		500.638	2282.18
	501.329	22526.9		501.329	2286.75
	502.019	18426.9		502.019	2428.31
	502.71	14505.5		502.71	2602.25
	503.401	13521.7		503.401	2350.06
	504.091	14768.4		504.091	2304.22
	504.782	15850.9		504.782	2196.76
	505.472	14563.9		505.472	2265.25
	506.163	12857.5		506.163	2303.16
	506.853	12284.3		506.853	2307.33
	507.544	11748.6		507.544	2257.23
	508.234	11012.5		508.234	2407.76
	508.925	10663.9		508.925	2459.81
	509.615	10344.6		509.615	2386.21
	510.306	10065.1		510.306	2301.55
	510.996	10050.3		510.996	2159.55
	511.687	10523		511.687	2144.41
	512.378	11634.1		512.378	2187.23
	513.068	13320.4		513.068	2304.7
	513.759	15094.4		513.759	2240.85
	514.449	14169.6		514.449	2340.22
	515.14	13710.9		515.14	2260.38
	515.83	13324.6		515.83	2164.16
	516.521	12752.8		516.521	2273.55
	517.211	12690.6		517.211	2352.05
	517.902	12277.7		517.902	2246.8
	518.592	11580.1		518.592	2136.19
	519.283	11827		519.283	2223.05
	519.973	12301.2		519.973	2282.8
	520.664	13172.6		520.664	2467.88
	521.354	14024.2		521.354	2361.22
	522.045	16599.1		522.045	2182.91
	522.736	19104.1		522.736	2245.18
	523.426	19938		523.426	2240.38
	524.117	20961.8		524.117	2122.16
	524.807	20373.5		524.807	2211.86
	525.498	19016		525.498	2161.49
	526.188	18263.6		526.188	2217.72
	526.879	17840.5		526.879	2265.42
	527.569	16613.9		527.569	2128.29
	528.26	15190.4		528.26	2229.9
	528.95	13775.4		528.95	2184.33
	529.641	13595.4		529.641	2107.4
	530.331	13609.5		530.331	2118.56
	531.022	12984		531.022	2107.81
	531.713	11794.4		531.713	2364.54
	532.403	11704.9		532.403	2285.65
	533.094	11584.8		533.094	2193.5
	533.784	12242.2		533.784	2323.09
	534.475	12872.1		534.475	2252.67
	535.165	14115.3		535.165	2193.04
	535.856	15435.1		535.856	2162.83
	536.546	16910.4		536.546	2233.82
	537.237	16795.4		537.237	2084.04
	537.927	14808		537.927	2193.52
	538.618	12826.6		538.618	2125.79
	539.308	10616.7		539.308	2202.21
	539.999	9129.48		539.999	2154.44
	540.689	8750.16		540.689	2165.83
	541.38	8807.39		541.38	2288.97
	542.071	9382.45		542.071	2361.77
	542.761	9821.85		542.761	2319.32
	543.452	10200.3		543.452	2222.36
	544.142	10943.8		544.142	2180.49
	544.833	10928.6		544.833	2069.94
	545.523	11126.1		545.523	2060.95
	546.214	12768.8		546.214	2097.35
	546.904	13906.6		546.904	2169.33
	547.595	13959.5		547.595	2156.32
	548.285	14315.4		548.285	2119.79
	548.976	12266.8		548.976	2197.4
	549.666	9896.9		549.666	2140.68
	550.357	8851.08		550.357	2315.33
	551.047	8778.76		551.047	2351.66
	551.738	9081.86		551.738	2269.9
	552.429	8977.34		552.429	2283.52
	553.119	9414.53		553.119	2290.11
	553.81	10270.9		553.81	2304.44
	554.5	11912.4		554.5	2196.38
	555.191	13466.8		555.191	2069.38
	555.881	17226.5		555.881	2050.08
	556.572	20262.7		556.572	2235.43
	557.262	18212		557.262	2092.77
	557.953	13258.4		557.953	2279.26
	558.643	11674.4		558.643	2216.78
	559.334	12320.6		559.334	2063
	560.024	12339.3		560.024	2060.57
	560.715	13305.6		560.715	2074.34
	561.406	13770.9		561.406	2037.7
	562.096	13417.2		562.096	2086.84
	562.787	12254		562.787	2159.94
	563.477	12467.1		563.477	2109.92
	564.168	13797.9		564.168	2099.65
	564.858	15682.9		564.858	2168.47
	565.549	17066.9		565.549	2084.93
	566.239	15538		566.239	2121.14
	566.93	13266.7		566.93	2150.58
	567.62	11288.2		567.62	2078.36
	568.311	10134.4		568.311	2229.14
	569.001	9681.58		569.001	2202.18
	569.692	9220.63		569.692	2122.52
	570.383	9581.85		570.383	2217.89
	571.073	10579		571.073	2180.11
	571.764	11334.2		571.764	2108.82
	572.454	11997.9		572.454	2151.01
	573.145	13569		573.145	2195.48
	573.835	15405.3		573.835	2172.11
	574.526	13706		574.526	2156.39
	575.216	11771.6		575.216	2145.1
	575.907	11427.6		575.907	2157.24
	576.597	12265.6		576.597	2181.59
	577.288	15022.7		577.288	2112.59
	577.978	16640.2		577.978	2267.18
	578.669	15900.2		578.669	2159.54
	579.359	15452.8		579.359	2097.13
	580.05	15385.7		580.05	2148.01
	580.741	16382.9		580.741	2122.4
	581.431	16501		581.431	2168.48
	582.122	15463.2		582.122	2229.87
	582.812	13529.5		582.812	2134
	583.503	12497		583.503	2273.61
	584.193	12200.5		584.193	2218.01
	584.884	12140.9		584.884	2046.08
	585.574	12760.4		585.574	2097.86
	586.265	14030.8		586.265	2153.99
	586.955	16654.7		586.955	2200.62
	587.646	18492.8		587.646	2125.15
	588.336	17453.7		588.336	2099.5
	589.027	15473.2		589.027	2152.94
	589.718	13627.4		589.718	2178.73
	590.408	12754.5		590.408	2157.26
	591.099	12537.9		591.099	2105.64
	591.789	12017.5		591.789	2052.22
	592.48	11892.5		592.48	2096.06
	593.17	10836.6		593.17	2124.41
	593.861	10532.7		593.861	2091
	594.551	10653.7		594.551	2058.75
	595.242	10302.5		595.242	2071.51
	595.932	10753.3		595.932	2124.31
	596.623	11668.6		596.623	2120.09
	597.313	12207.6		597.313	2162.36
	598.004	12490.4		598.004	2092.72
	598.694	12266.9		598.694	2013.34
	599.385	12435.9		599.385	2090.95
	600.076	12515.6		600.076	2053.33
	600.766	12983.5		600.766	2065.18
	601.457	13137.6		601.457	2110.22
	602.147	13642.8		602.147	2140.22
	602.838	13917.9		602.838	2120.88
	603.528	14217.5		603.528	2084.4
	604.219	15081.2		604.219	2023.16
	604.909	15671.8		604.909	2101.67
	605.6	18007.7		605.6	2156.24
	606.29	19963.1		606.29	2162.85
	606.981	17691.5		606.981	2186.7
	607.671	14198.5		607.671	2147.9
	608.362	12127.8		608.362	2148.86
	609.052	11441.2		609.052	2011.73
	609.743	12116.3		609.743	2153.08
	610.434	13402.2		610.434	2194.96
	611.124	15115.2		611.124	2140.75
	611.815	17368.6		611.815	2263.44
	612.505	18437.1		612.505	2136.09
	613.196	17225.2		613.196	2023.22
	613.886	16247.6		613.886	2108.99
	614.577	14323.2		614.577	2113.64
	615.267	11999.2		615.267	2009.22
	615.958	10541.3		615.958	2040.29
	616.648	10050.3		616.648	2129.53
	617.339	10138.8		617.339	2142.32
	618.029	10364.5		618.029	2101.8
	618.72	10959.7		618.72	2188.91
	619.411	12311.3		619.411	2133.83
	620.101	15196.2		620.101	2115.63
	620.792	18420.6		620.792	2184.42
	621.482	19926.1		621.482	2166.92
	622.173	17639.5		622.173	2115.62
	622.863	13613.7		622.863	2062.74
	623.554	11778.8		623.554	2227.87
	624.244	11473.4		624.244	2113.7
	624.935	10795.7		624.935	2061.51
	625.625	10148.7		625.625	2108.67
	626.316	9736.78		626.316	2124.97
	627.006	9853.96		627.006	2130.32
	627.697	11503.3		627.697	2142.32
	628.388	12236.1		628.388	2120.62
	629.078	10876.1		629.078	2203.8
	629.769	10579		629.769	2300.3
	630.459	10769.9		630.459	2254.51
	631.15	11417.3		631.15	2532.41
	631.84	12422.8		631.84	2344.11
	632.531	12895.2		632.531	2230.42
	633.221	13057.2		633.221	2071.31
	633.912	12144.6		633.912	2035.75
	634.602	11689.3		634.602	2047.07
	635.293	11423.4		635.293	2110.73
	635.983	11414.6		635.983	2181.68
	636.674	11922		636.674	2175.75
	637.365	14093.2		637.365	2164
	638.055	14263.6		638.055	2238.36
	638.746	11896.3		638.746	2187.08
	639.436	11238.7		639.436	2225.55
	640.127	11666.1		640.127	2364.76
	640.817	12731.6		640.817	2336.12
	641.508	13053.9		641.508	2192.22
	642.198	13482.5		642.198	2190.74
	642.889	13226.4		642.889	2323.97
	643.579	13298.7		643.579	2346.8
	644.27	12209.2		644.27	2187.45
	644.96	11509.4		644.96	2178.55
	645.651	11240.7		645.651	2120.32
	646.341	11102.8		646.341	2072.04
	647.032	11063.7		647.032	2161.84
	647.723	10864.9		647.723	2076.61
	648.413	11514.9		648.413	2147.02
	649.104	13306.2		649.104	2198.55
	649.794	15139.9		649.794	2477.37
	650.485	16486.6		650.485	2426.06
	651.175	16943		651.175	2394.53
	651.866	16023.6		651.866	2226.82
	652.556	16443.4		652.556	2140.93
	653.247	16058.9		653.247	2132.98
	653.937	15376.4		653.937	2241.6
	654.628	16704.1		654.628	2197.07
	655.318	16654.3		655.318	2108.03
	656.009	14779.6		656.009	2158.38
	656.699	14277.9		656.699	2125.11
	657.39	14412.8		657.39	2098.04
	658.081	14166.8		658.081	2240.53
	658.771	13754.2		658.771	2298.88
	659.462	14261		659.462	2129.16
	660.152	15490.5		660.152	2146.7
	660.843	15654.7		660.843	2340.14
	661.533	14918.5		661.533	2201.94
	662.224	13983.9		662.224	2201.78
	662.914	13980.5		662.914	2211.94
	663.605	14984.7		663.605	2152.36
	664.295	16906		664.295	2241.46
	664.986	18841.7		664.986	2165.1
	665.676	17766.6		665.676	2119.53
	666.367	16754.9		666.367	2145.88
	667.057	16559.8		667.057	2205.86
	667.748	16499.4		667.748	2157.12
	668.439	15352.7		668.439	1998.32
	669.129	15748		669.129	2124.27
	669.82	17258.3		669.82	2181.37
	670.51	17153.3		670.51	2062.17
	671.201	16120.4		671.201	2001.57
	671.891	15495		671.891	2089.66
	672.582	15804.7		672.582	2112.22
	673.272	16045.9		673.272	2250.74
	673.963	16534.2		673.963	2353.01
	674.653	15615.5		674.653	2267.09
	675.344	14859		675.344	2147.39
	676.034	13903.7		676.034	2079.95
	676.725	12952.4		676.725	2174.89
	677.416	13095.8		677.416	2067.56
	678.106	12887.4		678.106	2112.6
	678.797	12882.4		678.797	2077.9
	679.487	13303.2		679.487	2136.76
	680.178	13226.1		680.178	2148.13
	680.868	12851.1		680.868	2161.7
	681.559	12712		681.559	2118.6
	682.249	13242.2		682.249	2176.35
	682.94	13933		682.94	2404.84
	683.63	13638.8		683.63	2662.92
	684.321	14617.9		684.321	2420.97
	685.011	14489.8		685.011	2152.52
	685.702	14890.3		685.702	2139.67
	686.393	14998.1		686.393	2048.28
	687.083	14728.2		687.083	2095.09
	687.774	15117.9		687.774	2035.43
	688.464	17213.9		688.464	2167.12
	689.155	18012.8		689.155	2203.28
	689.845	18689.6		689.845	2175.37
	690.536	18113.5		690.536	2155.73
	691.226	15305.8		691.226	2043.07
	691.917	13860.7		691.917	2179.43
	692.607	13987.6		692.607	2149.88
	693.298	13872.2		693.298	2195.1
	693.988	13047.8		693.988	2292.51
	694.679	13371.4		694.679	2130.87
	695.369	13998.6		695.369	2124.17
	696.06	13669.8		696.06	2108.41
	696.751	14175.2		696.751	2121.11
	697.441	15078.2		697.441	2165.39
	698.132	16070.5		698.132	2090.73
	698.822	15672.9		698.822	2038.23
	699.513	14980.4		699.513	2090.58
	700.203	14014.5		700.203	2025.47
	700.894	13554.9		700.894	2069.31
	701.584	12989.4		701.584	2133.35
	702.275	13553		702.275	2161.63
	702.965	14140.4		702.965	1987.55
	703.656	14529.5		703.656	2061.67
	704.346	14909.4		704.346	2071.22
	705.037	15023		705.037	2087.94
	705.728	15830.7		705.728	2118.84
	706.418	16567.8		706.418	2174.29
	707.109	18446.5		707.109	2190.8
	707.799	20097.3		707.799	2282.09
	708.49	21028.2		708.49	2113.34
	709.18	21755.3		709.18	2100.32
	709.871	22025.7		709.871	2186.95
	710.561	21220.9		710.561	2125.45
	711.252	21138.6		711.252	2015.09
	711.942	19447.9		711.942	2024.24
	712.633	16739.6		712.633	2062.76
	713.323	16317.5		713.323	2105.8
	714.014	16907.6		714.014	2180.51
	714.704	18348.6		714.704	2155.72
	715.395	21603.2		715.395	2020.73
	716.086	24186.3		716.086	2075.09
	716.776	22325.7		716.776	2065.25
	717.467	19779.1		717.467	2026.89
	718.157	19667.2		718.157	1962.8
	718.848	19817.9		718.848	2004.6
	719.538	18603.9		719.538	2143.99
	720.229	18209.2		720.229	2128.88
	720.919	17570.8		720.919	2140.95
	721.61	17527.8		721.61	2178.99
	722.3	17211.2		722.3	2089.79
	722.991	16772.5		722.991	2112.66
	723.681	17230.1		723.681	2212.92
	724.372	18312.7		724.372	2271.57
	725.062	19549.1		725.062	2118.84
	725.753	20894.5		725.753	2117.62
	726.444	19950		726.444	1980.3
	727.134	17730.3		727.134	2115.97
	727.825	16691.2		727.825	2169.92
	728.515	16553.6		728.515	2095.18
	729.206	16846.6		729.206	2056.9
	729.896	17119		729.896	2119.22
	730.587	17449.4		730.587	2182.1
	731.277	18310		731.277	2243.96
	731.968	19145.8		731.968	2180.74
	732.658	21036		732.658	2144.41
	733.349	22791.9		733.349	2191.7
	734.039	23101.5		734.039	2263.41
	734.73	22730.9		734.73	2285.87
	735.421	22068.3		735.421	2266.44
	736.111	21902.8		736.111	2140.1
	736.802	22356.1		736.802	2072.51
	737.492	22163.5		737.492	2100.5
	738.183	21665.2		738.183	2068.55
	738.873	21890.8		738.873	2156.61
	739.564	20466.5		739.564	2104.82
	740.254	19714.6		740.254	2155.28
	740.945	18350.8		740.945	2163.35
	741.635	16456.3		741.635	2081.36
	742.326	16475.3		742.326	2049.66
	743.016	18392.9		743.016	2253.28
	743.707	21275.7		743.707	2471.14
	744.398	22987.4		744.398	2434.36
	745.088	23949.6		745.088	2164.39
	745.779	26390.4		745.779	2086.09
	746.469	28369.8		746.469	2115.83
	747.16	28656.5		747.16	2196.46
	747.85	25723.6		747.85	2161.34
	748.541	23418.8		748.541	2168.54
	749.231	22375.5		749.231	2163.89
	749.922	21136.6		749.922	2190.51
	750.612	18538.1		750.612	2020.1
	751.303	16369.6		751.303	2001
	751.993	17063		751.993	2006.91
	752.684	19943.6		752.684	1986.14
	753.374	23556.3		753.374	2045.3
	754.065	21531.6		754.065	2130.33
	754.756	17798.7		754.756	2018.11
	755.446	16036.1		755.446	2089.93
	756.137	16452.9		756.137	2022.62
	756.827	16970.2		756.827	2225.41
	757.518	17726.6		757.518	2353.14
	758.208	19022.8		758.208	2445.82
	758.899	19216.8		758.899	2593.4
	759.589	18717.9		759.589	2306.54
	760.28	18326.8		760.28	2095.07
	760.97	18240.6		760.97	2039.72
	761.661	18055.8		761.661	2092.48
	762.351	16569.3		762.351	2156.93
	763.042	16522.4		763.042	2054.45
	763.732	17352.3		763.732	1974.24
	764.423	17690.3		764.423	1893.15
	765.114	18113.2		765.114	2022.32
	765.804	18190.5		765.804	2028.73
	766.495	20256.2		766.495	2106.62
	767.185	23263.2		767.185	2085.04
	767.876	23425.5		767.876	2104.35
	768.566	22144.4		768.566	2243.23
	769.257	20077.8		769.257	2309.33
	769.947	18462.3		769.947	2007.34
	770.638	19593.3		770.638	1951.16
	771.328	20122.1		771.328	2055.27
	772.019	18829.3		772.019	1997.65
	772.709	19431.6		772.709	2043.29
	773.4	20127.4		773.4	2040.13
	774.091	17816.7		774.091	2251.11
	774.781	15309.2		774.781	2234.19
	775.472	14099.1		775.472	2180.86
	776.162	14518.6		776.162	2060.14
	776.853	14982.1		776.853	2110.11
	777.543	14450.7		777.543	2064.76
	778.234	13016.2		778.234	2033.2
	778.924	12754.1		778.924	1961.14
	779.615	13320.1		779.615	2043.14
	780.305	15214.9		780.305	2127.59
	780.996	17170.4		780.996	2419.6
	781.686	19118		781.686	2272.91
	782.377	22444.3		782.377	2326.81
	783.068	26737.1		783.068	2280.56
	783.758	27958.1		783.758	2290.89
	784.449	27567		784.449	2185.47
	785.139	25232.6		785.139	2162.26
	785.83	22985		785.83	2184.64
	786.52	22138.2		786.52	2070.79
	787.211	20653.7		787.211	2113.16
	787.901	19664.4		787.901	2136.6
	788.592	20764.6		788.592	2080.49
	789.282	23433.5		789.282	2043.1
	789.973	23826.7		789.973	2028.41
	790.663	21912.8		790.663	2134.58
	791.354	19384.1		791.354	2292.09
	792.044	18630.1		792.044	2328.83
	792.735	20232.2		792.735	2134.29
	793.426	22529.5		793.426	2000.44
	794.116	23557		794.116	2154.09
	794.807	23980		794.807	2173.12
	795.497	23098.7		795.497	2118.14
	796.188	20236.8		796.188	2133.12
	796.878	18786.6		796.878	2146.98
	797.569	17639.8		797.569	2168.06
	798.259	17067.6		798.259	2293.37
	798.95	17604		798.95	2331.64
	799.64	17726.1		799.64	2100.79
	800.331	17993.9		800.331	2039.13
	801.021	18085.8		801.021	2015.98
	801.712	18279.4		801.712	2087.82
	802.403	18839.1		802.403	2088.82
	803.093	19008.1		803.093	2131.89
	803.784	19901.5		803.784	2067.8
	804.474	21511.4		804.474	2327.27
	805.165	20376.1		805.165	2685.33
	805.855	19071.3		805.855	2488.84
	806.546	19011.4		806.546	2393.9
	807.236	18508.7		807.236	2541.32
	807.927	18458.9		807.927	2452.67
	808.617	19159.4		808.617	2130.55
	809.308	18554		809.308	2043.13
	809.998	18285.9		809.998	2110.36
	810.689	18719.6		810.689	2189.09
	811.379	18394		811.379	2136.56
	812.07	17113		812.07	2134.21
	812.761	15973.8		812.761	2075.22
	813.451	15758.5		813.451	2306.07
	814.142	15377.9		814.142	2889.15
	814.832	14660.2		814.832	2907.96
	815.523	13764.7		815.523	2241.89
	816.213	14032.9		816.213	2170.52
	816.904	14507		816.904	2091.75
	817.594	14767.1		817.594	1991.24
	818.285	14238.8		818.285	2090.59
	818.975	15036.4		818.975	2108.72
	819.666	16273.9		819.666	2279.95
	820.356	18463.1		820.356	2487.51
	821.047	20159.7		821.047	2809.03
	821.737	21278.6		821.737	2578.43
	822.428	22323.5		822.428	2312.57
	823.119	22187.3		823.119	2284.03
	823.809	20136.1		823.809	2396.23
	824.5	18172.3		824.5	2220.66
	825.19	17084.4		825.19	2261.62
	825.881	17423.3		825.881	2227.45
	826.571	17808.2		826.571	2013.89
	827.262	18272.2		827.262	2010.08
	827.952	19019.2		827.952	2096.77
	828.643	19177		828.643	2109.87
	829.333	19522.3		829.333	2306.34
	830.024	20069.6		830.024	2168.04
	830.714	20496.4		830.714	2322.32
	831.405	20964.5		831.405	2432.9
	832.096	20390.6		832.096	2702.73
	832.786	19921		832.786	2786.41
	833.477	18978.2		833.477	2464.44
	834.167	18671.5		834.167	2125.02
	834.858	18975.2		834.858	2060.06
	835.548	18991.9		835.548	2009.95
	836.239	17822.4		836.239	2075.91
	836.929	17786.3		836.929	2103.17
	837.62	18558.1		837.62	2079.16
	838.31	19809.1		838.31	2187.49
	839.001	21472		839.001	2218.98
	839.691	23411.9		839.691	2173.84
	840.382	23158.2		840.382	2104.49
	841.073	22628.9		841.073	2186
	841.763	24783.5		841.763	2519.54
	842.454	27876.4		842.454	2502.91
	843.144	28015.9		843.144	2297.54
	843.835	23190.2		843.835	2017.71
	844.525	17665		844.525	2036.59
	845.216	14641.7		845.216	1981.65
	845.906	13279.9		845.906	2053.06
	846.597	13296.6		846.597	2112.53
	847.287	13509.5		847.287	2145.78
	847.978	13097.1		847.978	2172.26
	848.668	12876.6		848.668	2351.65
	849.359	13669.8		849.359	2303.49
	850.049	14210.5		850.049	2019.98
	850.74	14713.6		850.74	1926.37
	851.431	15325.4		851.431	2090.45
	852.121	16357.6		852.121	2220.05
	852.812	17608.2		852.812	2180.81
	853.502	19055.5		853.502	2368.87
	854.193	19953.8		854.193	2454.64
	854.883	21948		854.883	2239.19
	855.574	25770.6		855.574	2115.92
	856.264	26685.2		856.264	2145.04
	856.955	26164.9		856.955	2207.5
	857.645	27734		857.645	2430.88
	858.336	27974.4		858.336	2338.2
	859.026	24127.2		859.026	2071.9
	859.717	20705.3		859.717	2079.28
	860.408	19663.3		860.408	2070.31
	861.098	17245.6		861.098	2076.09
	861.789	15034.3		861.789	2020.06
	862.479	14493.9		862.479	1987.76
	863.17	15047.8		863.17	2043.67
	863.86	16688.5		863.86	2106.35
	864.551	18718.1		864.551	2124.31
	865.241	20039.2		865.241	2129.92
	865.932	19362.4		865.932	2036.52
	866.622	18552.1		866.622	2069.58
	867.313	18516.4		867.313	2043.69
	868.003	18328.7		868.003	2007.04
	868.694	17511.6		868.694	2101.27
	869.384	16597.2		869.384	2117.09
	870.075	15419.6		870.075	2142.62
	870.766	15672.2		870.766	2164.24
	871.456	16587.9		871.456	2015.2
	872.147	17646.9		872.147	1981.24
	872.837	16848.1		872.837	2021.42
	873.528	15505.4		873.528	2074.72

## Sheet: iv
F-Actin	Distance_(microns)	Gray_Value	pMyosinII	Distance_(microns)	Gray_Value
	0	29527.2		0	5036.58
	0.345	30422.6		0.345	4847.64
	0.691	31030.8		0.691	5306.75
	1.036	32419		1.036	5827.85
	1.381	32873.6		1.381	5719.78
	1.726	31828.1		1.726	5410.64
	2.072	31470.5		2.072	5690.82
	2.417	32692.3		2.417	6023.89
	2.762	36504.2		2.762	6289.31
	3.107	39422		3.107	6692.96
	3.453	40330.9		3.453	7093.85
	3.798	40525		3.798	7153.14
	4.143	38265.9		4.143	7571.68
	4.488	35740.3		4.488	8302.13
	4.834	33058.7		4.834	9046.2
	5.179	30609.8		5.179	8687
	5.524	29807.4		5.524	7662.27
	5.87	28839.4		5.87	7020.95
	6.215	27363.8		6.215	7682.15
	6.56	26628.5		6.56	7993.13
	6.905	24625		6.905	7667.6
	7.251	23657.1		7.251	7483.92
	7.596	23478.4		7.596	7042.53
	7.941	22861.6		7.941	6623.4
	8.286	22503.9		8.286	6666.51
	8.632	22427.4		8.632	6647.01
	8.977	22338.4		8.977	6947.52
	9.322	22727.5		9.322	7226.54
	9.667	23483.1		9.667	7733.32
	10.013	24077.4		10.013	7735.67
	10.358	25096.3		10.358	7668.12
	10.703	24043.5		10.703	7642.5
	11.049	23690.3		11.049	7277.29
	11.394	23480.8		11.394	6991.11
	11.739	23885.9		11.739	6847
	12.084	23297.4		12.084	6361.63
	12.43	24268.5		12.43	6168.62
	12.775	25999.3		12.775	6711.2
	13.12	27615.9		13.12	6953.38
	13.465	28614.5		13.465	6727.91
	13.811	27876.8		13.811	6618.81
	14.156	28466		14.156	6718.49
	14.501	30907.5		14.501	7298.55
	14.847	34030.6		14.847	7519.63
	15.192	37201.2		15.192	8252.04
	15.537	40448.2		15.537	9276.21
	15.882	42429.5		15.882	10583.7
	16.228	42567.1		16.228	11894
	16.573	42058.1		16.573	13363.6
	16.918	43704.5		16.918	15993.6
	17.263	46872.1		17.263	18618.9
	17.609	48212.1		17.609	22586.2
	17.954	51044.7		17.954	26896.3
	18.299	53443.1		18.299	29162.8
	18.644	54752.1		18.644	28558.4
	18.99	57339.4		18.99	27735.1
	19.335	60591.9		19.335	26013.3
	19.68	61268		19.68	23615.4
	20.026	61197.6		20.026	23207.3
	20.371	61392		20.371	23264.1
	20.716	61361.2		20.716	23526.3
	21.061	59759.3		21.061	22848.7
	21.407	57085.1		21.407	21224.5
	21.752	54867.2		21.752	21264.1
	22.097	53083.5		22.097	21578
	22.442	52958.9		22.442	21205
	22.788	53761		22.788	20262.5
	23.133	51534.4		23.133	19167.7
	23.478	48168.8		23.478	17336
	23.823	46470.6		23.823	15936.8
	24.169	48120.9		24.169	17049.2
	24.514	48896		24.514	19342.2
	24.859	48663.4		24.859	19972.1
	25.205	48423.4		25.205	17911.9
	25.55	44078		25.55	14347
	25.895	37212.9		25.895	12359.4
	26.24	34768.3		26.24	12117.6
	26.586	34395.1		26.586	11767.6
	26.931	34297.8		26.931	11088.5
	27.276	31776.5		27.276	10789.2
	27.621	27842.9		27.621	10677.5
	27.967	25340.5		27.967	9520.17
	28.312	24539.8		28.312	8049.42
	28.657	25485.1		28.657	7357.5
	29.002	26527.4		29.002	7071.1
	29.348	23887.5		29.348	6920.42
	29.693	21481.3		29.693	6424.83
	30.038	19429		30.038	5776.86
	30.384	17258		30.384	4426.48
	30.729	16336.4		30.729	3508.62
	31.074	16697.3		31.074	3359.31
	31.419	16253.9		31.419	3450.3
	31.765	15311.3		31.765	3580.48
	32.11	13885.5		32.11	3794.74
	32.455	12351		32.455	3785.05
	32.8	11901.8		32.8	3781.65
	33.146	12460.6		33.146	3750.78
	33.491	12666		33.491	3683.69
	33.836	12110		33.836	3832.77
	34.182	11873.9		34.182	3872.91
	34.527	11576.5		34.527	3655.84
	34.872	11594.8		34.872	3550.01
	35.217	11469		35.217	3616.15
	35.563	11686.7		35.563	3866.54
	35.908	12083.8		35.908	3945.79
	36.253	12024.4		36.253	4057.37
	36.598	11811.4		36.598	3966.96
	36.944	12506.4		36.944	4414.94
	37.289	13642.4		37.289	4792.22
	37.634	14357.4		37.634	4745.63
	37.979	14638.8		37.979	4541.06
	38.325	14721.3		38.325	4576.52
	38.67	13781.1		38.67	4759.33
	39.015	13371.3		39.015	4549.66
	39.361	13837.7		39.361	4444.16
	39.706	14472.9		39.706	4264.83
	40.051	14116.9		40.051	4201.3
	40.396	13443.4		40.396	4300.98
	40.742	12587.5		40.742	4452.58
	41.087	11476		41.087	4192.52
	41.432	10472.9		41.432	3800.6
	41.777	9693.18		41.777	3798.36
	42.123	9258.46		42.123	4236.38
	42.468	9380.02		42.468	4790.08
	42.813	9420.88		42.813	4450.05
	43.158	9234.47		43.158	4418.55
	43.504	9223.23		43.504	4745.7
	43.849	9591.31		43.849	4823.36
	44.194	10255.2		44.194	4635.71
	44.54	10359.1		44.54	4037.03
	44.885	10149.8		44.885	3810.43
	45.23	10089.9		45.23	3884.88
	45.575	9567.88		45.575	4170.86
	45.921	9473.63		45.921	4014.29
	46.266	8925.39		46.266	3739.98
	46.611	8545.76		46.611	3828.07
	46.956	8525.64		46.956	3968.91
	47.302	8684.33		47.302	3999.88
	47.647	9279.17		47.647	3931.04
	47.992	10019.5		47.992	4221.9
	48.337	10670.7		48.337	4495.3
	48.683	11100.7		48.683	4850.63
	49.028	10588.8		49.028	4726.68
	49.373	9754.13		49.373	4315.22
	49.719	9030.36		49.719	4633.22
	50.064	8427.14		50.064	4822.71
	50.409	7714.34		50.409	4059.97
	50.754	7810.75		50.754	3742.85
	51.1	8302.78		51.1	3633.41
	51.445	9039.69		51.445	3599.77
	51.79	9648.29		51.79	3994.68
	52.135	10940		52.135	4068.97
	52.481	12296.7		52.481	4054.27
	52.826	12365		52.826	4368.84
	53.171	12186.8		53.171	4180.32
	53.516	12164.5		53.516	3679.05
	53.862	11761.2		53.862	3467.27
	54.207	10825.7		54.207	3492.81
	54.552	10469.4		54.552	3626.48
	54.898	9588.79		54.898	3722.57
	55.243	8726.65		55.243	3781.26
	55.588	8145.14		55.588	3930.74
	55.933	8493.24		55.933	4083.41
	56.279	8977.21		56.279	4260.68
	56.624	9649.04		56.624	4622.44
	56.969	10441.4		56.969	4750
	57.314	10763.2		57.314	4708.08
	57.66	11114.4		57.66	4547.66
	58.005	11326.9		58.005	4632.22
	58.35	11148.4		58.35	4432.98
	58.696	10908.9		58.696	4172.59
	59.041	10856.2		59.041	4302.36
	59.386	10258.7		59.386	4298.44
	59.731	9894.38		59.731	4376.27
	60.077	10436.9		60.077	4427.9
	60.422	10300.6		60.422	4684.79
	60.767	10195.5		60.767	4707.58
	61.112	9547.4		61.112	4566.54
	61.458	9353.89		61.458	4745.42
	61.803	9474.07		61.803	4953.96
	62.148	9538.8		62.148	4622.7
	62.493	9775.77		62.493	4658.27
	62.839	9768.78		62.839	4631.08
	63.184	9429.43		63.184	5131.35
	63.529	9268.27		63.529	5234.21
	63.875	8965.18		63.875	5023.87
	64.22	9032.61		64.22	5038.3
	64.565	9160.76		64.565	5105.82
	64.91	9034.33		64.91	4767.69
	65.256	9089.25		65.256	4413.94
	65.601	9539.98		65.601	4117.38
	65.946	10242.4		65.946	4046.53
	66.291	11308.3		66.291	5194.67
	66.637	12246.9		66.637	6120.57
	66.982	12649.3		66.982	5504.52
	67.327	12145.4		67.327	5128.84
	67.672	10832.3		67.672	4861.64
	68.018	9496.47		68.018	4176.54
	68.363	8761.68		68.363	3817.73
	68.708	8736.48		68.708	3768.5
	69.054	8913.4		69.054	3903.01
	69.399	9403.59		69.399	3847.81
	69.744	9786.61		69.744	3694.89
	70.089	10667.4		70.089	3755.08
	70.435	11038.4		70.435	4176.67
	70.78	11009.6		70.78	4036.96
	71.125	10405.9		71.125	3709.25
	71.47	9846.46		71.47	3708.8
	71.816	9459.76		71.816	3632.75
	72.161	9533.2		72.161	3667.15
	72.506	10600.5		72.506	3845.97
	72.851	11222.2		72.851	4133.27
	73.197	10860.5		73.197	3918.06
	73.542	10512.9		73.542	3797.99
	73.887	10199.2		73.887	3668.77
	74.233	8904.63		74.233	3881.44
	74.578	7972.74		74.578	4003.52
	74.923	7582.45		74.923	4302.47
	75.268	7804.54		75.268	4117.5
	75.614	8002.1		75.614	3763.52
	75.959	8459.52		75.959	3854.21
	76.304	9783.95		76.304	3951.26
	76.649	10094.8		76.649	3795.47
	76.995	9188.36		76.995	3909.67
	77.34	8033.58		77.34	4263.07
	77.685	7261.39		77.685	4158.5
	78.031	7479.16		78.031	4204.94
	78.376	8098.59		78.376	4793.35
	78.721	8360.75		78.721	4647.57
	79.066	8045.26		79.066	4252.16
	79.412	7723.24		79.412	3902.42
	79.757	7756.74		79.757	3627.69
	80.102	7728.31		80.102	3481.7
	80.447	7801.93		80.447	3667.55
	80.793	8248.5		80.793	3974.28
	81.138	9192.88		81.138	4444.02
	81.483	10104.8		81.483	4460.78
	81.828	9348.84		81.828	4186.44
	82.174	8484.37		82.174	4168.19
	82.519	8017.29		82.519	4085.78
	82.864	8091.83		82.864	4166.12
	83.21	7990.08		83.21	4014.89
	83.555	8384.92		83.555	3878.34
	83.9	9655.76		83.9	4107.07
	84.245	10568.7		84.245	4072.33
	84.591	10395.7		84.591	4029.01
	84.936	9749.38		84.936	3891.31
	85.281	9284.78		85.281	3829.59
	85.626	9138.67		85.626	3804.8
	85.972	8935.1		85.972	3902.93
	86.317	8701		86.317	4005.18
	86.662	9031.97		86.662	3822.51
	87.007	9534.91		87.007	3753.75
	87.353	10176		87.353	3900.22
	87.698	10803.2		87.698	3795.5
	88.043	11625.3		88.043	3596.65
	88.389	12732		88.389	3723.06
	88.734	12487.3		88.734	3802.61
	89.079	12357.4		89.079	3854.93
	89.424	12735.8		89.424	3927.41
	89.77	13249.1		89.77	4118.51
	90.115	13723.3		90.115	4223.09
	90.46	14395.6		90.46	3939.27
	90.805	16834.7		90.805	3810.2
	91.151	20909.7		91.151	3971.51
	91.496	23978.2		91.496	4315.12
	91.841	25270.1		91.841	4820.49
	92.186	26157.5		92.186	5014.98
	92.532	26893.7		92.532	5185.52
	92.877	28498.8		92.877	5891.93
	93.222	32326.5		93.222	6561.16
	93.568	33187.9		93.568	7569.82
	93.913	31663.7		93.913	7844.29
	94.258	26980.2		94.258	6830.34
	94.603	20292.7		94.603	5810.98
	94.949	15945.8		94.949	5102.17
	95.294	13473.4		95.294	4486.02
	95.639	12208.9		95.639	4432.91
	95.984	11632.6		95.984	4312.79
	96.33	11664		96.33	4538.42
	96.675	11458		96.675	4560.31
	97.02	11220.2		97.02	4308.82
	97.366	10759.7		97.366	4523.23
	97.711	9598.85		97.711	4590.93
	98.056	8686.33		98.056	5030.98
	98.401	8059.5		98.401	4644.1
	98.747	8006.56		98.747	4517.85
	99.092	8056.61		99.092	3992.39
	99.437	8027.72		99.437	4043.07
	99.782	7777.47		99.782	4095.68
	100.128	7312.88		100.128	4036.64
	100.473	6950.66		100.473	4268.06
	100.818	7123.12		100.818	4177.95
	101.163	7008.52		101.163	4429.46
	101.509	7033.95		101.509	4456.25
	101.854	7023.88		101.854	4564.45
	102.199	6648.18		102.199	4553.61
	102.545	6178.07		102.545	4345.88
	102.89	6183.19		102.89	4149.79
	103.235	6491.16		103.235	4070.9
	103.58	6794.46		103.58	4188.7
	103.926	7232.15		103.926	4287.4
	104.271	7051.99		104.271	4454.19
	104.616	6976.77		104.616	4451.33
	104.961	7795.78		104.961	4377.31
	105.307	8890.81		105.307	4396.61
	105.652	9158.7		105.652	4246.49
	105.997	8676.98		105.997	4416.16
	106.342	8283.8		106.342	4818.07
	106.688	8125.79		106.688	4906.96
	107.033	8298.6		107.033	5062.94
	107.378	9147.31		107.378	5076.45
	107.724	10071.3		107.724	4982.65
	108.069	10630.5		108.069	4965.6
	108.414	10716.5		108.414	5156.83
	108.759	11459.2		108.759	5230.08
	109.105	11993.7		109.105	4784.37
	109.45	12705.3		109.45	4801.2
	109.795	12627.8		109.795	4809.99
	110.14	10849.7		110.14	4384.13
	110.486	9168.31		110.486	4014.63
	110.831	8742.01		110.831	4041.41
	111.176	8471.81		111.176	4009.16
	111.521	8772.73		111.521	4026.83
	111.867	8772.09		111.867	4037.1
	112.212	8209.42		112.212	3969.39
	112.557	7679.13		112.557	4124.06
	112.903	7646.18		112.903	4361.67
	113.248	7627.83		113.248	4324.7
	113.593	7720.7		113.593	4137.49
	113.938	7982.5		113.938	4647.54
	114.284	7907.28		114.284	5367.51
	114.629	7465.62		114.629	5083.92
	114.974	7763.06		114.974	4641.99
	115.319	8133.21		115.319	4524.46
	115.665	8386.55		115.665	4253.37
	116.01	8732.75		116.01	4247.25
	116.355	9089.65		116.355	4615.85
	116.701	10007.3		116.701	4902.01
	117.046	10323.7		117.046	4774.84
	117.391	11509.4		117.391	4577.94
	117.736	12814.8		117.736	4589.42
	118.082	14075.7		118.082	4598.71
	118.427	14726.3		118.427	4410.28
	118.772	14476.1		118.772	4431.77
	119.117	13300.2		119.117	4245.59
	119.463	11546.7		119.463	4025.24
	119.808	10345.2		119.808	3935.67
	120.153	9332.22		120.153	3540.33
	120.498	9013.47		120.498	3579.85
	120.844	8355.88		120.844	3801.34
	121.189	7374.43		121.189	3856.78
	121.534	6562.12		121.534	3693.88
	121.88	5972.84		121.88	3471.69
	122.225	5600.45		122.225	3312.29
	122.57	5487.77		122.57	3236.17
	122.915	5553.89		122.915	3373.27
	123.261	5854.33		123.261	3614.77
	123.606	6155.82		123.606	3780.68
	123.951	6753.45		123.951	3633.23
	124.296	8081.72		124.296	4078.22
	124.642	10472.7		124.642	4017.98
	124.987	12871.5		124.987	4110.41
	125.332	13447.9		125.332	4541.64
	125.677	13032.8		125.677	4513.24
	126.023	12411		126.023	3941.11
	126.368	12922.8		126.368	3490.17
	126.713	13500.8		126.713	3420.01
	127.059	14295.2		127.059	3530.49
	127.404	14556.3		127.404	3503.85
	127.749	15232.2		127.749	3606.46
	128.094	15435.7		128.094	3713.31
	128.44	14349.1		128.44	3926.34
	128.785	12747.3		128.785	4179.04
	129.13	11821.9		129.13	4115.54
	129.475	11688.6		129.475	3985.3
	129.821	12109.1		129.821	3831.8
	130.166	14539.9		130.166	3687.7
	130.511	15967.7		130.511	3492.04
	130.856	16441.3		130.856	3674.5
	131.202	16226.3		131.202	3869.99
	131.547	14114.6		131.547	3919.08
	131.892	12517.3		131.892	3925.85
	132.238	11942		132.238	3971.25
	132.583	13299.4		132.583	4348.62
	132.928	15312.9		132.928	4896.23
	133.273	15978.4		133.273	5139.06
	133.619	16010.4		133.619	5272.33
	133.964	17358.1		133.964	4946.43
	134.309	18521.8		134.309	4723.13
	134.654	20311.7		134.654	4810.56
	135	21317.5		135	4833.55
	135.345	20949.4		135.345	4468.93
	135.69	19762.3		135.69	4075.44
	136.035	18317.5		136.035	4038.78
	136.381	16294.1		136.381	4019.76
	136.726	14367.1		136.726	4069.98
	137.071	12640.8		137.071	3859.57
	137.417	11319		137.417	3572.24
	137.762	10253.9		137.762	3470.71
	138.107	9560.02		138.107	3366.64
	138.452	9470.13		138.452	3469.43
	138.798	10635		138.798	3663.32
	139.143	12426.2		139.143	3741.07
	139.488	13439.1		139.488	3612.95
	139.833	12755.4		139.833	3406.08
	140.179	11811.7		140.179	3450.03
	140.524	11262.4		140.524	3542.59
	140.869	10296.4		140.869	3687.25
	141.215	9800.33		141.215	3584.41
	141.56	9455.92		141.56	3439.19
	141.905	8842.1		141.905	3451.25
	142.25	8823.28		142.25	3450.99
	142.596	8425.91		142.596	3408.09
	142.941	8208.67		142.941	3446.04
	143.286	8043.37		143.286	3317.4
	143.631	8201.1		143.631	3375.05
	143.977	8471.24		143.977	3454.73
	144.322	9258.12		144.322	3700.04
	144.667	9727.14		144.667	3757.77
	145.012	10545.7		145.012	3900.4
	145.358	11343.4		145.358	4171.54
	145.703	11833.1		145.703	4296.26
	146.048	11451.7		146.048	4047.48
	146.394	11124.7		146.394	3554.14
	146.739	11409.8		146.739	3796.65
	147.084	12245.6		147.084	3758.94
	147.429	13199.9		147.429	3869.92
	147.775	14006.1		147.775	4184.84
	148.12	12847.3		148.12	4192.07
	148.465	12567.8		148.465	3985.75
	148.81	13784.8		148.81	4031.54
	149.156	15447.5		149.156	4212.64
	149.501	18114.8		149.501	4285.02
	149.846	18680.2		149.846	4144.69
	150.191	14196.2		150.191	3824.75
	150.537	10238.2		150.537	3779.62
	150.882	8960.91		150.882	3825.34
	151.227	8784.33		151.227	3784.04
	151.573	9627.68		151.573	3740.61
	151.918	10287.8		151.918	3830.84
	152.263	9989.88		152.263	4180.06
	152.608	9598.04		152.608	4283.18
	152.954	9145.95		152.954	3691.34
	153.299	9666.4		153.299	3376.78
	153.644	10200.5		153.644	3613.59
	153.989	9475.04		153.989	3805.53
	154.335	8375.61		154.335	3632.94
	154.68	7804.15		154.68	3385.17
	155.025	7459.3		155.025	3160.32
	155.37	7221.35		155.37	3155.59
	155.716	7168.01		155.716	3217.64
	156.061	7048.16		156.061	3290.8
	156.406	7336.17		156.406	3256.7
	156.752	7792.27		156.752	3566.37
	157.097	8315.9		157.097	3553.48
	157.442	9161.57		157.442	3433.93
	157.787	10259.2		157.787	3662.8
	158.133	10993.3		158.133	3792.53
	158.478	11687.9		158.478	3833.15
	158.823	12836.6		158.823	3717.79
	159.168	13463.2		159.168	3626.71
	159.514	13293.8		159.514	3722.58
	159.859	12743.6		159.859	3742.42
	160.204	12175.7		160.204	3597.16
	160.549	11628.8		160.549	3538.88
	160.895	11885.6		160.895	3549.58
	161.24	12822.2		161.24	3748.93
	161.585	13793.3		161.585	4166.73
	161.931	13414.5		161.931	4013.26
	162.276	11915.6		162.276	3785.7
	162.621	10988		162.621	3736.16
	162.966	10308.2		162.966	3568.09
	163.312	9740.41		163.312	3472.26
	163.657	9654.06		163.657	3537.58
	164.002	9773		164.002	3669.09
	164.347	9900.6		164.347	3657.97
	164.693	9679.17		164.693	3851.61
	165.038	9028.47		165.038	3767.81
	165.383	8281.93		165.383	3563.8
	165.729	7773.87		165.729	3525.99
	166.074	7734.52		166.074	3508.09
	166.419	7787.37		166.419	3822.74
	166.764	7848.38		166.764	4065.7
	167.11	7845		167.11	4153.64
	167.455	7736.4		167.455	4067.22
	167.8	7881.99		167.8	3696.21
	168.145	8404.61		168.145	3317.65
	168.491	8656.69		168.491	3228.53
	168.836	8727.79		168.836	3177.13
	169.181	8814.49		169.181	3060.35
	169.526	9315.17		169.526	3116.82
	169.872	10119		169.872	3206.94
	170.217	9908.59		170.217	3345.01
	170.562	8796.53		170.562	3426.5
	170.908	7975.63		170.908	3254.72
	171.253	7825.39		171.253	2978.8
	171.598	7769.06		171.598	2947.37
	171.943	7724.8		171.943	3011.91
	172.289	7975.81		172.289	2979.37
	172.634	8813		172.634	3233.77
	172.979	9967.53		172.979	3615.01
	173.324	11393.5		173.324	3848.54
	173.67	13308.1		173.67	4030.38
	174.015	15209.2		174.015	4128.22
	174.36	15621.2		174.36	4093.71
	174.705	14150.2		174.705	3886.29
	175.051	12073.1		175.051	3893.61
	175.396	10237.8		175.396	3630.38
	175.741	9170.1		175.741	3460.5
	176.087	9106.6		176.087	3255.68
	176.432	8619.38		176.432	3278.06
	176.777	8057.65		176.777	3419.45
	177.122	7996.76		177.122	3579.12
	177.468	7820.72		177.468	3597.65
	177.813	7370.24		177.813	3712.45
	178.158	6964.04		178.158	3300
	178.503	6655.49		178.503	3314.38
	178.849	6478.72		178.849	3492.81
	179.194	6143.16		179.194	3663.25
	179.539	6265.41		179.539	3702.8
	179.884	6383.53		179.884	3390.18
	180.23	6182.72		180.23	3201.85
	180.575	6279		180.575	3510.28
	180.92	6170.39		180.92	3467.33
	181.266	6120.62		181.266	3399.67
	181.611	6117.72		181.611	3743.58
	181.956	6101.24		181.956	3658.71
	182.301	6324.77		182.301	3321.2
	182.647	6647.58		182.647	3101.73
	182.992	6973.38		182.992	3039.11
	183.337	7189.09		183.337	2965.23
	183.682	7430.16		183.682	2888.6
	184.028	7210.29		184.028	3072.55
	184.373	6904.05		184.373	3157.66
	184.718	7113.35		184.718	2901.74
	185.064	7408.54		185.064	3083.31
	185.409	8135.9		185.409	3358.81
	185.754	8657.51		185.754	3488.3
	186.099	9149.84		186.099	3463.03
	186.445	10275.3		186.445	3309.27
	186.79	11023.7		186.79	3344.53
	187.135	11183.1		187.135	3449.18
	187.48	10838.3		187.48	3463.28
	187.826	10995.3		187.826	3310.89
	188.171	11697.9		188.171	3214.22
	188.516	12037.2		188.516	3446.86
	188.861	12303.1		188.861	3582.83
	189.207	13126.1		189.207	3508.69
	189.552	13478.4		189.552	3424.85
	189.897	12234.5		189.897	3312.11
	190.243	11311.2		190.243	3255.77
	190.588	11192.9		190.588	3267.73
	190.933	11946.4		190.933	3578.87
	191.278	12810.6		191.278	3723.89
	191.624	12265.1		191.624	3566.2
	191.969	10950.1		191.969	3435.89
	192.314	10133.7		192.314	3409.34
	192.659	10206.4		192.659	3383.06
	193.005	10720.9		193.005	3539.82
	193.35	10565.8		193.35	3273.44
	193.695	10389.9		193.695	3152.04
	194.04	10188.1		194.04	3220.15
	194.386	10123.8		194.386	3421.94
	194.731	9904.28		194.731	3697.35
	195.076	9596.01		195.076	3998.6
	195.422	9632.42		195.422	4153.02
	195.767	10384.8		195.767	4385.82
	196.112	11288.4		196.112	4389.16
	196.457	11979		196.457	4335.43
	196.803	11659.7		196.803	4375.93
	197.148	10887.7		197.148	4526.98
	197.493	10767.4		197.493	4620.89
	197.838	10401.8		197.838	4436.06
	198.184	10222.6		198.184	4389.93
	198.529	10279.9		198.529	4255.8
	198.874	10493.7		198.874	4237.72
	199.219	9955.58		199.219	4069.29
	199.565	9331.78		199.565	4066.97
	199.91	8695.46		199.91	3819.89
	200.255	8156.11		200.255	3387.9
	200.601	7604.91		200.601	3265.03
	200.946	7134.44		200.946	3178.39
	201.291	6843.69		201.291	3094.65
	201.636	6572.36		201.636	3035.08
	201.982	6455.39		201.982	3141.18
	202.327	6392.18		202.327	3106.67
	202.672	6509.82		202.672	2985.77
	203.017	6617.94		203.017	3055.15
	203.363	6667.92		203.363	3189.51
	203.708	6837.42		203.708	3212.26
	204.053	7093.81		204.053	3237.25
	204.398	7583.62		204.398	3563.39
	204.744	7985.09		204.744	3607.88
	205.089	9002.24		205.089	3562.88
	205.434	11589.8		205.434	3548.71
	205.78	14622.7		205.78	3596.72
	206.125	16217.6		206.125	3395.79
	206.47	15698.9		206.47	3386.02
	206.815	13671.7		206.815	3297.34
	207.161	11329.8		207.161	3229.17
	207.506	10330.5		207.506	3198.78
	207.851	9833.5		207.851	3111.64
	208.196	9047.66		208.196	3089.67
	208.542	8304.25		208.542	3207.61
	208.887	8051.57		208.887	3074.58
	209.232	7671.34		209.232	3306.2
	209.578	7530.79		209.578	3329.86
	209.923	7761.92		209.923	3202.05
	210.268	7915.78		210.268	3094.2
	210.613	8267.84		210.613	3276.2
	210.959	8511.17		210.959	3308.32
	211.304	8988.79		211.304	3362.07
	211.649	9155.16		211.649	3428.18
	211.994	8810.2		211.994	3313.89
	212.34	8507.38		212.34	3150.57
	212.685	8739.87		212.685	3054.63
	213.03	8918.98		213.03	3120.51
	213.375	8601.93		213.375	3062.78
	213.721	7979.55		213.721	3212.29
	214.066	7519.07		214.066	3398.44
	214.411	7525.01		214.411	3367.36
	214.757	7606.67		214.757	3146.44
	215.102	7798.58		215.102	3156.91
	215.447	7918.39		215.447	3117.64
	215.792	7970.34		215.792	3094.85
	216.138	8241.09		216.138	3073.41
	216.483	9476.68		216.483	3235.43
	216.828	11414.2		216.828	3220.91
	217.173	12836.4		217.173	3437.75
	217.519	13127.4		217.519	3679.3
	217.864	11687.7		217.864	3538.77
	218.209	10130.4		218.209	3378.14
	218.554	9184.39		218.554	3147.57
	218.9	8193.98		218.9	3077.1
	219.245	7434.08		219.245	3385.9
	219.59	7118.79		219.59	3259.84
	219.936	6942.96		219.936	3169.43
	220.281	6824.72		220.281	3081.73
	220.626	6594.87		220.626	3020.75
	220.971	6651.36		220.971	3156.71
	221.317	6402.68		221.317	3293.93
	221.662	6044.05		221.662	3288.95
	222.007	5763.87		222.007	3067.14
	222.352	5662.92		222.352	2929.21
	222.698	5393.02		222.698	2938.14
	223.043	5217.52		223.043	2955.33
	223.388	5135.32		223.388	3052.97
	223.733	4983.78		223.733	3073.97
	224.079	4877.56		224.079	2912.45
	224.424	4829.56		224.424	3057.42
	224.769	4948.02		224.769	3060.36
	225.115	4759.8		225.115	3189.9
	225.46	4714.52		225.46	3491.67
	225.805	4839.02		225.805	3731.65
	226.15	4978.82		226.15	3774.89
	226.496	5074.4		226.496	3602.51
	226.841	5103.89		226.841	3233.8
	227.186	5433.96		227.186	3150.1
	227.531	5505.85		227.531	3276.9
	227.877	5632.86		227.877	3412.77
	228.222	5827.9		228.222	3510.04
	228.567	6420.62		228.567	3561.06
	228.913	7472.66		228.913	3634.59
	229.258	8691.61		229.258	3537.31
	229.603	9069.73		229.603	3413.2
	229.948	9496.58		229.948	3431.86
	230.294	11799.8		230.294	3883.73
	230.639	14940.6		230.639	4455.18
	230.984	16475.9		230.984	4440.2
	231.329	15821.6		231.329	4410.56
	231.675	13738.8		231.675	4422.29
	232.02	11890.5		232.02	4287.57
	232.365	10137.1		232.365	3792.64
	232.71	8830.22		232.71	3382.01
	233.056	8265.35		233.056	3266.7
	233.401	8376.53		233.401	3374.88
	233.746	8872.02		233.746	3404.17
	234.092	8943.67		234.092	3605.85
	234.437	8287.02		234.437	3765.94
	234.782	7617.8		234.782	3645.93
	235.127	7103.65		235.127	3348.59
	235.473	7167.37		235.473	3260.97
	235.818	7845.01		235.818	3348.72
	236.163	8839.33		236.163	3542.17
	236.508	8556.54		236.508	3518.15
	236.854	7786.48		236.854	3527.66
	237.199	7087.65		237.199	3648.37
	237.544	7140.85		237.544	3525.91
	237.889	7276.1		237.889	3359.31
	238.235	7297.22		238.235	3219.34
	238.58	7460.42		238.58	3243.9
	238.925	7904.26		238.925	3305.09
	239.271	7935.52		239.271	3246.56
	239.616	7395.01		239.616	3072.07
	239.961	6747.3		239.961	3278.04
	240.306	6843.18		240.306	3620.89
	240.652	7222.47		240.652	3677.36
	240.997	7444.51		240.997	3407.23
	241.342	7873.44		241.342	3395.6
	241.687	8308.06		241.687	3871.84
	242.033	8152.53		242.033	3949.11
	242.378	7775.07		242.378	3868.49
	242.723	7254.24		242.723	4000.48
	243.068	8191.02		243.068	4018.04
	243.414	8700.17		243.414	4034.21
	243.759	8345.34		243.759	3948.82
	244.104	8171.38		244.104	3629.35
	244.45	7900.27		244.45	3684.6
	244.795	7838.65		244.795	3788.31
	245.14	8364.44		245.14	3788.42
	245.485	9530.42		245.485	4313.58
	245.831	10203.4		245.831	4678.93
	246.176	10053.8		246.176	4356.23
	246.521	9655.19		246.521	4196.66
	246.866	9550.82		246.866	3935.64
	247.212	9617.02		247.212	3546.05
	247.557	9829.03		247.557	3510.42
	247.902	10325.8		247.902	3505.74
	248.248	10775.5		248.248	3396.65
	248.593	10094.8		248.593	3296.28
	248.938	9208.19		248.938	3195.61
	249.283	8468.07		249.283	3111.33
	249.629	7875.74		249.629	3217.07
	249.974	7696.39		249.974	3171.52
	250.319	7325.29		250.319	3040.22
	250.664	7104.67		250.664	3106.94
	251.01	7251.27		251.01	3616.25
	251.355	7274.84		251.355	3951.16
	251.7	6855.45		251.7	4146.47
	252.045	6867.38		252.045	3815.54
	252.391	7202.3		252.391	3390.06
	252.736	7582.59		252.736	3240.26
	253.081	8829.62		253.081	3227.59
	253.427	10122.5		253.427	3302.6
	253.772	11191.5		253.772	3391.36
	254.117	11786.6		254.117	3519.72
	254.462	13092.5		254.462	3578.67
	254.808	13979.5		254.808	3669.25
	255.153	12525.7		255.153	3591.59
	255.498	10349.7		255.498	3464.46
	255.843	8576.94		255.843	3210.11
	256.189	7542.25		256.189	3041.64
	256.534	7712.92		256.534	3136.3
	256.879	8613.2		256.879	3215.42
	257.224	9324.62		257.224	3284.63
	257.57	9108.65		257.57	3172.08
	257.915	8335.45		257.915	3292.12
	258.26	7454.6		258.26	3173.14
	258.606	6966.8		258.606	2991.06
	258.951	6674.41		258.951	2895.36
	259.296	6603.68		259.296	2879.15
	259.641	6801.89		259.641	2973.42
	259.987	6984.3		259.987	3283.95
	260.332	7321.5		260.332	3656.63
	260.677	7469.81		260.677	3572.99
	261.022	7762.08		261.022	3438.06
	261.368	7946.98		261.368	3155.2
	261.713	8557.72		261.713	3284.43
	262.058	9073.53		262.058	3310.75
	262.403	8772.64		262.403	3254.24
	262.749	8965.11		262.749	3230.08
	263.094	9071.21		263.094	3434.79
	263.439	8784.55		263.439	3466.46
	263.785	8237.86		263.785	3429.81
	264.13	7716.66		264.13	3284.11
	264.475	8032.34		264.475	3427.83
	264.82	8762.78		264.82	3686.16
	265.166	9114.1		265.166	3684.43
	265.511	8678.35		265.511	3362.72
	265.856	8195.05		265.856	3225.32
	266.201	7687.13		266.201	3358.68
	266.547	7162.52		266.547	3358.21
	266.892	6764.53		266.892	3092.66
	267.237	6748.06		267.237	2993.68
	267.582	7129.88		267.582	3191.39
	267.928	7944.93		267.928	3494.87
	268.273	8725.2		268.273	3443.66
	268.618	8612.32		268.618	3249.26
	268.964	7457.88		268.964	3226.9
	269.309	6392.58		269.309	3452.82
	269.654	5733.43		269.654	3448.59
	269.999	5529.88		269.999	3344.9
	270.345	5617.04		270.345	3252.85
	270.69	5830.93		270.69	3327.97
	271.035	6006.75		271.035	3371.44
	271.38	6332.45		271.38	3360.23
	271.726	6594.96		271.726	3334.73
	272.071	6578.42		272.071	3258.73
	272.416	6322.24		272.416	3409.24
	272.762	6052.73		272.762	3287.69
	273.107	6024.91		273.107	3211.79
	273.452	6232.24		273.452	3261.43
	273.797	6675.6		273.797	3361.69
	274.143	7440.06		274.143	3519.45
	274.488	7751.01		274.488	3594.02
	274.833	7532.65		274.833	3889.56
	275.178	7542.39		275.178	3703.17
	275.524	7809.99		275.524	3874.07
	275.869	8358.52		275.869	3855.99
	276.214	9415.08		276.214	3786.86
	276.559	10093.1		276.559	3921.91
	276.905	10259.7		276.905	3793.63
	277.25	9714.5		277.25	3753.28
	277.595	9789.66		277.595	3730.86
	277.941	10347.1		277.941	3821.68
	278.286	10435.5		278.286	4230.63
	278.631	11418.2		278.631	4567.26
	278.976	13000.3		278.976	4623.77
	279.322	13917.2		279.322	4435.32
	279.667	13803.3		279.667	4302.63
	280.012	14564.5		280.012	4017.79
	280.357	15096.7		280.357	3882.93
	280.703	14686		280.703	3758.93
	281.048	14369.6		281.048	3822.57
	281.393	15240.8		281.393	3957.09
	281.738	15127.7		281.738	3955.26
	282.084	14738.8		282.084	3893.52
	282.429	12360.5		282.429	3498.49
	282.774	10110.8		282.774	3625.09
	283.12	9098.94		283.12	3631.19
	283.465	9216.92		283.465	3267.56
	283.81	9738.96		283.81	3166.87
	284.155	10923		284.155	3199.16
	284.501	12479.5		284.501	3225.47
	284.846	14087.6		284.846	3485.06
	285.191	14950.5		285.191	3681.8
	285.536	15927.9		285.536	3872.68
	285.882	15759		285.882	3707.38
	286.227	14452.3		286.227	3466.91
	286.572	13539.3		286.572	3449.85
	286.917	13595		286.917	3425.01
	287.263	13326.4		287.263	3241.59
	287.608	13346.8		287.608	3015.73
	287.953	12324.8		287.953	2930.46
	288.299	11439.2		288.299	2967.73
	288.644	10761.3		288.644	3007.66
	288.989	10579.6		288.989	3085.77
	289.334	10577.7		289.334	3137.44
	289.68	11089		289.68	3087.7
	290.025	11315.4		290.025	3045.63
	290.37	11066.1		290.37	3115.27
	290.715	11059.6		290.715	3123.17
	291.061	11153.1		291.061	3083.6
	291.406	11416.1		291.406	3200.61
	291.751	11065.6		291.751	3353.18
	292.096	10063.9		292.096	3346.69
	292.442	10047.7		292.442	3167.25
	292.787	10655.6		292.787	3190.31
	293.132	11005.8		293.132	3288.6
	293.478	11909.5		293.478	3363.97
	293.823	12615.4		293.823	3916.99
	294.168	13323.4		294.168	4408.17
	294.513	14263.5		294.513	5135.21
	294.859	15190.7		294.859	6108.65
	295.204	16055.4		295.204	6774.77
	295.549	19216.8		295.549	6863.26
	295.894	22804.8		295.894	6069.84
	296.24	23483.4		296.24	5395.99
	296.585	23781.7		296.585	4745.75
	296.93	21273.6		296.93	4156.8
	297.276	18159.4		297.276	3865.13
	297.621	16458.5		297.621	3745.41
	297.966	15441.2		297.966	3679.15
	298.311	14674.5		298.311	3464.86
	298.657	14505		298.657	3502.68
	299.002	14675.3		299.002	3836.37
	299.347	14148.2		299.347	3706.55
	299.692	13398.2		299.692	3670.21
	300.038	13312.1		300.038	3610.89
	300.383	13067.3		300.383	3402.93
	300.728	12846.8		300.728	3264.58
	301.073	12768.9		301.073	3310.21
	301.419	13559.6		301.419	3517.86
	301.764	14066.8		301.764	3532.12
	302.109	13922.5		302.109	3356.01
	302.455	13693.6		302.455	3424.17
	302.8	14145.6		302.8	3440.68
	303.145	14482.5		303.145	3405.4
	303.49	14628.5		303.49	3261.59
	303.836	14214.4		303.836	3338.57
	304.181	13533.8		304.181	3321.58
	304.526	11910.4		304.526	3453.53
	304.871	10646.1		304.871	3631.65
	305.217	9664.43		305.217	3692.65
	305.562	9030.91		305.562	3637.34
	305.907	8330.61		305.907	3574.13
	306.253	8346.84		306.253	3700.34
	306.598	8612.69		306.598	3598.64
	306.943	8499.87		306.943	3404.82
	307.288	8122.58		307.288	3442.91
	307.634	7751.12		307.634	3381.64
	307.979	7463.9		307.979	3378.96
	308.324	7465.48		308.324	3210.94
	308.669	7968.43		308.669	3147.44
	309.015	8150.6		309.015	3206.73
	309.36	7834.26		309.36	3151.26
	309.705	7561.91		309.705	3052.19
	310.05	7354.72		310.05	3009.47
	310.396	7018.85		310.396	2964.3
	310.741	6736.48		310.741	2930.74
	311.086	6793.53		311.086	2749.25
	311.432	6776.6		311.432	2669.77
	311.777	6677.43		311.777	2613.66
	312.122	6521.38		312.122	2559.47
	312.467	6171.5		312.467	2572.89
	312.813	5695.61		312.813	2512.06
	313.158	5503.4		313.158	2425.24
	313.503	5409.49		313.503	2311.2
	313.848	5373.31		313.848	2297.16
	314.194	5574.6		314.194	2242.3
	314.539	5790.7		314.539	2266.34
	314.884	5944.25		314.884	2242.05
	315.229	5919.63		315.229	2159.95
	315.575	5806.4		315.575	2131.51
	315.92	5661.08		315.92	2129.3
	316.265	5411.97		316.265	2071.72
	316.611	5562.19		316.611	2076.62
	316.956	5823.68		316.956	2137.65
	317.301	5991.06		317.301	2117.22
	317.646	6450.2		317.646	2341.56
	317.992	6986.22		317.992	2332.38
	318.337	7445.13		318.337	2443.89
	318.682	7884.77		318.682	2484.69
	319.027	8601.14		319.027	2494.36
	319.373	9291.63		319.373	2533.8
	319.718	10060.6		319.718	2594.97
	320.063	10992.5		320.063	2770.55
	320.408	12367.9		320.408	2749.19
	320.754	13592.6		320.754	2780.07
	321.099	15315.8		321.099	2843.03
	321.444	15760.6		321.444	2803.17
	321.79	13901.7		321.79	2601.26
	322.135	12344.9		322.135	2466.6
	322.48	11309.1		322.48	2551.24
	322.825	10724.9		322.825	2482.35
	323.171	10161		323.171	2556.54
	323.516	9293.92		323.516	2705.42
	323.861	8668.01		323.861	2844.17
	324.206	8531.43		324.206	2661.2
	324.552	8442.41		324.552	2454.97
	324.897	8578.57		324.897	2602.67
	325.242	9006.77		325.242	2673.95
	325.587	9687.5		325.587	2867.3
	325.933	10668.1		325.933	2989.23
	326.278	11001.9		326.278	2861.32
	326.623	9849.13		326.623	2778.43
	326.969	8622.06		326.969	2835.47
	327.314	8082.76		327.314	2958.26
	327.659	7936.2		327.659	2919.66
	328.004	7921.5		328.004	2869.11
	328.35	8059.46		328.35	2965.53
	328.695	8409.52		328.695	3107.65
	329.04	8718.32		329.04	3068.06
	329.385	8995.43		329.385	2980.81
	329.731	8796.15		329.731	2817.61
	330.076	8833.52		330.076	2704.78
	330.421	8450.25		330.421	2656.58
	330.767	7827.29		330.767	2738.83
	331.112	7458.41		331.112	2723.13
	331.457	7596.51		331.457	2771.76
	331.802	7497.47		331.802	2848.34
	332.148	6937.91		332.148	3028.18
	332.493	6976.68		332.493	3205.07
	332.838	7455.6		332.838	3409.21
	333.183	8471.28		333.183	3632.72
	333.529	9672.56		333.529	3445.44
	333.874	9847.86		333.874	3285.3
	334.219	9586.14		334.219	3234.55
	334.564	9950.08		334.564	3328.55
	334.91	10748.5		334.91	3486.66
	335.255	10842.7		335.255	3344.74
	335.6	10218.3		335.6	3118.78
	335.946	9536.57		335.946	2973.8
	336.291	8676.8		336.291	2875.53
	336.636	8096.6		336.636	2885.36
	336.981	7810.48		336.981	2859.05
	337.327	8066.69		337.327	2929.34
	337.672	7777.69		337.672	2987.87
	338.017	7605.48		338.017	3035.82
	338.362	7322.53		338.362	2928.67
	338.708	6828.91		338.708	3025.06
	339.053	6678.29		339.053	3267.93
	339.398	6755.09		339.398	3250.76
	339.743	6769.84		339.743	2978.13
	340.089	6869.44		340.089	2993.77
	340.434	6587.05		340.434	2925.07
	340.779	6707.11		340.779	2955.42
	341.125	6708.61		341.125	2915
	341.47	6882.42		341.47	2771.78
	341.815	7072.68		341.815	2826.14
	342.16	6849.74		342.16	2927.3
	342.506	7003.82		342.506	3016.58
	342.851	7193.59		342.851	2898.7
	343.196	7421.8		343.196	2825.36
	343.541	7488.55		343.541	3133.84
	343.887	7546.21		343.887	2997.93
	344.232	7389.46		344.232	2953.12
	344.577	7192.72		344.577	2939.44
	344.922	6881.75		344.922	2985.3
	345.268	6660.23		345.268	3077.83
	345.613	6767.52		345.613	2922.41
	345.958	6918.41		345.958	2910.14
	346.304	7219.09		346.304	2739.05
	346.649	7303.89		346.649	2794.41
	346.994	7500.57		346.994	2863.31
	347.339	7220.57		347.339	2811.7
	347.685	6526.01		347.685	2499.81
	348.03	6167.67		348.03	2446.74
	348.375	6225.76		348.375	2485.28
	348.72	6368.45		348.72	2537.39
	349.066	6427.38		349.066	2661.51
	349.411	6238.05		349.411	2805.66
	349.756	5973.44		349.756	2772.03
	350.102	5719.01		350.102	2677.42
	350.447	5982.73		350.447	2848.76
	350.792	6296.64		350.792	2922.26
	351.137	6726.74		351.137	2997.26
	351.483	7075.6		351.483	3002.01
	351.828	8266.31		351.828	2947.07
	352.173	10475.3		352.173	2976.25
	352.518	11887.8		352.518	2987.62
	352.864	11428.2		352.864	3083.71
	353.209	11891.9		353.209	3374.48
	353.554	12803.3		353.554	3507.86
	353.899	12662.5		353.899	3440.45
	354.245	10876.7		354.245	3290.82
	354.59	9546.82		354.59	3221.92
	354.935	9188		354.935	3542.19
	355.281	9358.13		355.281	3667.44
	355.626	9041.52		355.626	3320.66
	355.971	8795.57		355.971	3013.15
	356.316	8892.2		356.316	2916.69
	356.662	9092.71		356.662	2788.83
	357.007	8700.49		357.007	2759.9
	357.352	8275.02		357.352	2816.68
	357.697	8361.02		357.697	3024.49
	358.043	8366.59		358.043	3100.55
	358.388	8217.51		358.388	2923.08
	358.733	7842.4		358.733	2840.34
	359.078	7922.03		359.078	2819.45
	359.424	8470.23		359.424	2746.9
	359.769	8848.5		359.769	2785.59
	360.114	9335.71		360.114	2858.39
	360.46	10219.6		360.46	2757.98
	360.805	10635.3		360.805	2651.76
	361.15	10458		361.15	2639.06
	361.495	9641.15		361.495	2597.3
	361.841	8578.82		361.841	2562.55
	362.186	8099.63		362.186	2609.87
	362.531	8150.03		362.531	2602.89
	362.876	8412.45		362.876	2697.52
	363.222	9112.97		363.222	2740.05
	363.567	10156		363.567	2869.98
	363.912	11266.9		363.912	2811.76
	364.257	12408		364.257	2771.25
	364.603	13216.1		364.603	2794.53
	364.948	13768.2		364.948	2831.3
	365.293	15047.1		365.293	2891.95
	365.639	15766.8		365.639	2923.26
	365.984	16844.3		365.984	2883.6
	366.329	18809.2		366.329	3019.39
	366.674	20619.9		366.674	2960.54
	367.02	23505.8		367.02	3024.49
	367.365	27028.7		367.365	3028.57
	367.71	30531.4		367.71	3327.57
	368.055	34448.7		368.055	3675.61
	368.401	35154.4		368.401	3577.37
	368.746	31124.1		368.746	3486.92
	369.091	28990		369.091	3658.24
	369.436	29385.8		369.436	3914.39
	369.782	26410		369.782	3908.73
	370.127	23348		370.127	4000.01
	370.472	22415.8		370.472	3907.79
	370.818	23765.7		370.818	3831.11
	371.163	25633		371.163	4345.94
	371.508	25636.4		371.508	4968.62
	371.853	26155.3		371.853	5684.77
	372.199	27456.2		372.199	6112.61
	372.544	28617.7		372.544	6448.95
	372.889	31037.7		372.889	6675.76
	373.234	33909.8		373.234	6754.58
	373.58	33830.4		373.58	7538.42
	373.925	32608		373.925	8689.89
	374.27	32927.4		374.27	8506.16
	374.616	31497.3		374.616	7007.93
	374.961	29617.8		374.961	6159.73
	375.306	28288.9		375.306	5781.1
	375.651	26972.5		375.651	5640.74
	375.997	26121.7		375.997	5575.39
	376.342	24785.4		376.342	5612.72
	376.687	23007.5		376.687	5455.06
	377.032	20980.3		377.032	5279.1
	377.378	18845.3		377.378	4950.78
	377.723	18368.4		377.723	4531.48
	378.068	19629.9		378.068	4415.04
	378.413	20240.2		378.413	4641.42
	378.759	19425.4		378.759	4522.7
	379.104	17713.6		379.104	4279.58
	379.449	15249.6		379.449	4187.22
	379.795	13874.2		379.795	4089.28
	380.14	13033.4		380.14	4009.27
	380.485	12937.8		380.485	3930.91
	380.83	13278.1		380.83	4205.6
	381.176	14231.7		381.176	4374.75
	381.521	15684.8		381.521	4383.52
	381.866	18216.5		381.866	4413.99
	382.211	19700.5		382.211	4659.05
	382.557	21539.1		382.557	4644.94
	382.902	22729		382.902	4764.85
	383.247	22608.1		383.247	4881.7
	383.592	21469.1		383.592	5293.84
	383.938	21790.5		383.938	5618.21
	384.283	22569.7		384.283	6167.56
	384.628	23532.1		384.628	6615.41
	384.974	23804.4		384.974	6412.11
	385.319	21813.1		385.319	5900.84
	385.664	19661.7		385.664	5601.88
	386.009	20858.8		386.009	5454.48
	386.355	24532.9		386.355	5470.21
	386.7	25923.9		386.7	5346.94
	387.045	25766		387.045	5004.61
	387.39	25994.6		387.39	4618.7
	387.736	24758.9		387.736	4664.22
	388.081	22501.7		388.081	4763.68
	388.426	18639		388.426	4625.27
	388.771	15392		388.771	4483.66
	389.117	13847.8		389.117	4164.84
	389.462	12520.7		389.462	3756.01
	389.807	10654.9		389.807	3770.22
	390.153	9707.47		390.153	3372.82
	390.498	10056.7		390.498	3395.05
	390.843	10070.2		390.843	3436.4
	391.188	9201.85		391.188	3153.84
	391.534	8543.22		391.534	2979.97
	391.879	8275.62		391.879	2881.6
	392.224	8210.82		392.224	2938.66
	392.569	8428.76		392.569	3041.01
	392.915	7778.63		392.915	3019.7
	393.26	6465.88		393.26	3288.54
	393.605	5553.13		393.605	3242.98
	393.951	5172.05		393.951	3264.62
	394.296	5292.24		394.296	3393.51
	394.641	5315.64		394.641	3366.4
	394.986	5545.13		394.986	3117.98
	395.332	6439.87		395.332	3085.34
	395.677	7974.53		395.677	3222.81
	396.022	9485.78		396.022	3595.87
	396.367	10418.4		396.367	3653.33
	396.713	9955.26		396.713	3550.06
	397.058	8567.29		397.058	3503.86
	397.403	7630.81		397.403	3470.75
	397.748	7094.73		397.748	3336.33
	398.094	7516.86		398.094	3229.68
	398.439	7171.92		398.439	3287.54
	398.784	6659.86		398.784	3322.17
	399.13	6662.29		399.13	3370.66
	399.475	6658.8		399.475	3287.13
	399.82	6292.98		399.82	3106.09
	400.165	6579.32		400.165	3280.63
	400.511	8326.59		400.511	3277.64
	400.856	11175		400.856	3096.08
	401.201	12981.3		401.201	3218.72
	401.546	14483		401.546	3427.08
	401.892	14702.2		401.892	3497.75
	402.237	14365.3		402.237	3358.02
	402.582	14270.3		402.582	3360.93
	402.927	14021.8		402.927	3366.82
	403.273	12626.6		403.273	3448.55
	403.618	10376.9		403.618	3371.95
	403.963	11944.2		403.963	3533.73
	404.309	13883.1		404.309	3766.78
	404.654	14214.5		404.654	3698.72
	404.999	12841.3		404.999	3911.01
	405.344	12262.1		405.344	3832.27
	405.69	11467.3		405.69	3714.47
	406.035	10928		406.035	3789.92
	406.38	10914.8		406.38	3802.28
	406.725	12301.9		406.725	3994.12
	407.071	15097.6		407.071	3887.24
	407.416	16426.5		407.416	3750.19
	407.761	16676.7		407.761	4041.21
	408.106	15991.6		408.106	4579.2
	408.452	14383.8		408.452	4667.39
	408.797	12252.2		408.797	3892.73
	409.142	9965.61		409.142	3535.57
	409.488	8780.58		409.488	3648.41
	409.833	8682.98		409.833	3733.27
	410.178	8761.98		410.178	3973.81
	410.523	9204.84		410.523	3985.39
	410.869	9289.64		410.869	4193.32
	411.214	9102.26		411.214	4025.82
	411.559	9092.41		411.559	3905.29
	411.904	9665.97		411.904	3923.7
	412.25	9743.44		412.25	4134.52
	412.595	9789.92		412.595	4158.45
	412.94	9744.42		412.94	4213.44
	413.285	9957.68		413.285	4151.35
	413.631	9777.38		413.631	3965
	413.976	9508.99		413.976	3700.57
	414.321	9487.49		414.321	3571.52
	414.667	8852.51		414.667	3586.7
	415.012	8521.08		415.012	3738.6
	415.357	8479.58		415.357	3703.88
	415.702	8399.49		415.702	3770.38
	416.048	8309.97		416.048	3720.31
	416.393	7862.47		416.393	3694.62
	416.738	7628.6		416.738	3586.03
	417.083	7254.99		417.083	3368.77
	417.429	6921.83		417.429	3203.41
	417.774	7358.84		417.774	3252.27
	418.119	8369.3		418.119	3370.74
	418.465	9123.2		418.465	3436.24
	418.81	9943.86		418.81	3653.35
	419.155	9575.26		419.155	3507.93
	419.5	8477.4		419.5	3413.79
	419.846	7436.06		419.846	3328.17
	420.191	6821.28		420.191	3285.32
	420.536	6385.85		420.536	3261.09
	420.881	6435.7		420.881	3187.19
	421.227	6698.87		421.227	3292.47
	421.572	6979.68		421.572	3532.2
	421.917	7177.26		421.917	3677.1
	422.262	7236.87		422.262	3637.23
	422.608	7696.49		422.608	3398.45
	422.953	8141.05		422.953	3462.04
	423.298	8335.9		423.298	3733.79
	423.644	8335.77		423.644	3756.77
	423.989	8156.19		423.989	3655.61
	424.334	8256.25		424.334	3551.08
	424.679	8215.59		424.679	3571.3
	425.025	7938.94		425.025	3527.33
	425.37	7239.29		425.37	3366.23
	425.715	6958.51		425.715	3349.7
	426.06	7117.19		426.06	3728.96
	426.406	7097.76		426.406	3521.28
	426.751	7088.51		426.751	3557.31
	427.096	7316.14		427.096	3600.46
	427.441	7415.56		427.441	3759.72
	427.787	7413.83		427.787	3811.35
	428.132	7384.05		428.132	3705.92
	428.477	8128.2		428.477	3786.85
	428.823	9008.81		428.823	3846.99
	429.168	9433.75		429.168	4003.52
	429.513	10005.4		429.513	4090.5
	429.858	11558.2		429.858	4259.9
	430.204	12616.3		430.204	4238.92
	430.549	12081.7		430.549	4388.74
	430.894	11400.2		430.894	4203.45
	431.239	10782.2		431.239	3895.17
	431.585	9705.21		431.585	3751.77
	431.93	9963.47		431.93	3777.68
	432.275	10476.8		432.275	3729.52
	432.62	10545.3		432.62	3670.22
	432.966	10151.1		432.966	3643.94
	433.311	10237.9		433.311	3708.66
	433.656	10190.4		433.656	3795.26
	434.002	10579.2		434.002	3718.58
	434.347	10290.4		434.347	3555.93
	434.692	10315		434.692	3741.56
	435.037	10544		435.037	3747.2
	435.383	11451.2		435.383	3553.41
	435.728	12881.7		435.728	3649.14
	436.073	13602.3		436.073	3837.62
	436.418	14130.4		436.418	3872.72
	436.764	13540.6		436.764	3976.5
	437.109	12357.5		437.109	4049.4
	437.454	10989.9		437.454	4039.64
	437.799	9758.93		437.799	4022.27
	438.145	8747.55		438.145	3885.09
	438.49	8384.88		438.49	3824.81
	438.835	8210.82		438.835	3705.55
	439.181	8395.2		439.181	3628.3
	439.526	8453.12		439.526	3709.87
	439.871	9027.35		439.871	3834.2
	440.216	9874.24		440.216	3927.34
	440.562	9791.05		440.562	3881.63
	440.907	9001.36		440.907	3898.4
	441.252	8370.44		441.252	3804.49
	441.597	8336.7		441.597	4019.58
	441.943	8645.89		441.943	4327.98
	442.288	8987.76		442.288	4289.42
	442.633	9374.73		442.633	4217.89
	442.979	9547.75		442.979	4040.81
	443.324	9321.14		443.324	4218.63
	443.669	9108.31		443.669	4061.57
	444.014	9273.27		444.014	3850.87
	444.36	9812.42		444.36	3699.72
	444.705	9859.74		444.705	3626.47
	445.05	9723.5		445.05	3636.21
	445.395	9882.25		445.395	3701.08
	445.741	10273.4		445.741	3763.6
	446.086	10992.8		446.086	3694.78
	446.431	11784		446.431	3657.58
	446.776	12698.4		446.776	3763.47
	447.122	13999.8		447.122	4087.77
	447.467	13698		447.467	4034.73
	447.812	11982.6		447.812	3807.37
	448.158	10536.6		448.158	3591.27
	448.503	10345.5		448.503	3480.95
	448.848	10460.6		448.848	3554.21
	449.193	10830.6		449.193	3628.45
	449.539	10776		449.539	3880.84
	449.884	9979.82		449.884	3908.54
	450.229	9596.18		450.229	4050.88
	450.574	9710.77		450.574	4262.07
	450.92	9678.67		450.92	4233.44
	451.265	10013.3		451.265	3837.75
	451.61	9930.6		451.61	3760.85
	451.955	9972.66		451.955	3784.69
	452.301	10334.3		452.301	3845.49
	452.646	10041.4		452.646	3672.98
	452.991	9716.42		452.991	3313.55
	453.337	9987.19		453.337	3256.56
	453.682	9713.51		453.682	3158.75
	454.027	9823.24		454.027	3460.84
	454.372	10279.4		454.372	3795.57
	454.718	11412		454.718	3767.55
	455.063	12725.8		455.063	3708.25
	455.408	13609.2		455.408	3902.84
	455.753	13225.6		455.753	3886.39
	456.099	11934.1		456.099	3616.66
	456.444	11321.6		456.444	3746.96
	456.789	11041.6		456.789	3959.79
	457.134	10362.5		457.134	4164.59
	457.48	10236.1		457.48	4373.41
	457.825	10021.3		457.825	4237.53
	458.17	9843.24		458.17	4009.23
	458.516	9950.51		458.516	3977.62
	458.861	9889.41		458.861	4282.97
	459.206	10160.5		459.206	4488.03
	459.551	10268.3		459.551	4185.71
	459.897	11271.7		459.897	3953.5
	460.242	12182.3		460.242	4111.44
	460.587	12409.9		460.587	4235.29
	460.932	12725.2		460.932	4113.73
	461.278	12408.1		461.278	3742.62
	461.623	11948		461.623	3803.76
	461.968	12654.6		461.968	3942.58
	462.314	12906.7		462.314	4147.76
	462.659	12444		462.659	4427.52
	463.004	10615.6		463.004	4826.26
	463.349	9563.78		463.349	4951.57
	463.695	9291.5		463.695	5168.58
	464.04	9805.54		464.04	4945.35
	464.385	11095.4		464.385	4742.04
	464.73	12699.9		464.73	4062.01
	465.076	13927.3		465.076	3825.44
	465.421	15212.4		465.421	3824.13
	465.766	15893.2		465.766	3999.59
	466.111	14941.5		466.111	4210.91
	466.457	12180.7		466.457	4335.09
	466.802	10897.5		466.802	4219.33
	467.147	10900.1		467.147	4117.78
	467.493	11524.1		467.493	3934.99
	467.838	11311.4		467.838	3898.3
	468.183	11129.7		468.183	3868.14
	468.528	11141		468.528	3745.03
	468.874	10748.1		468.874	3768.31
	469.219	10947.8		469.219	3962.71
	469.564	11126.6		469.564	3909.48
	469.909	11063.7		469.909	3934.34
	470.255	11938.2		470.255	4203.08
	470.6	12447.7		470.6	4374.24
	470.945	11246.7		470.945	4300.76
	471.29	9773.34		471.29	4026.07
	471.636	8784.39		471.636	3851.22
	471.981	8766.77		471.981	4108.66
	472.326	7879.4		472.326	4271.76
	472.672	7095.36		472.672	4224.17
	473.017	6807.05		473.017	4058.24
	473.362	6417.32		473.362	3953.52
	473.707	5961.56		473.707	3861.92
	474.053	5993.77		474.053	3862.85
	474.398	6178.02		474.398	3809.79
	474.743	6693.02		474.743	3675.59
	475.088	7131.33		475.088	3489.78
	475.434	8542.12		475.434	3593.92
	475.779	11569.3		475.779	3754.49
	476.124	13411.3		476.124	3822.1
	476.469	14166.2		476.469	3900.01
	476.815	13764.2		476.815	4263.05
	477.16	12294.3		477.16	4582.53
	477.505	10579.4		477.505	4356.67
	477.851	10156.7		477.851	4130.95
	478.196	9557.99		478.196	3918.54
	478.541	8788.83		478.541	3744.05
	478.886	8761.34		478.886	3785.64
	479.232	9152.43		479.232	3840.5
	479.577	9740.89		479.577	3879.52
	479.922	10734.8		479.922	4222.02
	480.267	11001.8		480.267	4372.07
	480.613	10752.8		480.613	4126.6
	480.958	10884.1		480.958	4006.02
	481.303	9668.01		481.303	4029.06
	481.648	8746.49		481.648	3889.73
	481.994	8625.86		481.994	3654.68
	482.339	8407.7		482.339	3582.89
	482.684	8461.24		482.684	3786.73
	483.03	8777.94		483.03	3889.14
	483.375	8749.48		483.375	3913.76
	483.72	9601.39		483.72	3731.36
	484.065	10641.3		484.065	4126.9
	484.411	11326.9		484.411	4273.65
	484.756	11169.2		484.756	4040.55
	485.101	10780.7		485.101	3876.89
	485.446	10624.3		485.446	3817.05
	485.792	10218.1		485.792	4030.66
	486.137	9606.19		486.137	4235.49
	486.482	8797.37		486.482	4266.45
	486.828	7881.71		486.828	4314.81
	487.173	6968.75		487.173	4023.96
	487.518	6475.8		487.518	3771.97
	487.863	6550.11		487.863	3648.05
	488.209	6905.3		488.209	3814.73
	488.554	7185.09		488.554	3836.94
	488.899	7120.34		488.899	4027.59
	489.244	7256.8		489.244	4297.31
	489.59	7342.31		489.59	4307.67
	489.935	7885.41		489.935	4144.39
	490.28	7857.8		490.28	4370.85
	490.625	7450.61		490.625	4380.23
	490.971	7219.7		490.971	4331.95
	491.316	7553.61		491.316	4334.57
	491.661	7415.51		491.661	4219.77
	492.007	7133.58		492.007	4078.53
	492.352	7639.77		492.352	4342.93
	492.697	9593.82		492.697	4430.85
	493.042	11518.1		493.042	4615.17
	493.388	11300.6		493.388	4917.97
	493.733	10704.7		493.733	4984.31
	494.078	10668		494.078	4978.01
	494.423	10239.9		494.423	4996.15
	494.769	9629.71		494.769	4878.07
	495.114	8706.85		495.114	4877.12
	495.459	8194.82		495.459	4558.08
	495.804	8013.65		495.804	4367.03
	496.15	8035.77		496.15	4181.1
	496.495	7900.56		496.495	4257.91
	496.84	7478.44		496.84	4398.21
	497.186	7360.69		497.186	4084.95
	497.531	7773.44		497.531	3926.41
	497.876	8435.33		497.876	3752.44
	498.221	9070.64		498.221	3688.03
	498.567	9466.56		498.567	3611.63
	498.912	10254.8		498.912	3857.66
	499.257	10754.8		499.257	3930.91
	499.602	11375.6		499.602	4142.19
	499.948	11332.8		499.948	4485.76
	500.293	11689.6		500.293	4714.72
	500.638	11562.7		500.638	4463.23
	500.983	11285.4		500.983	4151.23
	501.329	11413.3		501.329	4120.14
	501.674	11482.6		501.674	4006.68
	502.019	12115.5		502.019	4122.9
	502.365	12302.3		502.365	4211.58
	502.71	13106.1		502.71	4406.8
	503.055	12417.2		503.055	4339.62
	503.4	10458.6		503.4	4021.93
	503.746	8881.74		503.746	3694.18
	504.091	7821.44		504.091	3879.17
	504.436	7049.52		504.436	3832.96
	504.781	6872.82		504.781	3523.28
	505.127	6802.79		505.127	3586.29
	505.472	7165.54		505.472	3847.97
	505.817	7288.38		505.817	3962.19
	506.163	7273.67		506.163	3938.49
	506.508	7289.41		506.508	4060.6
	506.853	7417.58		506.853	4280.17
	507.198	7557.41		507.198	4519.85
	507.544	7689.48		507.544	4802.75
	507.889	7708.31		507.889	4764.31
	508.234	7990.98		508.234	4384.42
	508.579	8305.69		508.579	3901.97
	508.925	8527.68		508.925	4290.39
	509.27	8730.17		509.27	4372.33
	509.615	8854.19		509.615	3920.59
	509.96	8390.26		509.96	3452.63
	510.306	7814.22		510.306	3568.66
	510.651	7320.42		510.651	3707.84
	510.996	6909.93		510.996	3930.81
	511.342	6699.73		511.342	3819.51
	511.687	6618.76		511.687	3889.92
	512.032	6911.29		512.032	3858.7
	512.377	7058.9		512.377	3752.68
	512.723	7685.19		512.723	3703.49
	513.068	8287.17		513.068	3818.36
	513.413	8350.17		513.413	3793.39
	513.758	8396.82		513.758	3807.05
	514.104	8225.37		514.104	3845.68
	514.449	8172.52		514.449	3880.57
	514.794	8775.15		514.794	3889.52
	515.139	9349.74		515.139	3894.31
	515.485	10088		515.485	4008.69
	515.83	9893.17		515.83	4478.08
	516.175	8611.85		516.175	4667.1
	516.521	8351.87		516.521	4322.83
	516.866	8163.83		516.866	4192.54
	517.211	8414.17		517.211	4073.96
	517.556	8943.32		517.556	3934.6
	517.902	9476.24		517.902	4223.51
	518.247	9441.85		518.247	4496.5
	518.592	8936.91		518.592	4810.37
	518.937	8367.14		518.937	4635.46
	519.283	8141.76		519.283	4195.13
	519.628	8448		519.628	4150
	519.973	8161.44		519.973	4238.25
	520.318	7985.32		520.318	4515.21
	520.664	7791.97		520.664	4466.16
	521.009	7407.44		521.009	3950.66
	521.354	7367.8		521.354	3793.11
	521.7	7426.39		521.7	3620.92
	522.045	7854.46		522.045	3612.75
	522.39	8201.47		522.39	3824.62
	522.735	8376.32		522.735	4096.85
	523.081	9388.36		523.081	4304.37
	523.426	11595.3		523.426	4324.81
	523.771	13022.4		523.771	4464.54
	524.116	12387.4		524.116	4377.8
	524.462	11040.7		524.462	4387.02
	524.807	10116.9		524.807	4432.21
	525.152	9429.31		525.152	4542.18
	525.497	9228.99		525.497	4409.41
	525.843	9097.55		525.843	4246.63
	526.188	8973.8		526.188	4214.42
	526.533	9310.13		526.533	4422.29
	526.879	9208.26		526.879	4412.78
	527.224	9074.46		527.224	4390.68
	527.569	8318.91		527.569	4622.62
	527.914	7399.85		527.914	4826.44
	528.26	7513.76		528.26	4881.56
	528.605	7686.67		528.605	4682.92
	528.95	7373.63		528.95	4622.33
	529.295	6813.99		529.295	4512.63
	529.641	6715.5		529.641	4417.19
	529.986	6461.46		529.986	4229.82
	530.331	6185.81		530.331	3957.77
	530.677	6339.79		530.677	3901.76
	531.022	6648.7		531.022	3790.88
	531.367	6837.85		531.367	3683.01
	531.712	7117.72		531.712	3877.19
	532.058	7422.32		532.058	4118.47
	532.403	7541.43		532.403	4097.06
	532.748	7763.9		532.748	4001.41
	533.093	7377.99		533.093	4086.74
	533.439	7449.62		533.439	4405.31
	533.784	7813.18		533.784	4507.09
	534.129	8213.23		534.129	4578.44
	534.474	8387.07		534.474	4194.1
	534.82	8790.01		534.82	3960.89
	535.165	9660.59		535.165	3778.45
	535.51	12053.1		535.51	3977.51
	535.856	16015.9		535.856	4363.1
	536.201	19378.1		536.201	4322.52
	536.546	20472.5		536.546	4396.42
	536.891	18866.3		536.891	4157.57
	537.237	16275.2		537.237	3789.22
	537.582	13004.1		537.582	3565.81
	537.927	10677.5		537.927	3506.66
	538.272	9195.62		538.272	3894.51
	538.618	8694.63		538.618	4021.18
	538.963	8433.88		538.963	3738.86
	539.308	8474.19		539.308	3696.2
	539.654	8721.68		539.654	3688.48
	539.999	8764.94		539.999	3459.07
	540.344	8640.57		540.344	3291.24
	540.689	8251.22		540.689	3397.44
	541.035	8464.05		541.035	3602.59
	541.38	8722.93		541.38	3467.92
	541.725	9390.75		541.725	3420.88
	542.07	10558.2		542.07	3670.6
	542.416	11429.9		542.416	3586.89
	542.761	11732.8		542.761	3732.68
	543.106	11242.9		543.106	3724.1
	543.451	10176.5		543.451	3801.13
	543.797	9735.9		543.797	3788.95
	544.142	10000		544.142	3784.31
	544.487	10323.6		544.487	3874.6
	544.833	9802.64		544.833	3938.77
	545.178	9876.66		545.178	3825.9
	545.523	10262.4		545.523	3728.19
	545.868	11064.6		545.868	4027.34
	546.214	12083.8		546.214	4077.4
	546.559	13248.7		546.559	4023.7
	546.904	13718.4		546.904	4221.02
	547.249	12961.6		547.249	4167.1
	547.595	11665.1		547.595	4070.74
	547.94	10872.1		547.94	3959.41
	548.285	10517.8		548.285	3906.07
	548.63	10278.5		548.63	4029.49
	548.976	9878.43		548.976	3783.41
	549.321	9134.21		549.321	3491.56
	549.666	9212.94		549.666	3772.61
	550.012	9132.19		550.012	3960.54
	550.357	9230.48		550.357	3843.75
	550.702	9383.07		550.702	3520.39
	551.047	8734.52		551.047	3425.97
	551.393	8298.51		551.393	3228.4
	551.738	8239.42		551.738	3263.56
	552.083	8210.12		552.083	3242.51
	552.428	8024.69		552.428	3358.3
	552.774	8159.16		552.774	3507.43
	553.119	8274.61		553.119	3530.12
	553.464	8019.66		553.464	3492.5
	553.809	8084.73		553.809	3575.76
	554.155	8280.75		554.155	3872.95
	554.5	8500.8		554.5	3933.05
	554.845	8386.49		554.845	3861.59
	555.191	8261.24		555.191	4003.89
	555.536	8381.81		555.536	4087.24
	555.881	8464.83		555.881	4096.83
	556.226	8691.23		556.226	3860.67
	556.572	9413.41		556.572	3832.3
	556.917	10145		556.917	3962.38
	557.262	9952.56		557.262	3918.08
	557.607	10141		557.607	3871.61
	557.953	10480		557.953	3933.45
	558.298	10162.6		558.298	3892.44
	558.643	9755.63		558.643	3704.77
	558.988	9798.56		558.988	3478.95
	559.334	10356.7		559.334	3325.01
	559.679	11408.3		559.679	3393.36
	560.024	12332.3		560.024	3558.96
	560.37	12791.6		560.37	3729.62
	560.715	13437.7		560.715	3758.24
	561.06	13869.9		561.06	3950.3
	561.405	14860.7		561.405	4014.07
	561.751	15315		561.751	4167.04
	562.096	15567.9		562.096	4469.61
	562.441	16303.6		562.441	4939.04
	562.786	17190.6		562.786	5201.52
	563.132	16851		563.132	5222.14
	563.477	15234.6		563.477	4541.53
	563.822	13924.1		563.822	4099.77
	564.167	13055.8		564.167	3807.91
	564.513	11929.8		564.513	3574.78
	564.858	10492.7		564.858	3540.18
	565.203	10368.5		565.203	3553.13
	565.549	9615.5		565.549	3489.38
	565.894	8926.41		565.894	3330.86
	566.239	8672.62		566.239	3373.11
	566.584	8045.06		566.584	3405.81
	566.93	7961.36		566.93	3512.26
	567.275	7868.81		567.275	3541
	567.62	7966.77		567.62	3651.2
	567.965	8812.15		567.965	3740.71
	568.311	9228.27		568.311	3678.18
	568.656	9031.33		568.656	3724.61
	569.001	9353.18		569.001	4080.15
	569.346	9738.65		569.346	4148.12
	569.692	9700.99		569.692	3767.3
	570.037	9588.86		570.037	3755.75
	570.382	9863.89		570.382	3754.67
	570.728	11092.6		570.728	3759.97
	571.073	12451		571.073	3660.45
	571.418	14156.4		571.418	3739.81
	571.763	15580.6		571.763	3718.17
	572.109	16776.7		572.109	3782.9
	572.454	16627.3		572.454	3957.45
	572.799	15835.1		572.799	3883.08
	573.144	15667.4		573.144	4004.12
	573.49	15514.8		573.49	4267.37
	573.835	15293		573.835	4135.18
	574.18	14793		574.18	3791.42
	574.526	14274.6		574.526	3602.85
	574.871	14117.6		574.871	3619.03
	575.216	14151.6		575.216	3865.34
	575.561	14392.3		575.561	3904.83
	575.907	14685		575.907	3785.03
	576.252	12413.9		576.252	3654.36
	576.597	10581.1		576.597	3787.75
	576.942	9881.13		576.942	4341.25
	577.288	10101.9		577.288	4218.1
	577.633	10155.4		577.633	3986.74
	577.978	9899.2		577.978	3795.79
	578.323	9365.77		578.323	3690.86
	578.669	8765.38		578.669	3667.87
	579.014	8357.88		579.014	3736.03
	579.359	8111.94		579.359	3621.14
	579.705	8089.18		579.705	3709.16
	580.05	8071.82		580.05	3728.65
	580.395	8264.05		580.395	3716.54
	580.74	8302.56		580.74	3743.47
	581.086	8313.44		581.086	3730.38
	581.431	8291.16		581.431	4036.03
	581.776	8399.95		581.776	4520.93
	582.121	8762.6		582.121	4446.55
	582.467	9531.71		582.467	4221.75
	582.812	10124.2		582.812	4119.41
	583.157	10925.9		583.157	4276.61
	583.503	12128.7		583.503	4376.9
	583.848	13162.1		583.848	4455.39
	584.193	13844.7		584.193	4667.31
	584.538	13436		584.538	4856.2
	584.884	11688.5		584.884	4967.14
	585.229	10272.7		585.229	4917.99
	585.574	9669.86		585.574	4850.09
	585.919	8980.48		585.919	4700.98
	586.265	8545.18		586.265	4352.71
	586.61	8487.45		586.61	4405.18
	586.955	8881.26		586.955	4676
	587.3	9198.72		587.3	4739.82
	587.646	9329.38		587.646	4472.43
	587.991	8617.68		587.991	4220.59
	588.336	8744.01		588.336	4007.24
	588.682	9105.32		588.682	3967.3
	589.027	9109.39		589.027	3978.63
	589.372	9494.52		589.372	3698.54
	589.717	9773.17		589.717	3749.68
	590.063	9024.8		590.063	3664.22
	590.408	8759.6		590.408	3875.3
	590.753	9379.23		590.753	4045.02
	591.098	9674.66		591.098	3917.83
	591.444	10133.9		591.444	3798.72
	591.789	10352.3		591.789	3738.7
	592.134	12006.6		592.134	3904.52
	592.479	14042.3		592.479	4017.77
	592.825	14524.1		592.825	4166.52
	593.17	16600.9		593.17	4338.02
	593.515	17730.8		593.515	4249.66
	593.861	17039.4		593.861	4284.05
	594.206	15911.4		594.206	4335.28
	594.551	14757.1		594.551	4449.74
	594.896	13666		594.896	4456.68
	595.242	13278.5		595.242	4401.46
	595.587	12616.6		595.587	4126.86
	595.932	11440.1		595.932	4140.85
	596.277	11107.5		596.277	4097.35
	596.623	11080.9		596.623	4109.69
	596.968	11152.9		596.968	4188.83
	597.313	10757.4		597.313	4217.48
	597.658	10384.3		597.658	4192.34
	598.004	10682.6		598.004	4367.48
	598.349	11141.6		598.349	4468.42
	598.694	11284.2		598.694	4812.38
	599.04	10880.6		599.04	4774.32
	599.385	11088.3		599.385	4361.6
	599.73	11353.7		599.73	4145.35
	600.075	11349.2		600.075	3836.26
	600.421	11882.8		600.421	3810.43
	600.766	11883		600.766	3730.53
	601.111	11707.3		601.111	3667.85
	601.456	11516.7		601.456	3650.82
	601.802	11107.5		601.802	3653.47
	602.147	10757.2		602.147	3720.85
	602.492	10930.3		602.492	3649.98
	602.837	11371.8		602.837	3670.43
	603.183	11481.3		603.183	3444.32
	603.528	11439.6		603.528	3509.07
	603.873	11541.1		603.873	3876.4
	604.219	11703.7		604.219	4014.25
	604.564	10767.6		604.564	3795.26
	604.909	9909.41		604.909	3845.53
	605.254	9171.31		605.254	4175.19
	605.6	8815.9		605.6	4171.94
	605.945	9119.9		605.945	3768
	606.29	9109.21		606.29	3775.28
	606.635	8868.18		606.635	3638.14
	606.981	8762.88		606.981	3622.36
	607.326	8902.45		607.326	3507.84
	607.671	9342.1		607.671	3722.74
	608.016	10036.2		608.016	4032.12
	608.362	10874.6		608.362	4085.38
	608.707	11788.9		608.707	4219.13
	609.052	11628.9		609.052	4297.17
	609.398	10766.1		609.398	3964.19
	609.743	9974.35		609.743	3923.88
	610.088	9261.26		610.088	4269.26
	610.433	8950.71		610.433	4108.36
	610.779	9424.66		610.779	4358.59
	611.124	9925.41		611.124	4413.13
	611.469	11009		611.469	4011.17
	611.814	12813.1		611.814	4046.75
	612.16	14024.4		612.16	4101.06
	612.505	14217.6		612.505	4065
	612.85	12827.1		612.85	3975.93
	613.195	10953.2		613.195	3825.25
	613.541	10616.6		613.541	3772.14
	613.886	10813.1		613.886	3657.71
	614.231	11042.9		614.231	3515.8
	614.577	12586.4		614.577	3641.83
	614.922	15318.7		614.922	4230.69
	615.267	16653		615.267	4365.17
	615.612	16677.4		615.612	3872.81
	615.958	17172.6		615.958	3623.79
	616.303	16451.8		616.303	3591.88
	616.648	14800.1		616.648	3703.02
	616.993	12219.3		616.993	3717.79
	617.339	10690		617.339	3488.48
	617.684	9811.32		617.684	3360.1
	618.029	9624.04		618.029	3761.15
	618.375	9907.18		618.375	3851.69
	618.72	10435.4		618.72	3677
	619.065	11048		619.065	3925.18
	619.41	10966.4		619.41	3889.62
	619.756	10467.2		619.756	3629.76
	620.101	10614.1		620.101	3503.74
	620.446	11372.3		620.446	3362.72
	620.791	11784.6		620.791	3414.25
	621.137	12240.3		621.137	3589.25
	621.482	11697.9		621.482	3843.59
	621.827	10518.3		621.827	3924.96
	622.172	9450.94		622.172	3593.9
	622.518	8709.73		622.518	3132.63
	622.863	8892.52		622.863	3171.19
	623.208	9538.4		623.208	3016.39
	623.554	9842.52		623.554	2936.87
	623.899	10904.3		623.899	3084.95
	624.244	11571		624.244	3232.82
	624.589	11214.7		624.589	3565.52
	624.935	10335		624.935	3657.41
	625.28	9736.1		625.28	3729.42
	625.625	9509.55		625.625	3998.19
	625.97	9413.58		625.97	3908.3
	626.316	10136.6		626.316	3716.51
	626.661	10657.7		626.661	3514.87
	627.006	10635.9		627.006	3264.49
	627.352	10839.7		627.352	3122.34
	627.697	11364.4		627.697	3052.98
	628.042	11394.2		628.042	2982.45
	628.387	11334		628.387	2802.24
	628.733	11227.1		628.733	2825.87
	629.078	11378.1		629.078	2784.61
	629.423	12167.8		629.423	3125.26
	629.768	12083.2		629.768	3273.75
	630.114	10448.5		630.114	3210.94
	630.459	9595.06		630.459	3220.84
	630.804	10896.1		630.804	3157.03
	631.149	12577.4		631.149	3199.01
	631.495	14671.2		631.495	3174.07
	631.84	16867		631.84	3183.03
	632.185	17521.5		632.185	3119.91
	632.531	18445.3		632.531	3111.08
	632.876	18935.2		632.876	3284.98
	633.221	19638.2		633.221	3518.48
	633.566	22066.5		633.566	3993.79
	633.912	24494.5		633.912	4848.41
	634.257	27200.6		634.257	5488.81
	634.602	30781.8		634.602	6233.5
	634.947	32717.7		634.947	7343.01
	635.293	34615.6		635.293	8610.67
	635.638	36792.3		635.638	10257.1
	635.983	39015.6		635.983	11732.2
	636.328	41913.6		636.328	12254.2
	636.674	45216.8		636.674	13209.5
	637.019	49153.8		637.019	16220.6
	637.364	52041.5		637.364	20125.5
	637.71	53263.8		637.71	20948
	638.055	53732.9		638.055	20451.9
	638.4	55189		638.4	21199.3
	638.745	54846.2		638.745	21864.7
	639.091	54531.1		639.091	20102.8
	639.436	53582		639.436	18218.6
	639.781	50113.2		639.781	16862.2
	640.126	47457.1		640.126	16259.4
	640.472	46981.7		640.472	16974.6
	640.817	49935.1		640.817	19808.1
	641.162	51885.6		641.162	22256.6
	641.507	51634.8		641.507	22868
	641.853	51562.3		641.853	22113.6
	642.198	52115.9		642.198	21355.9
	642.543	52657.7		642.543	20626.2
	642.889	51617.2		642.889	19414.3
	643.234	48359.6		643.234	17716.9
	643.579	44251.8		643.579	15770.1
	643.924	40503.3		643.924	13908.9
	644.27	37599.3		644.27	11964
	644.615	35685.6		644.615	10895.7
	644.96	34995		644.96	10059.2
	645.305	34317.9		645.305	9559.29
	645.651	33849.6		645.651	9390.14
	645.996	34223.9		645.996	10351.7
	646.341	35091.7		646.341	11358.1
	646.686	32837.3		646.686	10792.2
	647.032	30277.4		647.032	9626.53
	647.377	30335.5		647.377	9565.91
	647.722	32240.3		647.722	10014.2
	648.068	38393.8		648.068	11339.8
	648.413	45513.6		648.413	12973.7
	648.758	47853.5		648.758	13611.3
	649.103	45932.1		649.103	13638.1
	649.449	43479.9		649.449	13781
	649.794	42762.5		649.794	14123.7
	650.139	40437.2		650.139	13623.7
	650.484	36446.2		650.484	12575.4
	650.83	32222.2		650.83	11791.7
	651.175	30816.2		651.175	11587.2
	651.52	30862.8		651.52	11295
	651.865	30429.6		651.865	11113.7
	652.211	29263.8		652.211	10163.9
	652.556	28217.4		652.556	9426.01
	652.901	25840.8		652.901	9099.15
	653.247	24240.7		653.247	8552.81
	653.592	24527.7		653.592	8528.7
	653.937	24410.6		653.937	8744.9
	654.282	23655.6		654.282	8329.09
	654.628	22551.6		654.628	7868.52
	654.973	21832.5		654.973	7294.13
	655.318	20390.1		655.318	6779.41
	655.663	19160.2		655.663	5965.51
	656.009	19509.5		656.009	5617.32
	656.354	21148		656.354	5791.35
	656.699	22065.1		656.699	6401.65
	657.044	22571.1		657.044	6378.35
	657.39	21353.6		657.39	5874.12
	657.735	20760.1		657.735	5436.75
	658.08	20691.2		658.08	5235.56
	658.426	20618.5		658.426	4999.28
	658.771	20543.7		658.771	4874.56
	659.116	20366.1		659.116	5050.26
	659.461	19931.3		659.461	5216.54
	659.807	20065.9		659.807	5453.81
	660.152	19890.5		660.152	5168.9
	660.497	19981.6		660.497	5171.03
	660.842	20254.3		660.842	5362.13
	661.188	20704.9		661.188	5536.93
	661.533	21478.5		661.533	5911.6
	661.878	21423		661.878	5918.8
	662.224	21499.5		662.224	5949.62
	662.569	24505.3		662.569	6007.67
	662.914	26957.2		662.914	5982.69
	663.259	28503		663.259	5907.68
	663.605	28914.2		663.605	6128.65
	663.95	28212.8		663.95	5940.27
	664.295	26960.5		664.295	5654.61
	664.64	25524.8		664.64	5651.76
	664.986	24076.2		664.986	5692.84
	665.331	23154.7		665.331	5542.1
	665.676	23757.5		665.676	5526.53
	666.021	25239.9		666.021	5652.67
	666.367	25761.9		666.367	5729.71
	666.712	24855.3		666.712	5722.49
	667.057	23463.7		667.057	5772.93
	667.403	22426.7		667.403	5440.56
	667.748	22878.1		667.748	5033.94
	668.093	23471.1		668.093	5046.95
	668.438	23351.6		668.438	5374.65
	668.784	24342.8		668.784	5678.07
	669.129	24890.2		669.129	6038.11
	669.474	24243		669.474	6473.66
	669.819	23185.9		669.819	7088.86
	670.165	22376		670.165	7098.09
	670.51	21928.8		670.51	6970.64
	670.855	21686.6		670.855	6703.59
	671.201	21946.7		671.201	6731.34

## Sheet: v
F-Actin	Distance_(microns)	Gray_Value	pMyosinII	Distance_(microns)	Gray_Value
	0	24329.5		0	6313.73
	0.345	23408.6		0.345	6217.14
	0.691	23371.6		0.691	5645.3
	1.036	23731.6		1.036	5791.36
	1.381	24406.6		1.381	6081.76
	1.726	25515		1.726	6089.99
	2.072	27125.7		2.072	5910.65
	2.417	30223.6		2.417	6030.62
	2.762	32201.1		2.762	6666.93
	3.107	34150.8		3.107	7202.49
	3.453	36670		3.453	7044.15
	3.798	36868.5		3.798	6640.35
	4.143	35162.2		4.143	6214.5
	4.488	35084.7		4.488	5968.1
	4.834	36396		4.834	5910.69
	5.179	31810.3		5.179	6281.67
	5.524	27899.3		5.524	6937.09
	5.87	25234.6		5.87	7326.72
	6.215	21712		6.215	6004.24
	6.56	20603.7		6.56	5648.87
	6.905	22851.8		6.905	6074.66
	7.251	26720.1		7.251	6119.9
	7.596	29300.3		7.596	6151.95
	7.941	29001.7		7.941	6300.8
	8.286	27109.4		8.286	6423
	8.632	25008.8		8.632	6617.87
	8.977	24778.8		8.977	6716.45
	9.322	25042.4		9.322	6418.94
	9.667	23909.8		9.667	6496.91
	10.013	24015.7		10.013	6736.83
	10.358	25047.8		10.358	7204.52
	10.703	26280.1		10.703	7017.63
	11.049	27575.8		11.049	7271.8
	11.394	26504.3		11.394	8463.52
	11.739	24446.9		11.739	8225.58
	12.084	22593.8		12.084	7689.94
	12.43	21585.1		12.43	7027.53
	12.775	20719		12.775	7270.12
	13.12	20819.1		13.12	7139.64
	13.465	20541.8		13.465	6722.58
	13.811	20240		13.811	6738.86
	14.156	20238.8		14.156	7075.8
	14.501	20335.1		14.501	6922.1
	14.847	19871.4		14.847	6877.44
	15.192	20453.2		15.192	7143.19
	15.537	20219.7		15.537	7188.29
	15.882	19094.7		15.882	6590.11
	16.228	18756.9		16.228	6614.59
	16.573	18861.3		16.573	7410.7
	16.918	19442.1		16.918	7530.87
	17.263	20859.5		17.263	7347.31
	17.609	21656.3		17.609	7106.18
	17.954	22784.3		17.954	7190.18
	18.299	24805.2		18.299	7691.85
	18.644	27312.8		18.644	7968.02
	18.99	29117.4		18.99	8302.39
	19.335	28910.5		19.335	8437.98
	19.68	28499.3		19.68	8002.77
	20.026	27432.6		20.026	8181.48
	20.371	26280.1		20.371	8035.67
	20.716	25847.4		20.716	8478.42
	21.061	25913.3		21.061	9001.62
	21.407	27543.9		21.407	9057.58
	21.752	28197.2		21.752	8388.12
	22.097	27221.6		22.097	8293.63
	22.442	24879.1		22.442	8538.88
	22.788	22570.3		22.788	8475.48
	23.133	22910.2		23.133	8549.45
	23.478	24736.9		23.478	8784.54
	23.823	23937		23.823	9056.64
	24.169	22085		24.169	8771.37
	24.514	22931.2		24.514	7984.55
	24.859	25438.4		24.859	7544.25
	25.205	29334.3		25.205	7614.7
	25.55	34799.1		25.55	7468.62
	25.895	39019.1		25.895	8041.74
	26.24	41051.2		26.24	8658.5
	26.586	41659.7		26.586	8396.95
	26.931	38004.4		26.931	8258.03
	27.276	34086.9		27.276	7973.04
	27.621	31071.1		27.621	7435.04
	27.967	30019.5		27.967	6766.95
	28.312	29655		28.312	6271.09
	28.657	31124.1		28.657	6412.68
	29.002	33050.3		29.002	6767.19
	29.348	35842		29.348	6604.65
	29.693	40433.1		29.693	6531.96
	30.038	45090.2		30.038	7171.21
	30.384	45343.5		30.384	7440.98
	30.729	40802.1		30.729	7422.94
	31.074	36778.8		31.074	7209.69
	31.419	33140.5		31.419	7022.23
	31.765	29684.2		31.765	6923.86
	32.11	27474.5		32.11	6866.22
	32.455	25056.4		32.455	6968.97
	32.8	23867.6		32.8	7291.69
	33.146	25675.5		33.146	7185.87
	33.491	27510.6		33.491	7325.07
	33.836	27389.2		33.836	7450.13
	34.182	26299.3		34.182	7999.74
	34.527	23689.1		34.527	7651.96
	34.872	22309.2		34.872	7267.94
	35.217	22283.6		35.217	7400.05
	35.563	23151.3		35.563	7630.56
	35.908	24448.7		35.908	8160.26
	36.253	23404.7		36.253	8361.31
	36.598	21756.6		36.598	8731.57
	36.944	21275.9		36.944	8622.87
	37.289	20731.9		37.289	8585.95
	37.634	21375.8		37.634	8596.31
	37.979	21732.5		37.979	8405.39
	38.325	22532.5		38.325	8032.55
	38.67	22760.7		38.67	8161.95
	39.015	23186.2		39.015	8219.61
	39.361	25255.9		39.361	8925.37
	39.706	35065.6		39.706	9781.79
	40.051	43402.6		40.051	12076.3
	40.396	41618.6		40.396	12587.4
	40.742	37028.4		40.742	10839.2
	41.087	33585.8		41.087	9488.85
	41.432	34515.2		41.432	9374.68
	41.777	37629.1		41.777	8559.42
	42.123	39853.7		42.123	7741.6
	42.468	38428.5		42.468	7445.24
	42.813	36183.6		42.813	7333.26
	43.158	34279.7		43.158	6960.25
	43.504	32237.6		43.504	6913.84
	43.849	30903.3		43.849	7555.49
	44.194	32978		44.194	7974.07
	44.54	33962		44.54	7685.29
	44.885	33459.3		44.885	7151.18
	45.23	34666.1		45.23	6777.64
	45.575	35864.3		45.575	6603.71
	45.921	34999.2		45.921	6562.18
	46.266	33489.1		46.266	6249.77
	46.611	34432.6		46.611	6234.4
	46.956	40361.1		46.956	7001.79
	47.302	47004.4		47.302	8322.91
	47.647	50215		47.647	11349.5
	47.992	53119.8		47.992	15839
	48.337	59035.4		48.337	17661.1
	48.683	61886.8		48.683	16536.1
	49.028	62358.5		49.028	15302.5
	49.373	65001.2		49.373	15911.5
	49.719	65214.9		49.719	17186.8
	50.064	58862.7		50.064	14957.2
	50.409	48625.6		50.409	12659.5
	50.754	41957.3		50.754	12124.6
	51.1	36204.5		51.1	11092.9
	51.445	29087		51.445	9386.28
	51.79	22477.2		51.79	6958.11
	52.135	17129		52.135	4923.23
	52.481	14230.9		52.481	4082.81
	52.826	12406.3		52.826	3822.85
	53.171	12216.1		53.171	3893.34
	53.516	12005.1		53.516	3851.76
	53.862	11492.6		53.862	3806.26
	54.207	11008.7		54.207	3739.07
	54.552	10633.9		54.552	3804.67
	54.898	10603		54.898	4031.83
	55.243	10923.2		55.243	3805.74
	55.588	11283.8		55.588	4027.56
	55.933	12045.8		55.933	4170.96
	56.279	12777.2		56.279	4454.33
	56.624	13265.1		56.624	4538.99
	56.969	13396.6		56.969	4715.44
	57.314	13334.6		57.314	4720.33
	57.66	12209.5		57.66	4362.78
	58.005	11066.1		58.005	3915.4
	58.35	11517.3		58.35	3835.53
	58.696	13224.6		58.696	3946.74
	59.041	17828.7		59.041	3823.73
	59.386	20877.4		59.386	3903.02
	59.731	23700		59.731	3877.48
	60.077	26946.2		60.077	4014.89
	60.422	28287.4		60.422	4451.27
	60.767	28393.2		60.767	4511.06
	61.112	29083.6		61.112	4071.84
	61.458	32216		61.458	3717.6
	61.803	32849		61.803	3894.11
	62.148	32193.3		62.148	4702.74
	62.493	32771		62.493	5300.4
	62.839	32704.1		62.839	4782.03
	63.184	32301.8		63.184	5063.27
	63.529	31667.4		63.529	5213.58
	63.875	29310.4		63.875	5191.06
	64.22	25612.3		64.22	5052.75
	64.565	22236.8		64.565	5009.84
	64.91	19204.5		64.91	4842.06
	65.256	17140.5		65.256	5156.53
	65.601	15656.7		65.601	5058.76
	65.946	14905.8		65.946	4802.55
	66.291	15630.2		66.291	4963.91
	66.637	16912.1		66.637	5426.45
	66.982	18745		66.982	5999.36
	67.327	19543.1		67.327	5821.97
	67.672	19629.1		67.672	5110.34
	68.018	19031.1		68.018	5045.51
	68.363	19261.5		68.363	5397.43
	68.708	19019		68.708	6210.47
	69.054	18896		69.054	5857.56
	69.399	19890.8		69.399	5082.09
	69.744	23197.7		69.744	4843.8
	70.089	24638.4		70.089	5361.37
	70.435	25781.3		70.435	5833.06
	70.78	26658.5		70.78	5945.88
	71.125	26345.3		71.125	5695.98
	71.47	25480.2		71.47	6174.66
	71.816	24047.6		71.816	6093.74
	72.161	24275.7		72.161	5878.02
	72.506	23379.4		72.506	5971.01
	72.851	19892.3		72.851	5964.93
	73.197	17036.6		73.197	5474.49
	73.542	16415.5		73.542	4830.76
	73.887	16044.1		73.887	4807.9
	74.233	15821.2		74.233	4749.79
	74.578	15138.5		74.578	4668.65
	74.923	15359.3		74.923	4428.99
	75.268	15318.2		75.268	4577.29
	75.614	17056.1		75.614	4891.85
	75.959	19532.7		75.959	5270.77
	76.304	20042.2		76.304	5255.67
	76.649	17775.3		76.649	4873.8
	76.995	16397.3		76.995	4811.24
	77.34	15165.3		77.34	4673.54
	77.685	13353.3		77.685	4371.15
	78.031	12327		78.031	4146.59
	78.376	12234.7		78.376	4198.82
	78.721	12545		78.721	4223.54
	79.066	12578.6		79.066	4032.23
	79.412	11923.5		79.412	4081.42
	79.757	11705.1		79.757	4224.65
	80.102	11490.7		80.102	4302.39
	80.447	11885.7		80.447	4217.66
	80.793	12321.5		80.793	4535.32
	81.138	12697.6		81.138	4878.25
	81.483	12630.9		81.483	4797.04
	81.828	12266.6		81.828	4731.53
	82.174	12114.1		82.174	4272.72
	82.519	12806.7		82.519	4297.78
	82.864	12931.4		82.864	4675.44
	83.21	13711.6		83.21	4830.02
	83.555	14165.9		83.555	5484.9
	83.9	14055.4		83.9	6115.26
	84.245	14541.1		84.245	5090.26
	84.591	14755.5		84.591	4338.46
	84.936	14665		84.936	4246.21
	85.281	13882.2		85.281	4235.17
	85.626	12890.6		85.626	4109.46
	85.972	12586.9		85.972	4216.92
	86.317	12244.3		86.317	4448.33
	86.662	11915.4		86.662	4575.04
	87.007	11686.9		87.007	4315.7
	87.353	13120.6		87.353	4255.93
	87.698	15783.6		87.698	4646.34
	88.043	21414.6		88.043	5293.19
	88.389	26544.3		88.389	5771.44
	88.734	25195.7		88.734	5341.51
	89.079	22093.5		89.079	5249.47
	89.424	21453.3		89.424	5378.61
	89.77	21832.5		89.77	5803.53
	90.115	21982.4		90.115	5834.11
	90.46	20743.7		90.46	5970.99
	90.805	18564		90.805	6126.42
	91.151	15881.8		91.151	6125.71
	91.496	14355.5		91.496	5406.11
	91.841	13647.4		91.841	4875.77
	92.186	13620.5		92.186	4782.6
	92.532	15714.5		92.532	4737.97
	92.877	17949.5		92.877	5038.74
	93.222	20549.6		93.222	5392.49
	93.568	22410.6		93.568	5074.75
	93.913	23111.2		93.913	4908.75
	94.258	23595.9		94.258	4699.85
	94.603	22999		94.603	4652.08
	94.949	20908.1		94.949	4801.19
	95.294	16421.8		95.294	4958.09
	95.639	13219.1		95.639	5506.7
	95.984	12338.5		95.984	5594.57
	96.33	12733.6		96.33	5139.85
	96.675	13569.3		96.675	5594.3
	97.02	13930.1		97.02	5386.9
	97.366	12004.1		97.366	4793.58
	97.711	10546.7		97.711	4367.62
	98.056	9922.35		98.056	4237.31
	98.401	9949.95		98.401	4372.9
	98.747	9984.8		98.747	4695.36
	99.092	9630.5		99.092	4931.73
	99.437	9644.58		99.437	4986.12
	99.782	9495.35		99.782	5291.57
	100.128	9254.97		100.128	5905.3
	100.473	9137.6		100.473	6460.71
	100.818	9250.95		100.818	5751.81
	101.163	9431.72		101.163	4790.13
	101.509	10040.2		101.509	4554.87
	101.854	12004.3		101.854	4358.97
	102.199	13077.1		102.199	4331.03
	102.545	12127.8		102.545	4180.06
	102.89	11431.9		102.89	4375.99
	103.235	11150.7		103.235	5077.37
	103.58	11704		103.58	4657.26
	103.926	12327.6		103.926	4361.25
	104.271	12812.1		104.271	4276.73
	104.616	13338.3		104.616	4461.38
	104.961	14500.4		104.961	5052.03
	105.307	13965.2		105.307	5027.81
	105.652	12858.8		105.652	4795.23
	105.997	12695.5		105.997	5004.53
	106.342	12893.8		106.342	4750.83
	106.688	12666.1		106.688	4335.49
	107.033	12192.7		107.033	4415.11
	107.378	11581.6		107.378	4486.2
	107.724	11788.4		107.724	4293.94
	108.069	12251.8		108.069	4229.69
	108.414	11779.7		108.414	4285.56
	108.759	11053.4		108.759	4559.06
	109.105	11659.1		109.105	5013.82
	109.45	14234.5		109.45	4943.27
	109.795	18343.9		109.795	4723.49
	110.14	20307.4		110.14	4809.92
	110.486	18391.2		110.486	5122.27
	110.831	15307.7		110.831	5021.72
	111.176	14200.5		111.176	4657.76
	111.521	15106.6		111.521	4298.54
	111.867	14793.2		111.867	4721.94
	112.212	14822.9		112.212	4860.61
	112.557	13543.5		112.557	5019.44
	112.903	12127.6		112.903	5194.06
	113.248	11390.9		113.248	5178.92
	113.593	11676.2		113.593	4808.77
	113.938	12277.3		113.938	4645.84
	114.284	12213.4		114.284	4651.78
	114.629	11496.5		114.629	4835.16
	114.974	12048.1		114.974	5175.13
	115.319	14315		115.319	5360.25
	115.665	15348.7		115.665	5334.14
	116.01	14013.5		116.01	5208.72
	116.355	11841		116.355	4755.22
	116.701	10721.5		116.701	4298.41
	117.046	9905.35		117.046	4255.39
	117.391	9066.18		117.391	4363.55
	117.736	8694.61		117.736	4847.41
	118.082	8616.29		118.082	4976.92
	118.427	8417.62		118.427	4772.69
	118.772	8626.99		118.772	4654.26
	119.117	9129.81		119.117	4776.5
	119.463	9785.24		119.463	5497.46
	119.808	11421		119.808	5898.89
	120.153	14917.9		120.153	5442.2
	120.498	19649.8		120.498	5156.56
	120.844	23115.2		120.844	5245.98
	121.189	26002.5		121.189	5512.22
	121.534	26696.4		121.534	5518.28
	121.88	24412.3		121.88	5454.21
	122.225	23017.9		122.225	5473.47
	122.57	22856.3		122.57	5453.99
	122.915	22738.3		122.915	5568.17
	123.261	20905.8		123.261	5847.52
	123.606	19114.4		123.606	5516.38
	123.951	17851.4		123.951	5204.86
	124.296	15949.4		124.296	4964.38
	124.642	15330.7		124.642	4886.49
	124.987	15297.7		124.987	4971.86
	125.332	15453.7		125.332	5039.57
	125.677	15302.8		125.677	4877.97
	126.023	14706.8		126.023	4722.74
	126.368	13392.2		126.368	4880.09
	126.713	13120.8		126.713	4754.39
	127.059	13780.1		127.059	4767.43
	127.404	14316.4		127.404	4818.26
	127.749	13263.8		127.749	4751.47
	128.094	12162.4		128.094	4935.33
	128.44	11273.6		128.44	5016.4
	128.785	11068.6		128.785	5184.32
	129.13	10865.3		129.13	6028.67
	129.475	10645.2		129.475	5622.42
	129.821	10782.1		129.821	5014.84
	130.166	10755.7		130.166	4962.8
	130.511	11351.4		130.511	5301.05
	130.856	11907.5		130.856	5694.63
	131.202	12412.8		131.202	5722.35
	131.547	13784.9		131.547	5553.23
	131.892	14536.9		131.892	5590.59
	132.238	16480.4		132.238	5522.38
	132.583	19925.3		132.583	6507.27
	132.928	23200.2		132.928	6771.23
	133.273	25812		133.273	6351.99
	133.619	28661.3		133.619	6231.38
	133.964	29558.6		133.964	6506.89
	134.309	27395.1		134.309	6244.62
	134.654	23902.3		134.654	5782.9
	135	21569.5		135	5458.92
	135.345	18328.4		135.345	5443.09
	135.69	14399.5		135.69	5387.65
	136.035	11882.1		136.035	5280.98
	136.381	10016.3		136.381	4941.24
	136.726	9035.84		136.726	4496.3
	137.071	9004.29		137.071	4414.08
	137.417	9281.79		137.417	4600.69
	137.762	9560.21		137.762	5022.24
	138.107	9674.13		138.107	5181
	138.452	9899.79		138.452	5660.86
	138.798	10205.1		138.798	5575.22
	139.143	10453.9		139.143	5505.98
	139.488	9925.65		139.488	5862
	139.833	9441.48		139.833	6301.82
	140.179	8977.48		140.179	6123.98
	140.524	8763.41		140.524	5495.9
	140.869	8939.48		140.869	5106.73
	141.215	8795.85		141.215	4814.88
	141.56	8747.74		141.56	4576.03
	141.905	8563.53		141.905	4359.66
	142.25	8847.5		142.25	4298.87
	142.596	9230.75		142.596	4647.24
	142.941	9867.33		142.941	5115.7
	143.286	10868.1		143.286	5306.54
	143.631	11274.6		143.631	5544.13
	143.977	11473.1		143.977	5538.66
	144.322	12183.4		144.322	5447.4
	144.667	14092.5		144.667	6068.32
	145.012	16373.9		145.012	6310.91
	145.358	17193.2		145.358	6944.56
	145.703	17372.5		145.703	7089.9
	146.048	18223.9		146.048	6469.59
	146.394	19528.9		146.394	6014.71
	146.739	19204.7		146.739	5721.97
	147.084	18785.7		147.084	5759.57
	147.429	19649.8		147.429	6153.57
	147.775	19288.6		147.775	5834.13
	148.12	17864		148.12	5627.12
	148.465	15910.8		148.465	6222.84
	148.81	14490.4		148.81	6512.15
	149.156	15615.1		149.156	6821.06
	149.501	17583.1		149.501	6492.02
	149.846	18774.5		149.846	6143.85
	150.191	17508.8		150.191	5832.03
	150.537	14485.6		150.537	5587.63
	150.882	12798.7		150.882	5201.9
	151.227	12761.1		151.227	5143.65
	151.573	14045.8		151.573	5201.05
	151.918	16323.1		151.918	5580.97
	152.263	17483.5		152.263	5618.01
	152.608	17526.9		152.608	5356.62
	152.954	16772.4		152.954	5222.05
	153.299	17294.5		153.299	5050.25
	153.644	16530.1		153.644	4793.48
	153.989	14847.1		153.989	5391.98
	154.335	14087.4		154.335	5396.55
	154.68	14204.2		154.68	5134.01
	155.025	13926.9		155.025	4653.88
	155.37	13205.1		155.37	4657.29
	155.716	11643		155.716	4676.77
	156.061	10680.7		156.061	4847.81
	156.406	10203.1		156.406	4802.19
	156.752	10973		156.752	5138.72
	157.097	12449		157.097	6193.34
	157.442	12892.3		157.442	5973.64
	157.787	12632.5		157.787	5839.58
	158.133	13075.3		158.133	5783.21
	158.478	13322.3		158.478	5145.85
	158.823	12876.5		158.823	4620.2
	159.168	12615.5		159.168	4500.22
	159.514	13332.1		159.514	4538.55
	159.859	14923.8		159.859	4863.9
	160.204	15004.3		160.204	5078.94
	160.549	13395.9		160.549	4682.52
	160.895	11855.9		160.895	4657.36
	161.24	10706.9		161.24	4742.88
	161.585	10280.3		161.585	5241.18
	161.931	10157.3		161.931	5592.43
	162.276	10169.5		162.276	4743.37
	162.621	10131		162.621	4094.73
	162.966	9929.93		162.966	4229.32
	163.312	9847.06		163.312	4528.71
	163.657	10015.6		163.657	4661.64
	164.002	10112.9		164.002	4632.87
	164.347	10124.3		164.347	4862.68
	164.693	10487.7		164.693	4732.47
	165.038	11101.1		165.038	4627.68
	165.383	12648.2		165.383	4857.31
	165.729	14614.7		165.729	4928.86
	166.074	15997.2		166.074	4717.73
	166.419	16501.7		166.419	4783.84
	166.764	16833.4		166.764	4880.64
	167.11	17660.2		167.11	4689.71
	167.455	18619.7		167.455	4810.51
	167.8	19309.2		167.8	5067.08
	168.145	19040.9		168.145	5475.52
	168.491	18375		168.491	5742.44
	168.836	16523.9		168.836	5603.82
	169.181	14188.7		169.181	5360.21
	169.526	12179.1		169.526	5367.32
	169.872	10292.5		169.872	5196.69
	170.217	9497.22		170.217	4955.64
	170.562	9482.99		170.562	5017.04
	170.908	9374.53		170.908	4879.69
	171.253	9653.06		171.253	5014.79
	171.598	10462.7		171.598	5563.82
	171.943	11215.4		171.943	5367.93
	172.289	11328.5		172.289	5317.42
	172.634	10075.4		172.634	5514.07
	172.979	9638.84		172.979	5380.2
	173.324	9488.81		173.324	5523.9
	173.67	9889.74		173.67	5687.27
	174.015	10263.3		174.015	5705.7
	174.36	10610.1		174.36	5512.99
	174.705	11480.8		174.705	5191.01
	175.051	14138.6		175.051	5232.69
	175.396	16954		175.396	5166.88
	175.741	16461.3		175.741	5603.28
	176.087	14829.6		176.087	5630.09
	176.432	14842.7		176.432	4898.49
	176.777	15767.6		176.777	4630.06
	177.122	15807.1		177.122	4826.24
	177.468	16402.2		177.468	4961
	177.813	18415		177.813	5191.96
	178.158	19466.6		178.158	5246.11
	178.503	21552		178.503	5455.62
	178.849	24076.8		178.849	5994.76
	179.194	23724.7		179.194	5923.22
	179.539	22129.1		179.539	6084.19
	179.884	20538		179.884	6065.39
	180.23	17714.5		180.23	5474.6
	180.575	15005		180.575	5141.41
	180.92	13681.5		180.92	4699.44
	181.266	13201.7		181.266	5150.69
	181.611	13037.5		181.611	5613.49
	181.956	12639.7		181.956	5392.98
	182.301	12952.8		182.301	4969.85
	182.647	12685.7		182.647	4382.91
	182.992	12152.9		182.992	4024.94
	183.337	12323.4		183.337	4192.2
	183.682	13037.7		183.682	4335.66
	184.028	13520.4		184.028	4575.73
	184.373	13538.1		184.373	4673.03
	184.718	13602.8		184.718	4636.1
	185.064	13379.4		185.064	4790.73
	185.409	13018.1		185.409	4598.91
	185.754	12361.1		185.754	4377.92
	186.099	11555.7		186.099	4582.32
	186.445	11934.6		186.445	4703.89
	186.79	11976.4		186.79	4842.07
	187.135	11923.7		187.135	5200.98
	187.48	11684.3		187.48	5155.08
	187.826	11406.4		187.826	5229.9
	188.171	11272.2		188.171	5131.74
	188.516	10872.7		188.516	4688.37
	188.861	10666.6		188.861	4597.36
	189.207	10778.3		189.207	4871.1
	189.552	11178.2		189.552	4743.59
	189.897	11777.1		189.897	4975.81
	190.243	12916.4		190.243	5091.71
	190.588	12725.1		190.588	4988.51
	190.933	11774		190.933	4691.42
	191.278	12479		191.278	4383.69
	191.624	12960.6		191.624	4270.44
	191.969	12226.9		191.969	4565.71
	192.314	12651.9		192.314	4728.35
	192.659	14611.6		192.659	5185.52
	193.005	14879.1		193.005	5058.89
	193.35	14290.9		193.35	4849.43
	193.695	13657.6		193.695	4753.03
	194.04	12737.9		194.04	4821.35
	194.386	12594.4		194.386	5084.21
	194.731	12577.9		194.731	5328.26
	195.076	11632.5		195.076	5307.5
	195.422	10940.9		195.422	4951.19
	195.767	10530.1		195.767	4724.44
	196.112	9904.6		196.112	4504.54
	196.457	9933.1		196.457	4582.98
	196.803	10140.6		196.803	4977.04
	197.148	11172.2		197.148	5118.05
	197.493	12484.6		197.493	4719.88
	197.838	12150.3		197.838	4612.4
	198.184	11200.6		198.184	5088.03
	198.529	10542.3		198.529	5173.86
	198.874	10635.2		198.874	4915.8
	199.219	11567.7		199.219	4824.54
	199.565	13006.4		199.565	4899.46
	199.91	15067.7		199.91	5049.24
	200.255	16938.1		200.255	5189.45
	200.601	18684		200.601	5198.74
	200.946	19893.4		200.946	5283.28
	201.291	21400.3		201.291	4936.89
	201.636	20678.4		201.636	4663.4
	201.982	17198.9		201.982	4351.43
	202.327	13874.8		202.327	4393.03
	202.672	12099.5		202.672	4358.9
	203.017	11691.2		203.017	4189.49
	203.363	12452.5		203.363	4187.7
	203.708	14189.8		203.708	4285.52
	204.053	14722.9		204.053	4666.65
	204.398	13447.8		204.398	4780.7
	204.744	11906.6		204.744	4643.93
	205.089	11435		205.089	4574.17
	205.434	12869.7		205.434	4316.39
	205.78	15202.8		205.78	4394.97
	206.125	14898		206.125	4527.83
	206.47	13781.2		206.47	4837.71
	206.815	12423.8		206.815	5061.74
	207.161	12366.8		207.161	5027.34
	207.506	12830		207.506	4653.88
	207.851	12166.8		207.851	4791.9
	208.196	11259		208.196	4932.23
	208.542	10920.1		208.542	4984
	208.887	10387.4		208.887	4778.46
	209.232	10381.5		209.232	4889.87
	209.578	11453.5		209.578	4959.69
	209.923	12724.8		209.923	5549.74
	210.268	13801.9		210.268	6680.47
	210.613	15073.2		210.613	6375.54
	210.959	16376.6		210.959	5945.65
	211.304	16719.3		211.304	5774.68
	211.649	16159.1		211.649	5717.08
	211.994	15935.2		211.994	6033.98
	212.34	17509.4		212.34	5806.3
	212.685	19012		212.685	5377.6
	213.03	18206		213.03	5366.55
	213.375	18029.2		213.375	5136.55
	213.721	19137		213.721	5257.01
	214.066	19498		214.066	5321.44
	214.411	18395		214.411	5584.59
	214.757	19039.3		214.757	6153.66
	215.102	21531.6		215.102	6150.05
	215.447	23331.3		215.447	5965.28
	215.792	23344.3		215.792	5560.1
	216.138	21147.7		216.138	5540.52
	216.483	18264		216.483	5377.09
	216.828	16310.9		216.828	5176.58
	217.173	15038.9		217.173	5341.21
	217.519	14398		217.519	5437.75
	217.864	14297.8		217.864	5802.06
	218.209	14263.1		218.209	5601.11
	218.554	14395.1		218.554	5128.8
	218.9	14763.9		218.9	5497.69
	219.245	14726.8		219.245	6525.39
	219.59	14833.3		219.59	6559.27
	219.936	15315.9		219.936	5779.19
	220.281	15351.9		220.281	5325.97
	220.626	15358.7		220.626	5827.2
	220.971	15027.2		220.971	5849.29
	221.317	14592.4		221.317	5852.01
	221.662	14728.6		221.662	5962.9
	222.007	14365		222.007	5904.61
	222.352	14881.7		222.352	5911.57
	222.698	16365.1		222.698	5300.98
	223.043	16452.3		223.043	5403.4
	223.388	15627.5		223.388	5323.11
	223.733	15828		223.733	5175.04
	224.079	16210.9		224.079	5297.71
	224.424	16826.9		224.424	6281.16
	224.769	16105.9		224.769	6696.23
	225.115	14116.9		225.115	6268.19
	225.46	13500.5		225.46	5642.23
	225.805	12906.6		225.805	5096.96
	226.15	12564		226.15	4813.74
	226.496	12093.8		226.496	5044.43
	226.841	11519		226.841	5346.98
	227.186	11334.1		227.186	5442.75
	227.531	11064.6		227.531	5128.06
	227.877	11291.4		227.877	4841
	228.222	11273.4		228.222	4734
	228.567	10876.2		228.567	4735.38
	228.913	11296.3		228.913	4979.21
	229.258	11718		229.258	4976.22
	229.603	11737.7		229.603	4979.08
	229.948	11964.4		229.948	5002.1
	230.294	12052.5		230.294	5120.98
	230.639	11869.4		230.639	4926.7
	230.984	12617.4		230.984	5044.65
	231.329	12958.6		231.329	5104.56
	231.675	12522.4		231.675	5076.53
	232.02	12357.5		232.02	5191.92
	232.365	12879.5		232.365	5325.71
	232.71	12975.9		232.71	5087.21
	233.056	13386.6		233.056	4882.31
	233.401	13438.9		233.401	5066.42
	233.746	13410.2		233.746	4836.77
	234.092	13577.9		234.092	4737.51
	234.437	14282.2		234.437	4778.86
	234.782	14070.9		234.782	4500.58
	235.127	14197.9		235.127	4693.64
	235.473	14802.2		235.473	4801.57
	235.818	14678.3		235.818	5018.49
	236.163	14161.5		236.163	5351.88
	236.508	14831.6		236.508	5596.22
	236.854	14261.7		236.854	5646.92
	237.199	12917.3		237.199	5158.61
	237.544	12629.3		237.544	5053.94
	237.889	13584.9		237.889	5614.6
	238.235	15226.2		238.235	5804.02
	238.58	17473		238.58	5425.99
	238.925	20619.3		238.925	5245.81
	239.271	19198.6		239.271	5243.3
	239.616	15855.9		239.616	5004.26
	239.961	15489.3		239.961	4749.83
	240.306	15776.4		240.306	4894.54
	240.652	13448		240.652	5050.61
	240.997	10615.1		240.997	4954.55
	241.342	9572.38		241.342	5300.89
	241.687	9608.53		241.687	5368.55
	242.033	10005.5		242.033	5664.89
	242.378	9636.82		242.378	5636.5
	242.723	8935.35		242.723	5583.53
	243.068	8498.38		243.068	5216.33
	243.414	8502.38		243.414	5106.11
	243.759	8441.83		243.759	5539.45
	244.104	8206.85		244.104	5263.66
	244.45	8546.8		244.45	4589.73
	244.795	8879.15		244.795	4789.86
	245.14	9876.17		245.14	5334.54
	245.485	11606.7		245.485	5420.42
	245.831	14200.1		245.831	5175.65
	246.176	15837.5		246.176	4884.62
	246.521	15622.7		246.521	5525.75
	246.866	16167		246.866	5593.75
	247.212	17480.5		247.212	5455.99
	247.557	19069.5		247.557	5147.14
	247.902	19487.7		247.902	5194.78
	248.248	18821.6		248.248	5124.69
	248.593	17970.9		248.593	4845.66
	248.938	17838.6		248.938	4934
	249.283	18701.9		249.283	5721.17
	249.629	17893.6		249.629	6024.8
	249.974	15294.3		249.974	5520.97
	250.319	13470.4		250.319	5063.22
	250.664	12854.4		250.664	5075.61
	251.01	12233		251.01	5255.71
	251.355	11056.9		251.355	5160.51
	251.7	10219.5		251.7	5262.78
	252.045	10256.9		252.045	5069.24
	252.391	9948.66		252.391	5083.32
	252.736	10379.4		252.736	5268.24
	253.081	12084.5		253.081	5142.6
	253.427	12934.7		253.427	5295.46
	253.772	12736.4		253.772	5329.07
	254.117	12834.6		254.117	5094.96
	254.462	13636.5		254.462	5020.36
	254.808	14157		254.808	4943.38
	255.153	13037.2		255.153	4843.05
	255.498	11916.1		255.498	4898.23
	255.843	11508.5		255.843	4688.57
	256.189	11182.3		256.189	4593.32
	256.534	11502.8		256.534	4678.6
	256.879	11578.2		256.879	4837.72
	257.224	12068		257.224	5045.95
	257.57	12954.5		257.57	4906.47
	257.915	13330.5		257.915	4862.13
	258.26	13370.8		258.26	4833.19
	258.606	13095.7		258.606	5319.05
	258.951	12453.8		258.951	5482.8
	259.296	11900.5		259.296	5046.27
	259.641	11779.4		259.641	4867.21
	259.987	12422.5		259.987	4809.72
	260.332	13209.5		260.332	4927.63
	260.677	14033.5		260.677	4949.35
	261.022	13807.5		261.022	4891.69
	261.368	13632.5		261.368	5213.55
	261.713	14029.9		261.713	5543.9
	262.058	15679.3		262.058	5991.66
	262.403	19324.7		262.403	7394.9
	262.749	23804		262.749	7891.44
	263.094	28493.9		263.094	8134.06
	263.439	29572.8		263.439	7966.1
	263.785	28289.7		263.785	7542.9
	264.13	25708		264.13	6949.44
	264.475	22167.9		264.475	6248.18
	264.82	16855.7		264.82	5506.01
	265.166	13771.8		265.166	5254.86
	265.511	12153.1		265.511	5045.39
	265.856	11183.8		265.856	5024.69
	266.201	10494.1		266.201	4958.53
	266.547	10096.7		266.547	5036.26
	266.892	10159.9		266.892	4990.98
	267.237	10270.8		267.237	5120.82
	267.582	10166.4		267.582	5460.03
	267.928	10112.5		267.928	5341.75
	268.273	10611.2		268.273	5040.41
	268.618	11198.9		268.618	5067.69
	268.964	11143.2		268.964	5149.47
	269.309	10969.9		269.309	4885.34
	269.654	10993.4		269.654	4809.13
	269.999	12064.6		269.999	5032.76
	270.345	14506.7		270.345	5374.96
	270.69	18082.1		270.69	5329.94
	271.035	21192.7		271.035	4810.06
	271.38	22894.7		271.38	4610.95
	271.726	24042.5		271.726	4717.18
	272.071	24377		272.071	4726.77
	272.416	23789.8		272.416	4801.3
	272.762	22647.8		272.762	4735.2
	273.107	20918.2		273.107	4704.79
	273.452	17766.2		273.452	4776.17
	273.797	15663.4		273.797	4788.97
	274.143	16053.6		274.143	4856.59
	274.488	17697.9		274.488	4523.37
	274.833	18622.5		274.833	4457.28
	275.178	19579.4		275.178	5057.84
	275.524	19724.8		275.524	5682.55
	275.869	20466		275.869	5354.79
	276.214	20785.7		276.214	5076.54
	276.559	19213.2		276.559	4746.02
	276.905	16709.5		276.905	4919.08
	277.25	14261.8		277.25	4932.19
	277.595	12877		277.595	4954.13
	277.941	11753		277.941	5003.36
	278.286	11473		278.286	4644.69
	278.631	11628.2		278.631	4300.79
	278.976	12265.7		278.976	4463.52
	279.322	12902.1		279.322	4539.41
	279.667	13367.6		279.667	5078.48
	280.012	13796		280.012	5495.69
	280.357	13939.4		280.357	5146.46
	280.703	13251.7		280.703	4920.81
	281.048	12736.6		281.048	5257.67
	281.393	12012.4		281.393	5827.12
	281.738	12192.8		281.738	5868.42
	282.084	12375.3		282.084	5158.29
	282.429	12437.6		282.429	4708.83
	282.774	11783.5		282.774	4546.34
	283.12	11879.7		283.12	4656.53
	283.465	13258.4		283.465	4874.32
	283.81	14936		283.81	5542.91
	284.155	16115.2		284.155	5170.23
	284.501	16830.6		284.501	4736.79
	284.846	17618.5		284.846	4490.47
	285.191	16590.5		285.191	4205.48
	285.536	15335.5		285.536	4204.05
	285.882	13873.3		285.882	4071.75
	286.227	12822		286.227	4061.47
	286.572	11975.7		286.572	4284.6
	286.917	10651		286.917	4317.9
	287.263	9770.12		287.263	4211.29
	287.608	9097.67		287.608	4467.69
	287.953	8493.84		287.953	5000.16
	288.299	8353.85		288.299	4781.98
	288.644	8812.94		288.644	4392.51
	288.989	9076.98		288.989	4746.43
	289.334	8994.25		289.334	5107.42
	289.68	9094.44		289.68	4868.29
	290.025	9612.58		290.025	4590.3
	290.37	10289		290.37	4603.42
	290.715	11010		290.715	4662.11
	291.061	11993.9		291.061	4803.7
	291.406	13969		291.406	4858.82
	291.751	16208.4		291.751	4876.25
	292.096	17382		292.096	5082.36
	292.442	19017.1		292.442	5287.46
	292.787	21352.6		292.787	5759.06
	293.132	22381.6		293.132	5960.41
	293.478	21593.2		293.478	5774.15
	293.823	18874.3		293.823	6203.9
	294.168	16120.7		294.168	5977.35
	294.513	13863.9		294.513	5377.85
	294.859	12471.5		294.859	5390.7
	295.204	11744.8		295.204	5941.08
	295.549	11946		295.549	5954.67
	295.894	12099.1		295.894	5711.82
	296.24	11998.1		296.24	5517.52
	296.585	10964.2		296.585	5331.54
	296.93	10982.3		296.93	5082.18
	297.276	11874.4		297.276	4985.65
	297.621	12579.5		297.621	5403.38
	297.966	12741.3		297.966	5249.7
	298.311	13057.9		298.311	5177.69
	298.657	14299.1		298.657	5373.96
	299.002	14532.6		299.002	5112.8
	299.347	14711.8		299.347	5237.41
	299.692	14843.7		299.692	5375.44
	300.038	14239.1		300.038	5180.11
	300.383	13953.5		300.383	5501.12
	300.728	13017.4		300.728	5737.18
	301.073	12236.7		301.073	6241.8
	301.419	11378.7		301.419	7287.19
	301.764	11192.2		301.764	7620.68
	302.109	10710.7		302.109	7264.64
	302.455	10537.6		302.455	6171.87
	302.8	11220.4		302.8	5533.29
	303.145	12032.1		303.145	5453.87
	303.49	13283.8		303.49	5922.68
	303.836	13925.3		303.836	6043.86
	304.181	14952.7		304.181	5958.53
	304.526	16570.5		304.526	5752.23
	304.871	17874.7		304.871	5645.69
	305.217	17496		305.217	5626.48
	305.562	17866.6		305.562	5711.4
	305.907	18374.4		305.907	5970.52
	306.253	19144.1		306.253	5922.06
	306.598	19332.6		306.598	5501.12
	306.943	18789.4		306.943	5389.02
	307.288	18914.4		307.288	5610.77
	307.634	20728.3		307.634	6312.56
	307.979	21984.8		307.979	6382.28
	308.324	24073.1		308.324	6493.15
	308.669	24584.4		308.669	6846.29
	309.015	21719.6		309.015	6691.02
	309.36	19228.8		309.36	6221.75
	309.705	19355.7		309.705	5969.04
	310.05	21401.8		310.05	5792.99
	310.396	20234.9		310.396	5368.07
	310.741	17958.7		310.741	5037.62
	311.086	15711.6		311.086	5441.49
	311.432	14268.1		311.432	6062.79
	311.777	13196.9		311.777	5703.07
	312.122	12769.3		312.122	5395.89
	312.467	12733		312.467	5165.73
	312.813	13286.1		312.813	5251.98
	313.158	13133.3		313.158	5433.96
	313.503	13052.2		313.503	5769.79
	313.848	14140.6		313.848	5812.64
	314.194	15101.5		314.194	5592.56
	314.539	15501.3		314.539	5925.51
	314.884	15181.9		314.884	6328.68
	315.229	14254		315.229	6119.02
	315.575	13264.7		315.575	5521.41
	315.92	12679.2		315.92	5328.08
	316.265	12269.7		316.265	5202.87
	316.611	12017.3		316.611	5041.07
	316.956	11718.4		316.956	4861.29
	317.301	10700.8		317.301	4750.23
	317.646	11540.1		317.646	4754.16
	317.992	15579.6		317.992	5037.01
	318.337	19504.2		318.337	5667.9
	318.682	21875.6		318.682	6193.78
	319.027	22518		319.027	6474.27
	319.373	22174.4		319.373	5537.31
	319.718	21321.8		319.718	5178.81
	320.063	19651.8		320.063	5379.4
	320.408	17854.6		320.408	4760.61
	320.754	16861.5		320.754	4746.61
	321.099	15172.4		321.099	5302.09
	321.444	12636.4		321.444	5650.82
	321.79	11207.4		321.79	5435.27
	322.135	11960.1		322.135	5207.22
	322.48	13799.7		322.48	5190.12
	322.825	14643.2		322.825	5859.1
	323.171	15215.5		323.171	6658.12
	323.516	16783.6		323.516	6140.61
	323.861	18203		323.861	5528.25
	324.206	19769.8		324.206	5767.6
	324.552	20598.2		324.552	5855.54
	324.897	21456.7		324.897	5783.44
	325.242	20019.4		325.242	5430.95
	325.587	17001		325.587	5202.92
	325.933	15683.4		325.933	5184.04
	326.278	14682.6		326.278	5100.4
	326.623	14251.8		326.623	5259.33
	326.969	13739.3		326.969	5765.73
	327.314	12394.5		327.314	5530.62
	327.659	11976.6		327.659	4859.41
	328.004	10946.4		328.004	4964.23
	328.35	9992.57		328.35	5359.18
	328.695	9519.29		328.695	5252.51
	329.04	9450		329.04	5108.26
	329.385	9105.12		329.385	5000.74
	329.731	8811.84		329.731	5628.94
	330.076	8782.33		330.076	6770.45
	330.421	9028.1		330.421	7065.38
	330.767	9110.73		330.767	6398.68
	331.112	9524.06		331.112	5951.18
	331.457	10011.7		331.457	5819.43
	331.802	10829.3		331.802	5112.49
	332.148	12311.7		332.148	4956.44
	332.493	13313.4		332.493	5679
	332.838	14422.7		332.838	6013.26
	333.183	16051.6		333.183	6035.83
	333.529	19048.2		333.529	6095.84
	333.874	20521.8		333.874	5676.63
	334.219	18148.6		334.219	5366.34
	334.564	15214.3		334.564	5548.43
	334.91	13952.1		334.91	5930.34
	335.255	13362.5		335.255	5714.36
	335.6	12785.1		335.6	5842.57
	335.946	11775.4		335.946	6382.19
	336.291	11128.6		336.291	6333.91
	336.636	11256.5		336.636	5981.7
	336.981	11218.7		336.981	5154.61
	337.327	11214.5		337.327	4876.84
	337.672	11666.1		337.672	5395.22
	338.017	11372.7		338.017	5836.88
	338.362	10670.4		338.362	5569.61
	338.708	9781.32		338.708	5601.88
	339.053	9191.48		339.053	5515.98
	339.398	8757.52		339.398	5167.02
	339.743	8554.78		339.743	5006.22
	340.089	8246.73		340.089	5317.35
	340.434	8338.7		340.434	5243.13
	340.779	9272.79		340.779	4854.06
	341.125	10211.2		341.125	4741.62
	341.47	10596.8		341.47	4595.26
	341.815	10615		341.815	4679.09
	342.16	11672.1		342.16	4905.96
	342.506	13920.1		342.506	5248.84
	342.851	20360.9		342.851	4986.45
	343.196	35214.2		343.196	4795.78
	343.541	41310.4		343.541	5347.9
	343.887	49215		343.887	7139.3
	344.232	54771.5		344.232	9787.86
	344.577	60684.9		344.577	13038.2
	344.922	64528.5		344.922	15050.4
	345.268	65410.3		345.268	16952.9
	345.613	64739		345.613	17228.8
	345.958	62329.5		345.958	11938.4
	346.304	52133.8		346.304	7564.11
	346.649	40847.3		346.649	5983.68
	346.994	32738.8		346.994	5466
	347.339	29788.3		347.339	5753.81
	347.685	32821.3		347.685	7038.88
	348.03	33901.5		348.03	6728.88
	348.375	21670.9		348.375	5347.59
	348.72	13725.2		348.72	4989.44
	349.066	12380		349.066	4992.03
	349.411	12014.8		349.411	4913.92
	349.756	11622.3		349.756	4804.03
	350.102	11434.4		350.102	4758.78
	350.447	11153.9		350.447	5283.1
	350.792	9793.86		350.792	5453.69
	351.137	9562.22		351.137	5215.51
	351.483	10115.3		351.483	4802.71
	351.828	9998.79		351.828	4629.93
	352.173	10061.4		352.173	5149.62
	352.518	11049.9		352.518	5362.63
	352.864	14456.6		352.864	5393.81
	353.209	20743.8		353.209	6657.3
	353.554	24881.3		353.554	6671.15
	353.899	27550.8		353.899	6094.96
	354.245	29489.1		354.245	5948.39
	354.59	30974.8		354.59	6190.48
	354.935	31487.9		354.935	6221.77
	355.281	32618.4		355.281	5992.3
	355.626	29516.4		355.626	5655.2
	355.971	27899.2		355.971	5820.87
	356.316	31682		356.316	6302.9
	356.662	33063.3		356.662	6386.24
	357.007	28641.5		357.007	6315.66
	357.352	25922.3		357.352	6155.8
	357.697	27275.3		357.697	6104.05
	358.043	28208.2		358.043	6205.94
	358.388	30739.1		358.388	6453.79
	358.733	35878.7		358.733	6649.86
	359.078	39070.7		359.078	7125.33
	359.424	37962.9		359.424	6624.94
	359.769	37436.2		359.769	5881.97
	360.114	39734.6		360.114	6473.77
	360.46	40430.6		360.46	6966.9
	360.805	36941.9		360.805	6555.24
	361.15	31058.9		361.15	6208.78
	361.495	28183.1		361.495	6023.73
	361.841	27380.5		361.841	5504.26
	362.186	25639.1		362.186	5565.59
	362.531	24568.1		362.531	5790.98
	362.876	24152.6		362.876	6053.1
	363.222	22966		363.222	6450.56
	363.567	21288		363.567	6368.86
	363.912	20252.5		363.912	6353.06
	364.257	20832.7		364.257	6014.87
	364.603	22350		364.603	5872.24
	364.948	21928.4		364.948	5878.64
	365.293	20469.3		365.293	6251.41
	365.639	19400.7		365.639	6147.4
	365.984	19525.4		365.984	5735.23
	366.329	19579.2		366.329	5641.28
	366.674	19300.9		366.674	6074.48
	367.02	19782.1		367.02	6221.2
	367.365	21033.8		367.365	6222.01
	367.71	22732.5		367.71	6701.42

## Sheet: vi
F-Actin	Distance_(microns)	Gray_Value	pMyosinII	Distance_(microns)	Gray_Value
	0	40980.5		0	11419
	0.345	40140.5		0.345	11688.5
	0.691	39685.9		0.691	11968.2
	1.036	40965.9		1.036	11989.5
	1.381	42879.4		1.381	11390.2
	1.726	42811.7		1.726	11125.4
	2.072	40743.1		2.072	11349.4
	2.417	38937.6		2.417	12528.4
	2.762	37145.4		2.762	13873.4
	3.107	36398.8		3.107	13538.7
	3.453	36082.1		3.453	13477.6
	3.798	35825.8		3.798	13612.5
	4.143	35652.1		4.143	13155.2
	4.488	34394.6		4.488	14285.2
	4.834	33284.5		4.834	14187.1
	5.179	32976		5.179	12618.4
	5.524	32515.2		5.524	12237
	5.87	32277		5.87	12426.2
	6.215	32169.2		6.215	11570.7
	6.56	32343.7		6.56	10663.2
	6.905	32868.6		6.905	10308.9
	7.251	34323.6		7.251	10624.8
	7.596	36268.5		7.596	11542.1
	7.941	36629		7.941	11859.3
	8.286	37653.6		8.286	11133.2
	8.632	38632.1		8.632	11120
	8.977	39426		8.977	11538.5
	9.322	39291.4		9.322	11086.5
	9.667	39607.6		9.667	10982.4
	10.013	39967.6		10.013	10937.2
	10.358	39810.7		10.358	10749.4
	10.703	40385.8		10.703	10398
	11.049	42040.4		11.049	9949.82
	11.394	46112.3		11.394	10011.5
	11.739	48631.9		11.739	9363.45
	12.084	47478.4		12.084	9132.38
	12.43	45449.2		12.43	8727.91
	12.775	44353.2		12.775	8247.09
	13.12	44584.6		13.12	8359.84
	13.465	44518.9		13.465	8169.66
	13.811	43662.7		13.811	8046.62
	14.156	42907.2		14.156	8104.27
	14.501	41591.8		14.501	8110.39
	14.847	40588.3		14.847	8506.73
	15.192	40022.5		15.192	8673.75
	15.537	41373		15.537	9100.25
	15.882	42396.1		15.882	8890.51
	16.228	42307.6		16.228	8716.22
	16.573	40864.1		16.573	8255.6
	16.918	38524.3		16.918	8082.28
	17.263	36872.8		17.263	8136.8
	17.609	36880		17.609	8176
	17.954	37778.6		17.954	8143.13
	18.299	38213.9		18.299	7731.88
	18.644	37120.9		18.644	7547.16
	18.99	36930.8		18.99	7798.91
	19.335	38697.6		19.335	8467.36
	19.68	40151.6		19.68	9089.33
	20.026	41200.2		20.026	10117.5
	20.371	42966.3		20.371	11516.6
	20.716	42563.9		20.716	11206.1
	21.061	42432.1		21.061	9892.36
	21.407	42457.4		21.407	9260.62
	21.752	44164		21.752	8694.29
	22.097	47556.1		22.097	8568.45
	22.442	48336.5		22.442	8832.31
	22.788	46656.2		22.788	9109.19
	23.133	44630.1		23.133	10196.5
	23.478	43846.4		23.478	11645.6
	23.823	43258.6		23.823	12178
	24.169	43809.1		24.169	10299.7
	24.514	46000.3		24.514	8760.3
	24.859	48011.3		24.859	8533.14
	25.205	45015.9		25.205	8665.78
	25.55	41708		25.55	8512.69
	25.895	39784.8		25.895	9252.46
	26.24	38359.9		26.24	9089.22
	26.586	37012.7		26.586	9580.42
	26.931	36216		26.931	10272.4
	27.276	37046.8		27.276	9216.05
	27.621	37547.5		27.621	8756.17
	27.967	39823.4		27.967	8577.78
	28.312	43306.9		28.312	8312.77
	28.657	47276.9		28.657	8619.56
	29.002	51011.6		29.002	9270.24
	29.348	53332.9		29.348	9807.72
	29.693	53849		29.693	9488.12
	30.038	52725.3		30.038	9178.42
	30.384	51799.7		30.384	9116.36
	30.729	51953.7		30.729	9397.1
	31.074	52438.5		31.074	10254
	31.419	54192.2		31.419	11513.3
	31.765	57306		31.765	12749.2
	32.11	60384.1		32.11	15026.7
	32.455	63244.3		32.455	19898.6
	32.8	64887.4		32.8	25921.3
	33.146	65484.3		33.146	29309.8
	33.491	65535		33.491	29013.9
	33.836	65535		33.836	30362.3
	34.182	65535		34.182	31328.4
	34.527	65524.9		34.527	27997
	34.872	65140.8		34.872	21958.4
	35.217	64287.6		35.217	17005.5
	35.563	59943.4		35.563	13782.2
	35.908	54448.2		35.908	11680.7
	36.253	49621.7		36.253	10319.1
	36.598	45428.3		36.598	9310.73
	36.944	40000.9		36.944	8076.1
	37.289	37543.7		37.289	8133.57
	37.634	36370		37.634	8139.75
	37.979	36173.6		37.979	7048.67
	38.325	36764.8		38.325	6219.54
	38.67	34571.1		38.67	5657.04
	39.015	30493.5		39.015	5716.12
	39.361	25651.3		39.361	6068.23
	39.706	22294.2		39.706	5516.44
	40.051	19677.5		40.051	5437.7
	40.396	16818.9		40.396	5557.99
	40.742	16227.6		40.742	5970.49
	41.087	16797.7		41.087	5970.23
	41.432	19052.2		41.432	5876.81
	41.777	20942.5		41.777	5732.27
	42.123	22619		42.123	5874.07
	42.468	20924.4		42.468	6144.17
	42.813	16508.6		42.813	5743.36
	43.158	13715.8		43.158	5406.07
	43.504	11525.5		43.504	5476.71
	43.849	9886.5		43.849	5995.29
	44.194	9822.62		44.194	6104.98
	44.54	11030.1		44.54	5786.44
	44.885	12823.5		44.885	5712.43
	45.23	14102.7		45.23	5570.02
	45.575	14635.4		45.575	5368.19
	45.921	14600.8		45.921	5303.01
	46.266	14588.6		46.266	5514.67
	46.611	17262.9		46.611	6166.75
	46.956	21158		46.956	7182.74
	47.302	22743.2		47.302	8002.2
	47.647	20346.1		47.647	7258.06
	47.992	18212		47.992	7245.62
	48.337	16489.5		48.337	7301.25
	48.683	15628.5		48.683	6779.98
	49.028	15819.8		49.028	6424.46
	49.373	16243.9		49.373	6093.5
	49.719	17322.4		49.719	6145.63
	50.064	18738.2		50.064	6441
	50.409	20799.3		50.409	6606.21
	50.754	22204		50.754	7106.24
	51.1	23890.9		51.1	7512.05
	51.445	24673.6		51.445	7097.81
	51.79	25109.2		51.79	6692.2
	52.135	23252.2		52.135	6194.27
	52.481	21539.5		52.481	6109.68
	52.826	22056.8		52.826	6269.85
	53.171	22394.9		53.171	6500.79
	53.516	21187.5		53.516	7127.01
	53.862	21351		53.862	7260.4
	54.207	20784.7		54.207	7187.78
	54.552	20246.1		54.552	7732.2
	54.898	20124.8		54.898	8127.01
	55.243	20159.7		55.243	8038.55
	55.588	20171		55.588	8015.88
	55.933	20406.8		55.933	8414.47
	56.279	19232.9		56.279	8135.29
	56.624	17144.8		56.624	7833.74
	56.969	15178.9		56.969	8099.15
	57.314	14077		57.314	7690.27
	57.66	13656.1		57.66	7682.63
	58.005	13620.3		58.005	8028.88
	58.35	14191.2		58.35	7415.68
	58.696	15710.7		58.696	6652.11
	59.041	16348.7		59.041	6774.64
	59.386	16508.1		59.386	6690.86
	59.731	14500.4		59.731	6488.13
	60.077	12413		60.077	6441.15
	60.422	11661.1		60.422	6348.25
	60.767	10580.4		60.767	6365.17
	61.112	10626		61.112	6417.54
	61.458	12377.6		61.458	6887.91
	61.803	13691.5		61.803	7068.55
	62.148	15724		62.148	7387.56
	62.493	17857.7		62.493	7743.97
	62.839	19533.1		62.839	7289.79
	63.184	17823.7		63.184	7119.28
	63.529	14699.2		63.529	6907.44
	63.875	14611.6		63.875	7306.62
	64.22	16593.1		64.22	7910.92
	64.565	20137.1		64.565	7919.54
	64.91	23738.9		64.91	7904.54
	65.256	27272.7		65.256	7731.86
	65.601	29046.1		65.601	6994.44
	65.946	27239.6		65.946	7306.27
	66.291	25903.8		66.291	7756.31
	66.637	25378.2		66.637	7677.33
	66.982	24017		66.982	7272.9
	67.327	21153.1		67.327	7050.47
	67.672	16410.1		67.672	6720.08
	68.018	13449.1		68.018	6133.76
	68.363	11731.3		68.363	5744.82
	68.708	10722		68.708	5885.53
	69.054	9741.61		69.054	6221.42
	69.399	9076.6		69.399	6221.95
	69.744	8400.5		69.744	6511.73
	70.089	8296		70.089	6842.99
	70.435	8110.84		70.435	7346.35
	70.78	8316.53		70.78	7224.64
	71.125	8111.3		71.125	6459.81
	71.47	7793.09		71.47	6132.23
	71.816	8068.46		71.816	6206.15
	72.161	8429.46		72.161	6213.05
	72.506	8879.62		72.506	6248.05
	72.851	10098.7		72.851	6251.68
	73.197	11055		73.197	6364.41
	73.542	10394.2		73.542	7021.22
	73.887	9633.34		73.887	7366.04
	74.233	10027.3		74.233	7818.95
	74.578	10295		74.578	7449.79
	74.923	10345.8		74.923	6545.9
	75.268	10020.7		75.268	6315.48
	75.614	10418.5		75.614	5915.7
	75.959	11058.9		75.959	5667.09
	76.304	11285.3		76.304	5881.19
	76.649	11613.4		76.649	6792.49
	76.995	11893.2		76.995	7015.98
	77.34	12167.3		77.34	5978.23
	77.685	12601.6		77.685	5777.81
	78.031	12735.6		78.031	5943.16
	78.376	12832.7		78.376	5929.51
	78.721	13175.6		78.721	6121.2
	79.066	14314.4		79.066	6259.4
	79.412	17552		79.412	7100.1
	79.757	19750		79.757	8344.67
	80.102	19018.3		80.102	7935.2
	80.447	18413.7		80.447	7343.21
	80.793	18798.3		80.793	7894.45
	81.138	19986.5		81.138	8146.81
	81.483	20453		81.483	8596.1
	81.828	21820.6		81.828	10005.8
	82.174	22820.5		82.174	10244.2
	82.519	21238.3		82.519	8942.92
	82.864	19460.9		82.864	8494.9
	83.21	19037.5		83.21	8439.09
	83.555	21132		83.555	8262.66
	83.9	24267.7		83.9	8356.26
	84.245	27730.5		84.245	7707.93
	84.591	31517.6		84.591	7252.42
	84.936	31243.5		84.936	6653.63
	85.281	28717.5		85.281	6225.83
	85.626	27826.7		85.626	6031.65
	85.972	29115.5		85.972	6541.58
	86.317	30548.5		86.317	6924.66
	86.662	31759.5		86.662	6496.15
	87.007	31523.3		87.007	6446.93
	87.353	29933.1		87.353	6182.75
	87.698	27776.4		87.698	5975.83
	88.043	26849.4		88.043	6157.44
	88.389	25857.3		88.389	6655.35
	88.734	24474.3		88.734	6506.21
	89.079	20727.5		89.079	6228.37
	89.424	17503.9		89.424	6558.02
	89.77	16535.3		89.77	6616.47
	90.115	16168.4		90.115	6516.33
	90.46	16686.8		90.46	6153.97
	90.805	16410.6		90.805	6161.92
	91.151	16242		91.151	6470.97
	91.496	17614.6		91.496	6630.43
	91.841	19181.3		91.841	6344.65
	92.186	20398.7		92.186	6178.82
	92.532	20720.4		92.532	6794.6
	92.877	20055.5		92.877	7001.86
	93.222	20402.2		93.222	6649.84
	93.568	21630.4		93.568	6473.85
	93.913	23047.7		93.913	6464.94
	94.258	22592.3		94.258	6727.94
	94.603	19972.2		94.603	6684.77
	94.949	17464.4		94.949	6684.28
	95.294	18008.8		95.294	7035.88
	95.639	20014.2		95.639	6808.41
	95.984	21646.8		95.984	6050.19
	96.33	22042.8		96.33	5609.65
	96.675	22035.1		96.675	5602.86
	97.02	21430.4		97.02	5350.27
	97.366	20726.1		97.366	5504.15
	97.711	19209		97.711	5775.6
	98.056	15895.7		98.056	6020.62
	98.401	14111.3		98.401	5985.17
	98.747	13583.6		98.747	6062.19
	99.092	13870.1		99.092	6219.52
	99.437	14485.1		99.437	5842.98
	99.782	15376.5		99.782	6084.06
	100.128	15682.5		100.128	6332.27
	100.473	15671.7		100.473	6402.73
	100.818	16609.5		100.818	7171.51
	101.163	18146		101.163	8094.84
	101.509	18704.7		101.509	7697.27
	101.854	18091.3		101.854	7036.31
	102.199	18639.1		102.199	6638.87
	102.545	22149.5		102.545	6672.14
	102.89	28012.4		102.89	6773.95
	103.235	32726.6		103.235	6818.99
	103.58	33866.8		103.58	7055.79
	103.926	33277.4		103.926	7143.75
	104.271	31325		104.271	6937.37
	104.616	26487.4		104.616	6715.52
	104.961	21906.9		104.961	6938.54
	105.307	22023		105.307	7440.93
	105.652	21974		105.652	7749.19
	105.997	19796.2		105.997	8368.65
	106.342	17232.4		106.342	7399
	106.688	16170.9		106.688	6214.56
	107.033	14741		107.033	6027.78
	107.378	12464.7		107.378	6151.63
	107.724	10941.7		107.724	5679.47
	108.069	10182.4		108.069	5575.99
	108.414	9584.33		108.414	5970.39
	108.759	9094.1		108.759	5910.11
	109.105	9259.61		109.105	5549.56
	109.45	9298.05		109.45	6160.02
	109.795	9878.16		109.795	6509.94
	110.14	11167		110.14	6229.2
	110.486	11370.6		110.486	6501.3
	110.831	11275.8		110.831	7530.51
	111.176	11639.7		111.176	7700.46
	111.521	12897.5		111.521	7198.76
	111.867	14193.8		111.867	6787.79
	112.212	14505.5		112.212	6533.57
	112.557	14143.9		112.557	6567.27
	112.903	13887.7		112.903	6636.62
	113.248	13940.1		113.248	7990.24
	113.593	14543.5		113.593	8674.24
	113.938	14621.8		113.938	7215.15
	114.284	15280.7		114.284	6970.9
	114.629	17221.6		114.629	7291.36
	114.974	20316.2		114.974	7882.05
	115.319	21150		115.319	8075.38
	115.665	18920.2		115.665	7506.08
	116.01	16989.7		116.01	6952.91
	116.355	16419.1		116.355	6885.08
	116.701	16442.6		116.701	6747.93
	117.046	14899.6		117.046	6615.82
	117.391	12853.7		117.391	6220.45
	117.736	11859.1		117.736	6344.71
	118.082	11867.6		118.082	7393.15
	118.427	12342		118.427	8093.84
	118.772	11814		118.772	7285.62
	119.117	10052.3		119.117	6941.87
	119.463	8575.43		119.463	7049.7
	119.808	7701.8		119.808	6875.95
	120.153	7220.48		120.153	6530.45
	120.498	7175.34		120.498	6628.07
	120.844	6685.5		120.844	7015.44
	121.189	6607.46		121.189	6342.35
	121.534	6686.07		121.534	6412.24
	121.88	6630.55		121.88	6658.53
	122.225	6850.85		122.225	6541.62
	122.57	7307.83		122.57	7156.36
	122.915	7564.24		122.915	7835.87
	123.261	7400.89		123.261	7621.09
	123.606	7136.3		123.606	7122.31
	123.951	6847.28		123.951	6666
	124.296	6867.85		124.296	6753.65
	124.642	6762.79		124.642	6774.11
	124.987	7028.78		124.987	6461.88
	125.332	7899.76		125.332	6973.52
	125.677	9271.29		125.677	7670.58
	126.023	10292.1		126.023	7684.14
	126.368	10570.7		126.368	6697.76
	126.713	11756.9		126.713	6333.53
	127.059	12880.3		127.059	6332.01
	127.404	13611.1		127.404	6827.33
	127.749	13886.1		127.749	7138.06
	128.094	13958.7		128.094	6875.16
	128.44	13626.7		128.44	6476.44
	128.785	12671.9		128.785	7124.39
	129.13	12736.7		129.13	7027.7
	129.475	13724		129.475	6684.06
	129.821	15787.4		129.821	7517.51
	130.166	17030.7		130.166	8574.27
	130.511	17056.7		130.511	8719.09
	130.856	16553.4		130.856	7987.75
	131.202	15766.2		131.202	7841.72
	131.547	16802.2		131.547	7719.74
	131.892	17783.1		131.892	7440.27
	132.238	17937.7		132.238	7394.75
	132.583	19013.6		132.583	7532.19
	132.928	18807.9		132.928	7809.65
	133.273	17046.9		133.273	7298.03
	133.619	14816.8		133.619	6886.26
	133.964	13898.3		133.964	7032.61
	134.309	12803.9		134.309	7320.84
	134.654	12386.2		134.654	7949.11
	135	12577.6		135	8016.57
	135.345	12690.6		135.345	7325.31
	135.69	12170.1		135.69	7301.34
	136.035	11605.8		136.035	7461.23
	136.381	11620.8		136.381	7898.32
	136.726	11402.8		136.726	7803.82
	137.071	11480.3		137.071	6832.38
	137.417	11747.9		137.417	6038.44
	137.762	11879.7		137.762	5748.68
	138.107	12102.1		138.107	5861.36
	138.452	13005.3		138.452	6435.34
	138.798	13709.4		138.798	6548.66
	139.143	15198.1		139.143	6389.93
	139.488	16034.5		139.488	6668
	139.833	15638.2		139.833	6886.81
	140.179	15836.3		140.179	7256.76
	140.524	17499.4		140.524	8010.91
	140.869	19887.9		140.869	8406.13
	141.215	20639.3		141.215	7875.84
	141.56	20860.9		141.56	7114.44
	141.905	22078.6		141.905	6705.33
	142.25	23469.8		142.25	6709.7
	142.596	24104.9		142.596	6970.05
	142.941	26212.1		142.941	7348.81
	143.286	27051		143.286	7360.89
	143.631	25978.1		143.631	7039.27
	143.977	25298.8		143.977	7214.8
	144.322	25404.4		144.322	7650
	144.667	23723		144.667	7353.57
	145.012	21250.7		145.012	7047.52
	145.358	20770		145.358	7140.78
	145.703	19441.6		145.703	6862.2
	146.048	16165.4		146.048	6472.68
	146.394	13799		146.394	6883.19
	146.739	13206.7		146.739	6736.17
	147.084	12797.2		147.084	6055.85
	147.429	11810.2		147.429	6528.55
	147.775	10959.1		147.775	6722.42
	148.12	10710.3		148.12	6466.2
	148.465	10153.3		148.465	6120.11
	148.81	10170.7		148.81	5697.06
	149.156	10269.7		149.156	5892.41
	149.501	10975.5		149.501	6358.5
	149.846	12159.9		149.846	6830.94
	150.191	13685.7		150.191	7258.63
	150.537	13844.7		150.537	7305.6
	150.882	14112.8		150.882	6454.04
	151.227	14223.8		151.227	6232.43
	151.573	14073.2		151.573	6447.72
	151.918	15077		151.918	7106.99
	152.263	15776.4		152.263	7199.17
	152.608	15001.9		152.608	6646.92
	152.954	14291.5		152.954	6403.12
	153.299	14677.5		153.299	6458.4
	153.644	14620.3		153.644	6490.06
	153.989	14116.4		153.989	6219.55
	154.335	14150.3		154.335	6522.87
	154.68	15098.6		154.68	7540.55
	155.025	16328.4		155.025	8422.11
	155.37	16731.4		155.37	8090.73
	155.716	16866		155.716	7792.47
	156.061	18343.4		156.061	7340.85
	156.406	20265.3		156.406	7354.96
	156.752	21140.7		156.752	7130.78
	157.097	21451.3		157.097	7423.97
	157.442	20643.7		157.442	7529.31
	157.787	19320.9		157.787	7557.23
	158.133	17751.3		158.133	7322.78
	158.478	15997.2		158.478	6701.71
	158.823	15337.9		158.823	6077.07
	159.168	16064.7		159.168	6111.96
	159.514	16651		159.514	6460.3
	159.859	16615.4		159.859	6348.81
	160.204	15910.1		160.204	5501.27
	160.549	15765.8		160.549	5282.61
	160.895	17224.6		160.895	5332.62
	161.24	20975.3		161.24	5850.76
	161.585	23584		161.585	6057.67
	161.931	25184.8		161.931	5586.42
	162.276	26193.2		162.276	5517.03
	162.621	26966.2		162.621	5575.4
	162.966	27923.5		162.966	5914.98
	163.312	29513.1		163.312	6120.07
	163.657	29832.7		163.657	6204.56
	164.002	29381.5		164.002	6129.32
	164.347	29114.3		164.347	5992.22
	164.693	28525.5		164.693	5595.74
	165.038	27384.7		165.038	5359.47
	165.383	24611.5		165.383	5465.95
	165.729	19546.7		165.729	5387.09
	166.074	17342.8		166.074	5092.35
	166.419	16662.5		166.419	5139.6
	166.764	16876.7		166.764	5265.6
	167.11	17063.6		167.11	5942.1
	167.455	17308.8		167.455	6230.27
	167.8	17270.3		167.8	5714.42
	168.145	17247.2		168.145	5460.28
	168.491	16178.4		168.491	5201.95
	168.836	16408.1		168.836	5321.4
	169.181	18561.8		169.181	5282.16
	169.526	22511.6		169.526	5615.98
	169.872	27350.8		169.872	5979.6
	170.217	31607		170.217	6148.12
	170.562	35237.7		170.562	6627.57
	170.908	40286.4		170.908	7990.78
	171.253	45855.4		171.253	9139.5
	171.598	50554		171.598	10686.3
	171.943	53434.6		171.943	11371.6
	172.289	55268.8		172.289	12363
	172.634	57080.6		172.634	13334.7
	172.979	58278.2		172.979	14528.5
	173.324	58955.5		173.324	15996
	173.67	59471.3		173.67	16866.1
	174.015	59514.1		174.015	18473.6
	174.36	59617.1		174.36	20783
	174.705	57586.1		174.705	22389.2
	175.051	56648.9		175.051	22026.5
	175.396	56362.1		175.396	18727.1
	175.741	56956.3		175.741	16935.1
	176.087	59332.7		176.087	16683.7
	176.432	61359.4		176.432	17665.7
	176.777	62398		176.777	17909.4
	177.122	64549.3		177.122	17572.3
	177.468	65245.2		177.468	17825.1
	177.813	64364.8		177.813	17356.8
	178.158	62250.6		178.158	14851.3
	178.503	60826.3		178.503	14782.9
	178.849	59937.3		178.849	13681
	179.194	57433.8		179.194	12233.8
	179.539	54864.7		179.539	11646.7
	179.884	53806.8		179.884	11853.6
	180.23	51791.4		180.23	13561.5
	180.575	51054.4		180.575	14823
	180.92	52467.3		180.92	13455.5
	181.266	53682.4		181.266	13184.2
	181.611	55767.9		181.611	13638.6
	181.956	56421.1		181.956	14435.3
	182.301	57778.8		182.301	15251.4
	182.647	58972.4		182.647	15557.1
	182.992	58403		182.992	13588.9
	183.337	58702.9		183.337	11495.8
	183.682	58347.3		183.682	10477.7
	184.028	56522.4		184.028	10825
	184.373	54866.7		184.373	11757.5
	184.718	53549.8		184.718	11713
	185.064	52735.7		185.064	11501
	185.409	51709.7		185.409	11362.2
	185.754	51379.7		185.754	12080.4
	186.099	50235.5		186.099	13099.8
	186.445	49672.6		186.445	13436.7
	186.79	49227.9		186.79	11968.5
	187.135	49903.5		187.135	11033.2
	187.48	49799.2		187.48	10897.5
	187.826	48578.7		187.826	11114.9
	188.171	46893		188.171	11493.5
	188.516	47060.9		188.516	11796.6
	188.861	47784.4		188.861	11770.4
	189.207	46746.9		189.207	11817.5
	189.552	45136.4		189.552	11416.6
	189.897	44923.1		189.897	11975.1
	190.243	46757.3		190.243	12537.1
	190.588	48949.8		190.588	12824
	190.933	48393.2		190.933	13264.7
	191.278	47666.7		191.278	13952.1
	191.624	48365.9		191.624	13384.3
	191.969	48185.7		191.969	12067.1
	192.314	46513.4		192.314	11960.2
	192.659	47110.2		192.659	12488.2
	193.005	47953.3		193.005	12601.8
	193.35	45813.6		193.35	12894.5
	193.695	43236.1		193.695	12258.2
	194.04	44238.2		194.04	11789.9
	194.386	46111.4		194.386	11831.7
	194.731	46757.9		194.731	11417.2
	195.076	45724.4		195.076	11548.3
	195.422	44878		195.422	11303.5
	195.767	45639.5		195.767	11468.2
	196.112	46575.4		196.112	11610.5
	196.457	45359.4		196.457	11738.3
	196.803	44090.2		196.803	12422.5
	197.148	43955.8		197.148	12613.5
	197.493	45832.8		197.493	12838.1
	197.838	49581.7		197.838	13615.3
	198.184	51493.7		198.184	13158
	198.529	51270.9		198.529	12867.6
	198.874	50995.9		198.874	11440.6
	199.219	49740.6		199.219	11054.6
	199.565	48635.6		199.565	11249.2
	199.91	49605		199.91	11531.7
	200.255	50008.3		200.255	11814.5
	200.601	50926.8		200.601	12675.8
	200.946	51792.4		200.946	13542.4
	201.291	53202.4		201.291	13952.9
	201.636	56174.5		201.636	13509
	201.982	58963.8		201.982	13136.5
	202.327	59587.5		202.327	13624.5

## Sheet: Figure 3-B-C-dorsal (2)
	Area	Mean	Min	Max	X	Y	Perimeter	Major	Minor	Angle	Circularity	AR	Round	Solidity	Length			Area	Mean	Min	Max	X	Y	Perimeter	Major	Minor	Angle	Circularity	AR	Round	Solidity	Length			Area	Mean	Min	Max	X	Y	Perimeter	Major	Minor	Angle	Circularity	AR	Round	Solidity	Length
Embryo 1																	Embryo 2																	Embryo 3
dorsal cells																	dorsal cells																	dorsal cells
1	216.418	160.297	82	219	2051.61	186.725	62.043	24.787	11.121	16.975	0.707	2.229	0.448	1	9.809		1	285.137	182.77	83	225	2139.09	42	96.596	40.341	9.009	10.149	0.384	4.478	0.223	0.889	7.837		1	163.884	175.328	90	221	2251.33	389.673	61.638	23.86	8.746	4.366	0.542	2.728	0.367	0.906	9.241
3	187.134	167.67	89	227	2029.94	191.217	54.383	21.334	11.172	9.469	0.795	1.909	0.524	1.001	10.649		3	255.329	177.185	82	228	1967.2	32.442	88.685	35.618	9.137	177.139	0.408	3.898	0.256	0.855	9.835		3	119.455	163.327	76	218	2235.04	388.356	42.514	15.871	9.584	9.104	0.831	1.656	0.604	1.006	9.263
5	207.056	159.066	72	229	2009.93	195.037	58.912	23.226	11.355	4.425	0.75	2.046	0.489	0.98	9.077		5	209.963	176.955	105	230	1872.46	36.387	74.814	33.563	7.973	4.124	0.471	4.21	0.237	0.939	8.021		5	70.671	167.549	95	225	2223.68	387.915	35.758	11.641	7.73	148.661	0.695	1.506	0.664	0.947	8.746
7	185.392	159.497	83	226	1988.33	200.989	53.37	20.304	11.63	17.725	0.818	1.746	0.573	0.999	10.798		7	264.14	175.701	96	223	1844.02	41.294	69.442	26.231	12.834	176.361	0.688	2.044	0.489	0.923	10.549		7	110.308	170.722	97	218	2000.83	374.632	43.702	18.099	7.761	174.433	0.726	2.332	0.429	0.996	7.919
9	146.202	174.865	77	234	1972.4	205.719	47.093	14.956	12.451	28.456	0.828	1.201	0.832	0.963	11.329		9	260.986	176.739	86	226	1724.62	55.659	66.82	26.877	12.376	13.451	0.735	2.172	0.46	0.991	11.444		9	122.94	164.182	63	214	1955.62	374.352	47.741	19.643	7.969	2.449	0.678	2.465	0.406	0.989	7.276
11	356.959	174.054	90	233	1953.49	210.752	77.638	27.089	16.784	17.556	0.744	1.614	0.619	0.949	15.705		11	167.644	179.445	109	228	1680.21	63.455	50.158	18.071	11.824	19.644	0.837	1.528	0.654	0.994	11.382		11	163.339	163.691	66	225	1827.38	361.045	53.581	21.635	9.613	171.911	0.715	2.251	0.444	0.979	8.929
13	508.822	171.365	85	234	1922.11	218.009	101.278	44.773	14.475	13.217	0.623	3.093	0.323	0.967	14.41		13	193.863	177.927	84	233	1663.72	65.983	56.714	19.197	12.871	178.662	0.757	1.492	0.67	0.935	10.959		13	126.751	158.048	80	216	1809.83	357.26	46.931	18.665	8.647	169.889	0.723	2.159	0.463	1.003	8.091
15	264.1	169.651	89	234	1866.84	232.555	64.033	25.343	13.273	9.761	0.809	1.909	0.524	1.002	13.007		15	185.812	172.482	88	228	1609.92	71.123	53.648	17.69	13.388	30.487	0.811	1.321	0.756	0.98	14.161		15	201.56	166.71	100	222	1733.34	344.035	63.207	24.119	10.641	170.704	0.634	2.267	0.441	0.972	9.592
18	182.017	168.985	94	238	1835.1	237.394	52.201	17.055	13.593	20.696	0.839	1.255	0.797	1.002	11.775		17	170.69	173.76	97	233	1577.32	75.225	54.962	21.348	10.191	12.582	0.71	2.095	0.477	0.981	8.925		17	177.822	169.349	103	238	1690.42	335.959	60.93	22.368	10.123	171.336	0.602	2.21	0.453	0.949	8.613
20	261.813	165.039	92	230	1818.28	240.728	61.25	21.052	15.84	12.53	0.877	1.329	0.752	0.991	13.789		19	125.869	171.292	99	222	1547.16	79.364	44.243	14.779	10.855	43.231	0.808	1.362	0.734	0.983	9.806		19	153.648	154.558	54	213	1607.03	323.379	51.015	15.962	12.257	169.345	0.742	1.302	0.768	0.953	11.177
22	270.305	172.568	87	235	1786.82	243.412	65.274	22.806	15.096	170.74	0.797	1.511	0.662	0.969	13.771		21	130.982	177.215	94	231	1468.85	102.352	44.082	14.269	11.699	115.266	0.847	1.22	0.819	0.971	10.596		21	216.152	168.923	76	242	1432.63	302.755	61.359	18.21	15.115	172.026	0.721	1.205	0.83	0.899	13.806
24	284.021	171.367	87	236	1764.5	238.03	67.33	25.464	14.206	176.969	0.787	1.792	0.558	0.951	13.529		23	90.839	170.915	98	219	1458.12	102.983	40.363	11.276	10.267	123.121	0.701	1.098	0.91	0.874	9.566		23	163.448	153.665	79	219	1382.84	294.622	48.059	15.461	13.461	70.195	0.889	1.149	0.871	0.991	14.163
26	253.649	172.013	88	229	1742.31	234.199	68.361	25.628	12.606	175.183	0.682	2.033	0.492	0.952	11.551		25	76.696	171	85	225	1414.01	106.621	34.988	11.928	8.195	122.683	0.787	1.455	0.686	0.99	9.119		25	218.874	174.328	79	241	1329.31	284.446	61.929	19.776	14.093	17.158	0.717	1.403	0.713	0.899	13.487
28	147.508	175.211	92	230	1714.2	232.254	48.619	16.882	11.129	170.429	0.784	1.517	0.659	0.941	10.847		27	66.035	162.661	95	213	1405.16	106.156	31.193	10.446	8.057	162.835	0.853	1.296	0.771	0.995	7.32		27	119.564	168.826	100	216	1342.56	285.124	42.588	15.947	9.547	84.401	0.828	1.67	0.599	0.985	14.024
30	94.492	162.067	91	223	1701.05	232.814	38.684	11.75	10.243	68.136	0.793	1.147	0.871	0.959	9.448		29	158.615	166.564	95	228	1369.72	114.388	48.036	17.928	11.276	16.662	0.864	1.59	0.628	1	10.086		29	162.904	168.466	74	220	1352.5	287.983	49.801	16.698	12.422	83.336	0.825	1.344	0.744	0.949	14.247
32	166.015	162.274	80	227	1689.57	229.497	49.093	15.877	13.318	168.997	0.866	1.192	0.839	0.958	11.233		31	158.941	172.877	96	226	1352.95	117.065	51.734	18.086	11.201	9.635	0.746	1.615	0.619	0.951	10.41		31	209.727	171.529	71	225	1371.05	291.559	60.47	19.287	13.846	60.118	0.721	1.393	0.718	0.879	16.898
34	147.617	173.852	89	221	1626.11	208.311	46.739	17.005	11.056	153.93	0.849	1.538	0.65	0.997	9.682		33	181.134	176.015	89	230	1324.24	123.894	50.609	16.157	14.289	20.646	0.889	1.131	0.883	1	14.161		33	237.495	177.755	95	229	1298.93	279.509	58.639	19.542	15.475	11.225	0.868	1.263	0.792	0.989	14.566
36	144.787	173.141	87	235	1612.74	203.336	46.318	15.403	11.972	63.574	0.848	1.287	0.777	0.965	13.785		35	153.937	172.245	99	226	1257.61	136.196	48.835	16.027	12.242	130.083	0.811	1.309	0.763	0.953	14.565		35	233.03	167.218	84	225	1283.18	278.81	65.777	22.692	13.076	37.618	0.677	1.735	0.576	0.893	16.091
38	156.979	169.426	79	234	1601.27	201.663	49	17.212	11.616	50.811	0.822	1.482	0.675	0.963	14.032		37	246.843	176.456	101	224	1235.92	143.503	60.554	20.862	15.081	109.168	0.846	1.383	0.722	0.981	18.767		37	325.48	181.454	99	237	1249.06	269.481	75.629	26.182	15.829	21.841	0.715	1.654	0.605	0.904	19.694
40	139.888	162.457	87	232	1590.35	198.589	46.77	13.995	12.732	14.14	0.804	1.099	0.909	0.974	11.895		39	188.423	176.029	105	229	1222.87	145.645	53.848	17.915	13.405	104.557	0.817	1.336	0.747	0.955	16.865		39	320.362	179.25	80	229	1233.67	261.893	79.978	24.191	16.863	5.082	0.629	1.435	0.697	0.836	17.276
42	112.019	163.158	92	228	1579.03	199.066	40.073	13.041	10.94	57.27	0.877	1.192	0.839	1.023	11.809		41	259.136	175.833	101	226	1206.37	150.069	64.378	23.357	14.141	63.595	0.786	1.652	0.605	0.983	20.11		41	272.776	168.933	100	220	1215.54	257.734	61.585	18.78	18.495	124.942	0.904	1.015	0.985	0.996	17.149
44	107.665	165.581	91	223	1530.57	187.181	39.833	14.632	9.372	9.702	0.853	1.561	0.64	1.015	9.809		43	259.354	167.956	89	230	1176.31	152.992	61.259	20.06	16.479	130.572	0.868	1.217	0.821	0.995	16.556		43	368.275	173.728	66	233	1163.5	251.743	72.851	25.244	18.576	6.703	0.872	1.359	0.736	1	19.417
46	113.217	153.388	84	237	1518.47	184.811	41.422	12.883	11.193	40.448	0.829	1.151	0.869	0.962	11.121		45	296.016	176.289	95	227	1160.62	154.822	66.884	21.534	17.52	105.464	0.832	1.229	0.813	0.957	18.632		45	236.515	159.872	78	222	1044.96	236.897	60.003	19.908	15.128	76.207	0.826	1.316	0.76	0.944	18.209
48	124.538	160.264	75	227	1448.27	171.815	44.429	14.584	10.876	146.482	0.793	1.341	0.745	0.958	9.403		47	388.378	177.929	87	226	1141.56	155.173	83.525	25.859	19.142	157.818	0.7	1.351	0.74	0.91	18.895		47	145.698	161.528	84	233	998.398	228.924	49.21	18.561	9.995	152.113	0.756	1.857	0.538	0.994	8.408
50	142.174	163.622	77	231	1288.09	133.417	48.205	18.722	9.672	4.287	0.769	1.936	0.516	0.986	8.617		49	141.317	169.487	96	223	682.831	174.494	46.668	16.774	10.738	142.278	0.815	1.562	0.64	0.99	11.252		49	161.924	167.679	94	229	965.131	231.547	52.683	19.963	10.328	123.797	0.733	1.933	0.517	0.914	15.716
52	173.526	169.977	88	232	1116.8	138.37	51.914	17.622	12.542	14.554	0.809	1.405	0.711	0.965	11.551		51	129.459	174.318	87	229	482.135	122.117	44.289	17.174	9.607	161.173	0.829	1.788	0.559	0.989	8.712		1	171.07	177.362	87	233	1967.3	274.037	56.803	18.58	11.724	177.229	0.666	1.585	0.631	0.94	9.524
54	100.806	153.057	90	212	1227.36	130.734	39.073	14.585	8.803	179.956	0.83	1.657	0.603	0.998	8.254		1	190.49	169.491	79	223	1434.72	115.612	59.362	18.272	13.287	35.242	0.679	1.375	0.726	0.923	14.084		3	130.671	173.064	94	227	1953.14	271.807	46.587	14.455	11.511	176.49	0.757	1.256	0.796	0.965	10.199
56	214.458	160.674	80	228	1060.99	141.519	62.456	21.442	12.739	0.494	0.691	1.683	0.594	0.93	11.227		3	128.263	172.183	91	232	1158.85	169.755	45.12	13.786	11.858	32.679	0.792	1.163	0.859	0.966	10.899		5	175.753	182.058	114	237	1888.61	265.262	54.274	21.252	10.531	175.262	0.75	2.018	0.495	0.984	8.517
58	179.296	148.481	78	233	1005.22	130.022	56.62	18.844	12.119	169.987	0.703	1.555	0.643	0.936	10.402		5	145.451	175.075	77	231	1171.08	170.041	46.094	15.646	11.849	85.351	0.86	1.32	0.757	0.972	15.068		7	153.43	175.845	78	240	1806.4	254.744	50.692	16.947	11.528	176.959	0.75	1.47	0.68	0.909	9.475
60	148.053	158.568	74	219	988.641	128.101	47.51	18.34	10.282	169.323	0.824	1.784	0.56	1.006	9.202		7	178.414	161.995	95	225	1008.8	185.354	51.595	15.991	14.22	90.019	0.842	1.124	0.888	0.95	14.868		9	217.785	182.412	97	231	1647.97	238.878	68.767	30.021	9.237	172.096	0.579	3.25	0.308	0.939	8.125
62	98.847	149.129	68	228	852.94	125.244	41.457	13.865	9.08	0.748	0.723	1.527	0.655	0.944	7.43		9	122.062	159.7	81	217	948.327	187.697	45.388	13.309	11.69	2.064	0.745	1.138	0.877	0.926	10.899		11	179.346	181.648	81	233	1469.78	214.241	50.574	17.818	12.816	74.133	0.881	1.39	0.719	0.986	16.071
64	159.483	158.848	92	223	731.852	122.599	51.262	20.72	9.804	170.064	0.763	2.113	0.473	0.966	8.515		11	342.36	170.506	89	226	825.822	193.506	73.784	28.816	15.143	2.205	0.79	1.903	0.525	0.965	14.21		13	312.195	189.254	92	236	1401.52	203.384	70.596	21.755	18.273	172.264	0.787	1.191	0.84	0.959	16.898
66	184.848	160.578	81	234	680.526	116.976	57.98	21.168	11.122	177.327	0.691	1.903	0.525	0.892	9.085		13	159.92	170.845	100	229	684.198	185.028	48.472	16.369	12.452	36.879	0.855	1.315	0.76	0.97	11.388		15	321.451	175.385	87	245	1419.71	206.044	68.051	22.178	18.456	122.228	0.872	1.202	0.832	0.993	19.988
68	102.004	154.451	79	220	664.782	116.602	39.418	14.008	9.275	169.736	0.825	1.51	0.662	0.936	7.815		15	182.657	174.117	84	236	637.365	183.205	53.71	19.494	11.942	12.642	0.796	1.632	0.612	0.993	10.632		17	387.114	180.963	83	237	1439.16	207.984	78.748	26.035	18.933	144.184	0.784	1.375	0.727	0.939	19.241
1	126.28	160.081	82	227	2210.44	207.058	50.455	19.152	8.398	18.751	0.623	2.281	0.438	0.961	7.523		17	133.484	174.284	86	232	605.402	176.045	49.503	16.384	10.384	10.545	0.685	1.578	0.633	0.942	10.029		19	154.519	185.454	109	233	1343.04	194.649	53.142	18.404	10.691	108.846	0.688	1.721	0.581	0.903	14.388
3	186.045	164.586	96	229	2191.59	211.796	58.335	24.331	9.739	16.315	0.687	2.498	0.4	0.972	7.701		19	225.738	174.393	89	232	466.973	143.562	61.603	21.713	13.25	177.937	0.747	1.639	0.61	0.964	12.636		21	321.887	184.206	72	233	1325.9	192.756	74.953	27.916	14.682	172.172	0.72	1.901	0.526	0.964	13.591
5	142.936	172.412	92	231	2159.16	216.18	51.778	20.71	8.791	174.28	0.67	2.356	0.424	0.981	7.924		21	149.694	163.688	84	233	480.574	149.956	51.797	18.499	10.313	64.652	0.701	1.794	0.557	0.873	17.145		23	240.653	185.755	84	234	1065.95	160.513	61.853	22.307	13.737	8.64	0.79	1.624	0.616	0.991	14.523
7	220.555	164.566	82	227	2116.83	218.643	63.809	26.982	10.411	2.538	0.681	2.592	0.386	0.992	9.919		23	162.749	160.855	87	229	548.685	161.217	48.123	17.339	11.963	158.214	0.883	1.449	0.689	1	10.642		25	157.568	172.605	92	227	1050.95	160.816	51.996	17.64	11.374	64.786	0.732	1.551	0.645	0.883	16.539
9	306.447	176.047	82	234	2091.68	221.535	71.473	27.756	14.063	5.275	0.754	1.974	0.506	0.988	12.206		25	202.566	172.465	92	231	289.044	163.515	54.608	16.82	15.349	30.142	0.854	1.096	0.912	0.953	16.274		27	106.279	174.299	82	226	1041.58	158.333	40.503	13.977	9.682	65.204	0.814	1.444	0.693	0.962	12.943
11	217.724	175.573	98	234	1747.17	242.353	58.994	21.759	12.745	1.116	0.786	1.707	0.586	0.983	10.966		27	187.77	175.421	86	229	182.94	148.957	52.879	19.215	12.455	4.048	0.844	1.543	0.648	1	11.941		29	208.965	179.299	104	229	996.97	152.373	59.01	17.347	15.338	36.483	0.754	1.131	0.884	0.918	16.52
13	209.124	178.28	92	235	1729.62	238.506	53.952	18.315	14.543	161.75	0.903	1.259	0.794	1	13.922		29	186.03	162.226	87	225	133.049	137.013	54.725	20.267	11.699	158.698	0.781	1.732	0.577	0.977	10.236		31	214.628	179.2	126	235	978.656	151.876	56.789	16.812	16.255	43.341	0.836	1.034	0.967	0.995	14.729
15	196.278	178.648	82	234	1704.58	237.644	59.603	23.457	10.658	173.407	0.694	2.201	0.454	0.953	9.124																			33	229.981	183.264	88	235	785.321	146.061	60.702	18.188	16.101	145.607	0.784	1.13	0.885	0.943	15.014
17	174.941	169.125	90	232	1667.08	233.457	50.576	17.885	12.458	117.79	0.859	1.436	0.696	0.991	13.204																			35	262.758	185.201	91	235	813.378	146.021	65.277	21.076	15.875	153.173	0.775	1.328	0.753	0.934	16.801
19	96.887	158.315	91	235	1544.2	217.329	37.528	13.908	8.873	14.372	0.864	1.567	0.638	1.005	8.247																			37	252.087	189.469	112	229	829.682	148.614	70.515	19.801	16.211	50.64	0.637	1.221	0.819	0.837	15.531
21	85.239	162.433	92	220	1553.35	219.858	35.983	11.663	9.308	30.891	0.827	1.253	0.798	0.966	8.346																			39	201.778	182.043	84	242	844.059	149.06	55.098	17.864	14.382	70.224	0.835	1.242	0.805	0.956	16.965
23	180.929	167.656	85	230	1416.84	192.408	53.657	16.833	13.69	164.649	0.79	1.23	0.813	0.947	11.922
25	57.588	140.469	75	229	1427.87	192.372	29.297	9.29	7.896	94.255	0.843	1.177	0.85	0.983	8.161
27	231.223	166.6	94	224	1332.18	181.422	62.731	23.073	12.764	168.315	0.738	1.808	0.553	0.961	11.789
29	203.79	171.374	88	223	1312.31	175.559	59.784	22.018	11.789	156.784	0.717	1.868	0.535	0.933	12.13
31	108.427	161.279	89	233	1245.12	163.431	41.695	15.013	9.199	169.808	0.784	1.632	0.613	1.023	9.597
33	118.115	170.124	95	221	1234.47	164.157	47.5	16.158	9.31	67.282	0.658	1.736	0.576	0.91	13.343
35	110.931	171.867	87	222	1225.58	161.218	41.179	14.675	9.628	51.029	0.822	1.524	0.656	1.015	12.043
37	166.015	165.058	91	222	1199.75	151.801	53.089	21.131	10.006	169.81	0.74	2.112	0.473	0.999	9.086
39	110.604	166.142	103	226	1171.39	144.984	41.271	14.868	9.475	162.869	0.816	1.569	0.637	0.958	8.928
41	140.65	163.903	81	223	1148.12	141.273	49.945	15.623	11.466	168.469	0.709	1.363	0.734	0.917	10.063
43	211.846	170.89	100	226	1133.4	143.359	55.204	17.691	15.252	10.052	0.874	1.16	0.862	0.986	13.965
45	231.767	161.049	87	222	1118.06	140.778	59.273	17.966	16.431	179.551	0.829	1.093	0.914	0.98	15.458
47	208.362	170.085	91	223	948.861	109.971	60.984	21.883	12.128	164.298	0.704	1.804	0.554	0.947	11.481
49	257.35	175.713	94	229	769.669	78.457	61.707	22.617	14.492	173.684	0.849	1.561	0.641	0.974	14.118
51	166.232	170.937	103	216	752.901	74.883	54.147	16.216	13.057	176.493	0.712	1.242	0.805	0.892	11.584
53	157.197	171.648	98	225	739.27	71.697	52.487	14.607	13.707	123.861	0.717	1.066	0.938	0.888	11.418
55	174.724	163.069	95	225	680.519	46.331	56.122	23.036	9.661	160.392	0.697	2.385	0.419	0.928	8.755
57	187.569	171.919	104	230	641.161	33.552	57.747	20.183	11.837	170.454	0.707	1.705	0.586	0.935	11.395
59	229.373	165.861	98	218	601.016	33.795	59.468	20.806	14.041	135.414	0.815	1.482	0.675	0.947	14.463
61	178.752	159.468	104	199	435.86	39.295	52.629	18.275	12.458	162.798	0.811	1.467	0.681	0.979	11.045
63	118.224	158.467	99	212	420.793	35.34	42.029	15	10.039	12.052	0.841	1.494	0.669	0.997	9.473
65	107.665	157.906	94	206	407.528	37.515	40.78	14.323	9.574	6.772	0.814	1.496	0.668	0.99	8.369
67	137.166	162.451	113	219	394.028	39.735	47.31	17.176	10.172	169.542	0.77	1.689	0.592	0.956	9.034
69	135.207	166.994	108	211	257.542	49.976	46.013	14.874	11.578	115.235	0.803	1.285	0.778	0.948	13.31
71	183.324	166.431	101	217	245.501	49.711	51.298	16.974	13.756	127.144	0.875	1.234	0.81	0.962	13.686
73	114.85	158.262	101	214	221.549	44.613	40.096	13.824	10.581	124.682	0.898	1.306	0.765	1.003	11.768
75	103.963	166.02	97	225	203.25	43.739	37.927	13.016	10.174	77.045	0.908	1.279	0.781	0.992	12.12

## Sheet: Figure 3-B-C-ventral (2)
	Area	Mean	Min	Max	X	Y	Perimeter	Major	Minor	Angle	Circularity	AR	Round	Solidity	Length	Length		Area	Mean	Min	Max	X	Y	Perimeter	Major	Minor	Angle	Circularity	AR	Round	Solidity	Length	Length		Area	Mean	Min	Max	X	Y	Perimeter	Major	Minor	Angle	Circularity	AR	Round	Solidity	Length
Embryo 1																	Embryo 2																	Embryo 3
ventral cells																	ventral cells																	ventral cells
1	276.945	164.491	83	225	2144.23	156.761	65.711	23.067	15.292	21.987	0.806	1.508	0.663	0.977	13.955	23.861	1	223.236	172.891	74	223	2121.7	63.286	56.353	18.952	15.012	164.135	0.883	1.262	0.791	1	13.839	17.314	1	346.932	172.964	77	237	2406.81	414.547	70.356	22.338	19.776	41.328	0.881	1.13	0.885	0.973	18.152
4	221.099	159.383	88	224	2061.11	206.983	58.985	21.035	13.388	63.404	0.799	1.571	0.636	0.941	12.225	18.688	4	539.051	167.088	79	228	2106.17	83.669	93.021	33.909	20.261	147.702	0.783	1.674	0.597	0.984	20.12	31.035	4	453.538	175.134	58	244	2455.54	421.971	83.832	31.356	18.417	8.071	0.811	1.703	0.587	0.98	19.142
7	173.962	157.874	77	229	2049.28	202.575	52.83	17.504	12.658	44.111	0.783	1.383	0.723	0.908	10.405	14.614	7	238.901	182.522	123	224	2072.24	64.643	66.004	27.874	10.924	177.383	0.689	2.552	0.391	1.001	9.89	29.047	7	631.251	161.449	63	246	2360.1	432.08	101.027	33.819	23.767	38.867	0.777	1.423	0.703	0.951	29.115
10	108.862	156.594	57	223	2013.09	204.638	42.662	12.364	11.214	68.247	0.752	1.103	0.907	0.962	10.246	11.003	10	269.036	177.738	97	230	2042.74	65.736	63.622	22.478	15.255	168.203	0.835	1.473	0.678	0.98	14.483	21.487	10	189.364	163.105	57	231	2258.92	398.345	56.827	22.224	10.849	7.383	0.737	2.048	0.488	0.958	9.292
13	147.617	156.625	72	224	2002.28	212.997	45.17	14.794	12.709	27.319	0.909	1.164	0.859	1.001	11.787	14.638	13	193.863	174.01	90	224	1980.75	55.422	56.618	19.518	12.66	15.772	0.76	1.542	0.648	0.933	11.268	18.469	13	333.103	174.314	67	234	2239.62	403.384	69.427	23.811	17.813	67.982	0.868	1.337	0.748	0.976	22.432
16	197.149	157.283	78	221	1968.43	222.549	52.199	17.909	14.021	148.808	0.909	1.277	0.783	0.999	16.579	13.962	16	187.009	175.511	91	222	1966.55	48.81	56.166	17.552	13.579	149.949	0.745	1.293	0.773	0.893	9.565	15.249	16	393.538	183.258	88	222	2216.38	398.651	81.437	32.892	15.235	179.767	0.746	2.159	0.463	1	14.757
19	219.684	152.709	61	218	1984.21	247.872	54.061	17.498	15.991	44.73	0.945	1.094	0.914	1.004	15.503	16.922	19	246.299	177.136	78	225	1874.99	48.74	58.659	18.92	16.592	87.92	0.899	1.14	0.876	1.002	19.031	16.179	19	226.497	172.202	72	236	2133	400.206	57.896	19.462	14.819	62.096	0.849	1.313	0.761	1.002	19.048
22	513.503	157.36	84	224	1949.83	270.831	84.585	28.912	22.622	154.754	0.902	1.278	0.782	0.997	24.22	22.73	22	128.263	168.796	83	220	1682.12	74.256	45.217	17.11	9.554	173.196	0.788	1.791	0.558	0.995	9.053	15.354	22	191.76	171.639	63	224	2141.28	416.493	53.455	19.181	12.73	72.755	0.843	1.507	0.664	0.996	17.542
25	512.958	160.223	78	229	1970.19	262.694	89.267	29.608	22.067	138.828	0.809	1.342	0.745	0.924	26.953	19.687	25	106.287	147.732	73	233	1667.59	74.404	42.268	16.269	8.327	168.069	0.748	1.954	0.511	1.001	7.974	15.354	25	231.179	168.172	76	230	2112.27	420.02	58.376	18.367	16.027	55.236	0.852	1.146	0.872	0.978	15.856
28	203.028	148.401	83	216	1966.73	239.405	54.32	17.601	14.692	34.614	0.865	1.198	0.834	0.957	14.919	16.013	28	127.284	147.784	75	214	1659.79	80.444	48.875	17.712	9.159	170.514	0.67	1.934	0.517	0.919	9.803	16.279	28	383.085	173.346	81	232	2079.7	391.243	72.435	25.293	19.286	26.551	0.917	1.311	0.762	1.002	21.993
31	160.136	150.893	70	232	1901.33	292.281	55.481	21.028	9.7	7.028	0.654	2.168	0.461	0.941	9.086	17.569	31	80.939	160.398	81	219	1668	87.304	33.331	11.091	9.301	156.338	0.916	1.192	0.838	1.003	8.11	11.217	31	304.9	177.605	71	237	2035.92	398.813	65.654	21.658	17.926	61.019	0.889	1.208	0.828	1	19.184
34	420.099	141.969	62	228	1877.94	248.96	82.832	32.783	16.322	77.949	0.769	2.009	0.498	0.983	32.191	14.892	34	218.014	171.515	81	236	1400.13	130.194	71.365	26.215	10.6	158.901	0.538	2.473	0.404	0.821	12.107	28.208	34	340.617	178.842	73	233	2098.47	413.021	69.104	23.246	18.658	73.309	0.896	1.246	0.803	1.001	20.301
37	405.403	146.119	63	233	1857.7	282.126	78.011	25.222	20.472	38.347	0.837	1.232	0.811	0.973	20.508	23.714	37	212.792	170.466	92	228	1353.84	140.836	53.75	17.904	15.148	131.137	0.926	1.182	0.845	1.002	15.223	15.551	37	338.003	168.527	65	242	1907.24	387.391	69.385	22.995	18.716	22.748	0.882	1.229	0.814	0.989	18.771
40	166.124	149.26	84	227	1821.25	265.124	50.968	17.559	12.05	135.921	0.804	1.457	0.686	0.971	15.84	12.691	40	229.545	161.249	68	231	1164.71	206.244	57.956	19.656	14.884	49.953	0.859	1.321	0.756	0.97	18.885	15.339	40	225.517	169.636	71	236	1867.85	387.417	62.144	17.146	16.747	178.935	0.734	1.024	0.977	0.882	14.553
44	100.915	149.27	86	214	1692.94	281.733	38.596	13.8	9.314	68.189	0.851	1.482	0.675	0.999	14.091	8.505	43	113.141	157.389	87	222	1077.48	208.09	39.697	12.844	11.227	52.709	0.902	1.144	0.873	1.003	12.683	11.994	43	349.763	169.912	61	230	1835.49	380.21	70.828	25.156	17.704	68.51	0.876	1.421	0.704	1.001	23.449
47	98.303	147.834	79	227	1685.56	277.08	39.236	13.152	9.52	47.625	0.802	1.381	0.724	0.968	11.164	8.413	46	399.366	164.855	82	224	800.85	207.595	73.694	25.79	19.737	8.458	0.924	1.307	0.765	1	18.373	25.218	46	258.62	165.163	86	239	1799.38	366.496	62.807	20.716	15.896	164.592	0.824	1.303	0.767	0.949	16.091
50	141.412	165.817	90	242	1672.88	271.893	58.405	21.639	8.324	174.278	0.521	2.6	0.385	0.847	9.483	23.642	49	365.75	155.224	80	223	679.944	247.71	86.754	36.136	12.9	168.668	0.611	2.801	0.357	0.926	9.697	33.465	49	331.687	154.597	73	237	1796.56	392.429	67.842	24.488	17.247	40.584	0.906	1.42	0.704	0.999	19.724
53	102.439	141.115	89	201	1560.35	216.201	37.693	12.771	10.216	29.825	0.906	1.25	0.8	0.984	10.262	11.667	52	213.118	149.354	77	217	705.068	251.309	61.03	22.593	12.022	9.106	0.719	1.879	0.532	0.986	11.228	20.884	52	317.967	179.878	85	234	1768.58	364.494	70.888	21.992	18.41	91.635	0.795	1.195	0.837	0.948	19.974
56	349.556	142.899	63	229	1451.8	241.546	70.994	21.982	20.254	20.347	0.872	1.085	0.921	0.963	17.985	20.426	1	381.742	157.901	79	236	1628.49	164.589	72.089	24.837	19.59	27.763	0.923	1.268	0.788	0.999	18.559	24.81	55	282.359	161.76	71	226	1705.65	372.013	63.42	22.177	16.212	103.237	0.882	1.368	0.731	1	18.269
59	416.398	139.438	67	237	1471.53	238.052	79.66	26.181	20.257	86.271	0.825	1.292	0.773	0.952	24.42	18.976	4	102.262	156.083	76	213	1707.09	127.749	44.872	16.655	7.826	32.479	0.638	2.128	0.469	0.954	8.633	14.026	58	213.756	164.901	87	220	1710.9	398.214	54.968	17.512	15.543	17.933	0.889	1.127	0.887	0.999	15.994
62	138.69	147.412	81	227	1445.61	197.289	44.65	15.606	11.319	61.18	0.874	1.379	0.725	1.002	10.131	15.597	7	132.505	161.703	83	227	1504.1	129.789	46.944	16.269	10.381	18.03	0.756	1.567	0.637	0.946	10.596	11.88	61	333.756	162.713	82	238	1742.32	366.215	67.943	23.248	18.28	110.243	0.909	1.272	0.786	1	21.873
65	211.955	161.294	77	229	1408.82	183.92	56.292	17.516	15.413	115.281	0.841	1.136	0.88	0.958	15.176	15.349	10	243.035	159.184	78	240	1190.58	188.647	58.564	21.276	14.559	113.549	0.89	1.461	0.684	1	20.266	13.909	64	191.651	166.287	83	227	1591.08	342.136	51.884	18.328	13.315	103.091	0.895	1.377	0.726	1	17.77
68	120.619	140.578	82	211	1344.24	167.233	42.716	16.588	9.262	42.271	0.831	1.791	0.558	1.002	15.167	9.126	13	277.086	162.227	80	233	1031.77	213.338	62.444	22.089	15.988	63.799	0.893	1.382	0.723	0.999	20.633	14.981	67	191.978	166.493	72	224	1570.39	337.098	51.848	17.558	13.922	5.252	0.897	1.261	0.793	1	13.054
71	152.407	145.174	82	220	1333.83	167.639	59.262	18.94	10.249	46.362	0.545	1.848	0.541	0.795	10.74	20.884	16	226.717	159.539	79	215	968.695	237.016	59.054	20.56	14.054	6.237	0.817	1.463	0.683	0.976	13.187	17.49	70	172.377	170.949	82	241	1501.42	346.839	49.2	17.045	12.877	3.474	0.895	1.324	0.755	1	12.263
74	155.346	166.76	89	233	1298.03	151.342	49.063	18.145	10.905	168.13	0.811	1.664	0.601	0.993	10.232	16.729	19	165.577	155.609	89	230	954.105	236.749	52.601	15.751	13.398	125.672	0.752	1.176	0.85	0.89	13.995	16.696	73	132.305	162.078	80	228	1465.11	329.742	45.919	18.108	9.304	176.412	0.789	1.946	0.514	1.001	9.263
77	114.85	148.364	82	217	1286.65	155.358	43.141	14.668	9.973	155.084	0.775	1.471	0.68	0.95	8.636	14.43	22	126.957	148.093	78	231	710.493	219.983	46.848	16.9	9.575	16.2	0.727	1.765	0.566	0.954	8.797	15.212	76	246.315	167.095	77	236	1465.88	354.893	62.13	20.625	15.207	56.015	0.802	1.356	0.737	0.993	18.408
80	103.419	156.092	77	230	1218.59	153.951	37.49	12.246	10.756	119.459	0.925	1.138	0.878	1.006	11.285	10.165	25	160.464	162.194	77	236	724.925	212.948	49.436	17.604	11.618	53.077	0.825	1.515	0.659	0.998	15.634	11.165	79	251.324	159.585	71	230	1315.28	316.942	60.007	20.258	15.797	152.804	0.877	1.282	0.78	0.973	18.6
83	102.548	141.794	80	228	1169.93	165.945	39.155	13.551	9.639	20.012	0.841	1.406	0.711	1.004	9.901	9.738	28	72.236	161.953	87	227	645.02	213.471	35.394	13.197	6.976	173.94	0.725	1.892	0.528	0.915	6.016	12.369	82	120.218	160.072	72	220	1331.96	320.911	42.072	14.962	10.231	148.076	0.853	1.462	0.684	0.998	9.609
86	170.805	154.84	75	223	1098.91	157.35	50.555	17.103	12.72	83.719	0.84	1.345	0.743	0.967	11.772	15.362	31	458.438	165.805	80	237	154.348	190.725	78.771	25.47	22.941	35.878	0.928	1.11	0.9	1	23.299	23.329	85	235.862	162.871	79	225	1192.4	291.233	61.978	23.758	12.641	178.869	0.772	1.879	0.532	0.988	12.539
89	190.182	151.161	67	223	1106.13	170.555	52.683	18.388	13.173	96.651	0.861	1.396	0.716	0.993	16.602	13.365	34	174.824	153.417	81	234	172.478	180.13	51.518	19.481	11.438	70.994	0.828	1.703	0.587	1	19.393	11.063	88	187.84	161.305	79	240	1183.69	345.498	57.552	24.23	9.871	168.824	0.713	2.455	0.407	1	8.586
92	197.694	159.432	91	218	1071.47	167.363	53.441	17.886	14.078	87.591	0.87	1.27	0.787	0.998	15.938	13.283	37	409.048	160.52	75	235	173.379	201.398	81.582	25.951	20.09	4.556	0.772	1.292	0.773	0.935	18.237	21.62	91	192.74	152.505	69	230	1181.93	300.468	57.596	22.01	11.15	152.549	0.73	1.974	0.507	0.953	9.316
95	96.996	129.658	64	209	1041.4	149.597	41.882	15.981	7.731	7.124	0.695	2.067	0.484	1.022	14.686	7.094	40	189.62	158.52	78	232	246.727	201.411	52.794	19.961	12.108	171.399	0.855	1.649	0.606	1.004	11.228	19.14	94	198.403	164.912	84	226	1026.37	257.902	57.436	19.757	12.787	94.576	0.756	1.545	0.647	0.906	13.302
98	107.774	151.279	83	231	1029.84	151.195	40.208	13.267	10.347	144.175	0.838	1.282	0.78	0.965	10.455	10.921	43	152.087	161.124	85	217	355.648	173.036	45.786	14.602	13.275	5.267	0.912	1.1	0.908	0.999	13.132	15.198	97	118.475	157.568	71	223	1014.9	251.077	41.862	13.679	11.028	56.802	0.85	1.24	0.806	0.983	13.725
101	150.012	149.517	80	220	967.527	168.885	47.361	15.251	12.528	89.604	0.84	1.217	0.821	0.962	13.67	12.286	46	68.428	159.081	88	220	364.019	172.818	43.683	14.54	5.998	100.233	0.451	2.424	0.412	0.678	13.132	5.617	100	113.793	152.633	68	229	856.254	246.937	40.35	14.192	10.21	91.232	0.878	1.39	0.719	0.995	13.054
104	248.097	156.913	70	240	916.967	135.05	61.14	21.31	14.828	20.926	0.834	1.437	0.696	0.952	14.022	21.651	49	156.765	148.132	76	231	542.437	184.568	53.422	20.109	9.936	168.502	0.69	2.024	0.494	0.93	8.797	19.048	103	204.827	160.202	74	225	840.178	239.25	56.79	20.607	12.656	170.216	0.798	1.628	0.614	0.986	18.971
107	276.728	158.044	77	230	898.69	144.635	67.072	21.486	16.404	60.967	0.773	1.31	0.763	0.946	21.144	18.652																		1	341.705	182.65	73	240	1963.15	291.361	72.281	22.842	19.048	76.656	0.822	1.199	0.834	0.947	17.267
110	270.522	162.86	77	233	877.551	140.418	65.971	21.399	16.102	89.126	0.781	1.329	0.752	0.921	17.522	17.506																		4	267.658	179.641	82	246	1934.92	284.461	62.423	22.911	14.876	121.307	0.863	1.54	0.649	0.992	22.148
113	237.973	154.387	74	229	866.901	156.991	60.738	20.122	15.063	121.097	0.811	1.336	0.748	0.95	16.894	14.453																		7	286.279	169.936	58	244	1907.48	277.563	66.322	20.625	17.674	135.985	0.818	1.167	0.857	0.959	18.254
116	218.051	155.774	71	229	831.863	150.146	58.311	18.176	15.28	4.427	0.806	1.19	0.84	0.934	13.279	16.356																		10	139.274	172.708	85	233	1910.85	301.393	44.692	14.477	12.25	12.584	0.876	1.182	0.846	0.985	11.962
119	235.251	157.068	75	231	772.939	149.605	56.876	20.098	14.909	136.685	0.914	1.348	0.742	0.995	13.433	19.679																		13	232.377	174.703	76	244	1672.76	275.029	59.994	20.052	14.756	169.168	0.811	1.359	0.736	0.941	12.75
122	313.088	153.181	64	231	757.798	136.852	66.623	21.605	18.458	92.21	0.886	1.17	0.854	0.993	18.966	17.274																		16	212.994	176.426	78	239	1683	287.677	57.523	19.887	13.638	50.221	0.809	1.458	0.686	0.978	13.1
125	253.54	161.198	83	236	649.912	137.51	60.939	21.732	14.86	145.67	0.858	1.462	0.684	0.976	16.967	15.45																		19	236.842	179.891	94	234	1712.25	263.824	63.423	23.325	12.929	109.512	0.74	1.804	0.554	0.94	13.88
128	285.981	150.733	60	235	630.655	123.359	63.024	22.272	16.354	7.397	0.905	1.362	0.734	1	14.519	21.453																		22	226.606	169.377	67	228	1535.63	252.578	55.882	19.418	14.86	157.672	0.912	1.307	0.765	1	15.078
131	183.542	158.67	77	234	611.826	120.61	50.743	17.497	13.361	151.904	0.896	1.31	0.763	1.001	16.25	13.071																		25	352.268	162.584	73	229	1358.66	248.469	72.387	25.874	17.336	58.658	0.845	1.492	0.67	0.982	16.411
134	424.236	143.833	47	239	482.131	171.916	77.617	26.839	20.133	118.691	0.885	1.333	0.75	1.003	20.105	24.198																		28	235.317	159.912	74	225	1445.96	228.974	58.693	18.686	16.036	127.09	0.858	1.165	0.858	0.974	15.962
137	267.148	153.984	73	241	524.308	169.763	62.559	20.369	16.705	92.04	0.858	1.219	0.82	0.992	19.818	15.871																		31	171.397	162.689	77	237	1259.25	247.819	53.227	19.86	10.989	146.648	0.76	1.807	0.553	0.981	11.455
140	345.528	158.137	65	239	537.74	182.817	71.574	24.495	17.967	10.301	0.848	1.363	0.733	0.971	17.531	21.942																		34	128.929	164.458	78	229	1244.1	242.564	45.635	15.605	10.52	159.055	0.778	1.483	0.674	0.924	8.805
143	244.395	160.461	84	221	469.911	142.648	60.632	22.226	14.006	147.615	0.835	1.587	0.63	0.977	13.783	22.331																		37	197.423	161.792	74	236	1438.38	267.964	55.811	20.582	12.214	28.508	0.796	1.685	0.593	0.999	12.557
146	115.176	149.3	91	212	477.024	133.308	39.983	13.49	10.875	165.006	0.905	1.24	0.806	1	10.563	13.137																		40	137.967	168.996	90	223	995.042	180.291	45.746	16.808	10.452	68.685	0.828	1.608	0.622	0.998	14.646
149	123.45	150.877	83	216	486.539	138.581	41.104	13.983	11.245	79.96	0.918	1.243	0.804	0.999	13.282	10.744																		43	132.305	171.604	77	230	978.663	204.853	45.21	14.009	12.026	54.218	0.813	1.165	0.858	0.974	11.829
152	128.893	163.389	89	228	527.314	126.46	42.87	14.965	10.97	62.412	0.881	1.364	0.733	1	14.55	10.25																		46	197.531	180.652	78	237	1006.9	172.993	54.78	18.508	13.59	136.91	0.827	1.362	0.734	0.968	18.221
155	359.572	164.167	64	237	503.151	158.294	70.784	24.037	19.053	52.861	0.902	1.262	0.792	1	17.573	22.573																		49	171.724	180.158	89	232	1006.87	210.108	52.378	20.085	10.887	86.955	0.787	1.845	0.542	1.006	19.81
158	455.915	141.149	61	231	473.475	194.571	79.601	25.8	22.507	37.08	0.904	1.146	0.872	0.99	21.384	24.626																		52	178.584	163.829	84	219	902.479	188.856	60.606	23.311	9.755	171.295	0.611	2.39	0.418	0.863	17.267
161	307.971	159.176	75	240	367.006	178.582	68.517	24.533	15.989	90.394	0.824	1.534	0.652	0.976	21.208	14.609																		55	173.575	179.91	65	237	779.349	180.837	67.245	28.343	7.798	121.3	0.482	3.635	0.275	0.902	6.795
164	325.062	157.969	65	230	301.335	196.208	66.898	23.004	17.998	106.125	0.913	1.278	0.782	0.999	21.445	17.823																		58	177.06	167.045	84	229	804.412	184.221	50.207	17.619	12.796	62.324	0.883	1.377	0.726	1	17.859
167	328.764	161.768	88	229	226.787	215.512	70.374	25.686	16.302	153.899	0.834	1.576	0.634	0.994	13.098	26.275																		61	172.377	177.507	94	236	794.71	177.552	54.485	20.01	10.969	34.32	0.73	1.824	0.548	0.926	12.116
170	248.75	158.424	65	232	346.153	168.549	61.611	22.163	14.295	167.528	0.823	1.55	0.645	0.957	12.644	21.184																		64	92.232	164.19	80	232	831.312	177.875	36.783	11.685	10.05	157.685	0.857	1.163	0.86	0.999	9.569
173	460.378	167.585	67	237	331.332	216.078	81.082	28.46	20.604	170.981	0.88	1.381	0.724	0.984	27.26	18.5																		67	147.223	175.617	91	234	866.419	169.967	47.814	17.392	10.779	35.884	0.809	1.613	0.62	0.981	15.211
1	322.776	165.703	79	227	2210.03	233.335	68.379	21.308	19.294	78.511	0.867	1.104	0.905	0.999	18.461	21.248																		70	330.925	166.472	73	235	774.627	201.911	66.973	21.508	19.592	41.974	0.927	1.098	0.911	1.002	19.048
4	145.331	165.584	86	235	2223.96	224.809	55.051	20.684	8.949	166.993	0.603	2.311	0.433	0.944	9.124	22.41																		73	148.965	165.273	89	230	860.714	199.656	51.38	19.631	9.663	178.307	0.709	2.032	0.492	0.98	9.292
7	143.48	162.021	93	222	2219.38	213.784	47.251	18.818	9.711	7.622	0.808	1.938	0.516	0.98	8.352	17.969
10	107.556	159.199	80	232	2181.23	221.714	43.096	16.027	8.548	172.177	0.728	1.875	0.533	0.951	7.257	14.524
13	80.449	147.924	81	195	2089.06	235.694	35.404	12.407	8.259	96.945	0.807	1.502	0.665	0.989	8.257	12.206
16	125.627	147.234	89	212	2081.83	238.132	44.456	17.368	9.213	110.944	0.799	1.885	0.53	0.961	15.989	7.618
19	241.13	159.472	57	221	2255.17	230.479	58.371	20.468	15.005	141.327	0.889	1.364	0.733	0.993	18.664	13.074
22	154.367	158.359	78	227	2102.89	249.308	48.526	18.755	10.483	12.75	0.824	1.789	0.559	0.995	18.089	9.809
25	110.386	160.724	83	221	2005.77	247.476	39.169	13.45	10.453	142.252	0.904	1.287	0.777	0.996	12.851	10.522
28	142.718	160.202	93	215	2003.84	262.138	48.909	19.506	9.319	132.978	0.75	2.093	0.478	0.999	20.069	9.332
31	180.385	145.67	77	224	1456.42	249.856	50.522	17.12	13.42	171.749	0.888	1.276	0.784	0.986	16.25	15.075
34	218.16	154.143	82	215	1499.09	270.262	59.488	23.219	11.967	126.947	0.775	1.94	0.515	1	22.397	9.174
37	209.233	162.322	80	229	1416.88	214.2	66.583	19.669	13.549	32.86	0.593	1.452	0.689	0.876	15.848	18.81
40	211.628	158.425	85	223	1346.29	234.435	56.552	19.817	13.602	86.328	0.832	1.457	0.686	0.958	18.827	14.327
43	61.507	145.06	76	212	1358.33	231.702	32.612	13.139	5.963	177.108	0.727	2.204	0.454	1	5.278	12.21
46	246.899	168.533	79	235	1302.47	228.997	62.766	22.256	14.13	167.218	0.788	1.575	0.635	0.934	15.175	21.541
49	350.536	167.571	88	240	1297.16	212.159	71.013	26.29	16.983	55.617	0.874	1.548	0.646	0.993	16.302	25.275
52	246.573	150.328	74	229	1399.61	278.751	60.617	18.754	16.746	154.955	0.843	1.12	0.893	0.955	14.642	16.803
55	203.246	150.344	81	227	1349.01	264.943	55.057	19.398	13.345	145.128	0.843	1.454	0.688	1	13.195	15.194
58	236.122	153.526	86	216	1193.09	171.633	57.015	19.372	15.525	133.629	0.913	1.248	0.801	0.994	15.136	17.289
61	196.823	161.808	80	242	1203.63	186.145	57.31	19.98	12.547	88.98	0.753	1.592	0.628	0.911	10.487	16.59
64	298.827	149.045	80	228	1155.08	204.959	66.51	25.065	15.185	168.284	0.849	1.651	0.606	1.001	15.769	23.45
67	144.678	165.668	95	231	1122.57	178.027	50.875	15.977	11.534	50.825	0.702	1.385	0.722	0.88	11.88	10.895
70	376.119	168.795	93	231	1051.3	143.412	81.267	29.074	16.477	27.54	0.716	1.765	0.567	0.954	19.119	23.489
73	150.774	163.664	84	227	866.103	116.621	50.505	18.088	10.617	51.861	0.743	1.704	0.587	0.937	11.949	11.225
76	215.765	158.939	90	216	853.929	113.891	56.251	20.029	13.721	74.432	0.857	1.46	0.685	1	13.054	17.646
79	311.563	172.273	89	231	771.682	106.557	73.171	27.479	14.441	38.897	0.731	1.903	0.525	0.971	14.533	26.025
82	210.104	173.27	87	231	758.98	91.978	57.945	19.044	14.052	117.331	0.786	1.355	0.738	0.936	15.207	15.929
85	211.519	160.562	91	228	725.824	84.537	54.396	18.294	14.727	43.103	0.898	1.242	0.805	0.98	15.645	12.869
88	219.357	160.155	87	214	672.943	53.346	56.309	20.45	13.662	164.798	0.869	1.497	0.668	0.998	12.54	20.173
91	287.831	159.613	80	227	688.26	87.613	66.199	20.255	18.1	97.008	0.825	1.119	0.893	0.933	17.338	17.01
94	174.724	159.237	93	212	559.558	69.446	50.689	18.269	12.181	108.529	0.855	1.5	0.667	0.997	17.766	12.869
97	274.55	176.74	89	230	568.437	87.418	61.608	20.889	16.74	94.935	0.909	1.248	0.801	1	17.276	17.486
100	147.726	167.191	98	224	605.017	49.86	51.546	18.911	9.95	119.343	0.699	1.901	0.526	0.893	17.419	10.662
[truncated: 1 more columns]

## Sheet: Figure 3-lumenogenesis (2)
Bella II	Epiblast			Hypoblast					Epiblast Height							Hypoblast Height						Bella II	Epiblast Height							Hypoblast Height								Bella II	Epiblast Height						Hypoblast Height
Embryo 1	Area	Nuclei	nuclei/area	Area	Nuclei	nuclei/area		Bella II														Embryo 2																Embryo 3
z025	36226.2	136	0.00375419	35032.9	68	0.00194103		Embryo 1	z025	z030	z040	z050	60			z025	z030	z040	z050	60		z060	z070	z080	z090	z100				z060	z070	z080	z090	z100				z039	z050	z059	z069	z079			z039	z050	z059	z069	z079
z030	35524.9	147	0.00413794	33548.7	71	0.00211633			24.66	26.303	20.975	30.9	23.613			25.341	15.468	21.71	21.13	15.65		6.022	6.085	10.581	6.261	9.24				17.211	24.42	24.853	30.681	38.445				33.41	35.982	27.894	36.7	30.816			10.642	13.2	29.117	17.173	14.52
z040	35761.6	165	0.00461389	35095.7	69	0.00196605			29.459	30.09	31.899	37.388	34.849			23.171	23.544	24.234	20.724	14.098		8.91	10.246	17.771	8.977	11.22				27.132	21.71	21.305	30.71	27.562				46.229	50.546	39.259	45.463	48.827			8.413	10.895	14.475	21.284	13.923
z050	35425.9	164	0.00462938	31212.9	73	0.00233878			32.655	36.855	33.862	35.542	42.824			25.685	23.25	31.412	18.9	13.433		13.208	10.074	16.072	15.408	10.885				21.089	20.975	26.605	30.574	28.388				50.837	55.5	47.08	53.276	53.785			10.93	10.436	11.278	17.211	13.86
z060	39752	175	0.0044023	22266.8	79	0.00354789			31.792	36.631	28.05	35.376	47.976			21.45	27.086	21.755	17.611	12.134		11.069	16.827	17.771	18.668	12.609				22.758	32.185	27.452	35.908	30.108				54.96	56.53	47.969	61.138	58.117			10.357	9.593	7.844	14.61	9.988
									27.158	34.478	31.887	15.194	54.605			16.807	23.893	17.896	20.106	11.677		8.459	10.642	11.695	22.911	13.86				24.024	29.553	29.553	27.467	30.71				53.705	54.558	48.586	61.138	63.47			10.529	10.627	7.445	10.56	7.725
Bella II	Epiblast			Hypoblast					24.429	28.718	29.07	22.45	51.518			16.658	21.712	13.566	21.13	14.251		21.802	9.45	14.109	24.024	12.695				26.284	31.851	22.758	31.027	36.306				51.145	47.064	49.439	61.138	64.734			9.706	10.642	5.94	8.605	6.6
Embryo 2	Area	Nuclei	nuclei/area	Area	Nuclei	nuclei/area			28.067	26.452	25.08	19.14	45.583			14.758	19.871	12.836	20.619	9.593		23.965	12.17	21.089	33.165	11.297				23.631	32.232	19.811	29.999	43.938				43.521	31.956	46.843	52.8	65.006			10.436	14.554	8.056	9.988	5.977
z060	49830.6	154	0.00309047	48322.4	91	0.00188318			28.754	26.419	23.109	23.842	44.534			12.87	16.13	10.825	19.003	14.703		27.454	17.759	21.13	40.819	12.134				19.8	31.3	17.274	28.95	48.185				38.075	23.437	42.61	19.623	66.059			10.31	13.2	12.277	10.663	4.667
z070	48928.4	162	0.00331096	58335.3	122	0.00209136			27.038	25.951	22.856	23.138	39.737			15.237	14.217	11.512	21.284	23.613		31.307	21.549	23.053	41.164	18.679				22.058	32.401	18.207	26.704	42.471				30.592	29.117	35.695	19.185	59.334			12.387	17.268	16.7	11.545	3.3
z080	49930.2	153	0.00306428	62907.1	112	0.0017804			25.262	25.672	23.335	24.491	33.374			27.006	10.56	13.138	18.409	38.79		39.908	22.882	21.549	47.831	14.934				23.25	26.939	25.672	16.301	41.111				38.61	32.501	29.926	25.816	62.87			8.637	12.143	17.425	12.277	5.442
z090	44688.2	145	0.0032447	61858.8	132	0.00213389			25.995	28.05	21.284	24.205	24.844			43.938	15.309	15.542	20.724	24.759		39.908	23.659	18.255	47.323	16.394				27.092	26.176	25.706	15.743	29.926				38.086	49.425	23.945	29.047	33.654			9.007	13.352	15.653	14.475	6.891
z100	50739.1	176	0.00346872	64143.2	114	0.00177727			16.411	25.476	22.911	19.623	25.399			70.766	22.522	19.279	22.45	27.698		48.358	23.659	22.479	35.333	21.79				29.316	33.924	26.284	19.953	20.367				45.051	47.374	21.46	37.172	22.758			10.488	12.277	14.647	9.45	5.026
									31.559	19.501	22.149	20.149	23.335			79.286	52.503	23.325	21.579	38.156		48.358	29.516	22.44	50.889	27.738				30.231	35.148	33.53	26.375	24.288				54.666	48.653	22.674	44.865	41.679			11.705	12.942	11.014	9.264	6.085
BellaII	Epiblast			Hypoblast					38.845	16.384	21.061	20.492	29.047			87.996	62.724	32.35	37.943	29.238		51.375	30.453	29.047	48.88	36.984				32.042	49.377	26.728	28.195	14.407				57.302	35.427	41.675	48.791	43.625			14.247	12.975	11.88	7.947	7.697
Embryo 3	Area	Nuclei	nuclei/area	Area	Nuclei	nuclei/area			42.836	19.847	18.673	21.79	38.314			90.059	73.199	54.521	47.323	18.911		52.274	33.976	31.3	48.049	41.333				27.853	43.204	21.325	30.787	22.442				57.557	34.75	47.484	49.125	41.585			12.648	13.86	13.63	10.925	7.697
z039	47901.3	205	0.00427963	19383.1	45	0.00232161			42.989	30.362	18.492	31.707	35.695			90.29	79.422	54.696	60.151	22.732		49.589	33.079	45.75	52.219	47.046				27.728	21.79	19.855	32.768	26.089				55.945	43.3	40.261	40.454	41.111			10.56	16.224	14.732	17.122	9.519
z050	45738.8	171	0.00373862	22968.9	63	0.00274284			42.272	37.408	14.832	44.24	36.153			92.424	74.379	65.948	64.237	16.827		50.061	33.105	47.831	47.58	65.876				22.421	19.411	23.585	29.553	21.089				56.252	48.241	34.736	34.072	34.63			14.051	15.144	15.054	28.556	10.053
z059	45255.8	172	0.00380062	23730.2	47	0.0019806			40.708	37.864	25.132	46.902	37.973			95.785	81.21	66.567	70.271	17.211		45.637	33.976	50.597	41.079	61.532				21.058	20.503	26.507	25.27	14.703				56.299	52.103	34.988	19.8	24.879			12.523	13.69	15.45	28.927	6.6
z069	47181.6	176	0.00373027	26201.8	55	0.00209909			42.5	42.569	33.345	46.879	40.294			95.212	87.882	70.528	78.351	18.305		49.589	33.4	49.125	38.856	63.498				28.195	31.549	31.132	32.474	26.573				56.699	55.299	27.422	20.149	18.668			14.098	16.072	21.735	32.401	9.922
z079	50050.8	210	0.00419574	22417.2	51	0.00227504			49.047	43.079	32.73	46.275	40.454			93.586	79.007	70.476	84.328	20.975		43.56	38.035	36.611	30.108	57.241				27.475	19.185	26.605	57.059	41.234				53.211	56.445	26.963	25.748	20.073			17.725	15.816	27.18	37.579	13.86
									53.62	44.662	36.396	47.593	43.292			94.555	78.721	75.089	74.343	26.923		40.59	42.661	28.079	30.13	66.182				27.822	14.963	23.659	62.282	44.998				55.771	56.145	27.751	32.185	24.66			18.174	18.302	25.1	44.578	16.71
10262	Epiblast			Hypoblast					50.226	40.419	42.425	50.316	45.271			92.69	99.911	76.499	68.843	32.355		36.989	43.804	35.719	31.438	58.174				29.017	21.549	25.672	69.526	44.457				53.866	57.828	32.36	33.976	31.355			17.122	14.205	31.001	53.313	23.851
Embryo 2	Area	Nuclei	nuclei/area	Area	Nuclei	nuclei/area			45.175	38.514	44.574	46.43	50.614			81.041	92.368	77.172	60.19	35.753		30.158	46.669	40.207	29.435	58.095				29.137	31.355	22.333	75.497	51.042				54.515	57.693	34.769	37.903	38.286			12.453	15.227	35.427	54.688	32.655
z040	24330.8	81	0.00332912	6153.4	27	0.00438782			59.431	49.001	43.224	47.812	52.747			71.036	90.702	78.682	84.853	37.476		31.88	46.374	43.935	29.494	45.239				38.24	33.654	23.585	71.84	54.92				54.326	56.034	39.71	40.669	35.579			10.708	16.962	36.676	60.838	34.453
z035	26410.3	109	0.00412717	6250.21	36	0.00575981			61.05	47.287	43.13	47.323	52.595			66.317	87.877	87.848	89.029	37.548		31.447	41.914	46.229	30.802	40.18				41.344	38.676	28.594	74.1	53.461				55.789	57.9	47.8	51.805	42.533			14.278	25.257	39.673	63.074	38.086
z030	30082.8	104	0.00345713	7319.5	48	0.00655783			57.429	43.94	42.656	47.762	52.826			68.151	79.344	91.109	90.133	38.582		26.137	41.032	41.428	33.654	37.267				46.148	40.092	42.661	75.989	51.549				64.495	56.876	48.235	51.412	52.157			21.994	26.203	39.717	64.129	36.246
z025	31805	98	0.00308128	8140.49	43	0.00528224			52.407	40.325	36.372	48.003	50.061			69.121	53.887	93.086	83.424	42.982		25.24	44.71	32.417	33.718	34.145				35.92	38.822	46.205	77.883	48.712				68.253	57.127	51.287	55.554	51.098			31.764	29.199	40.476	61.987	34.244
z020	27387.9	103	0.00376078	8078.42	40	0.00495146			51.023	38.055	36.372	47.064	48.724			63.991	41.349	88.505	84.665	43.385		25.911	47.087	34.391	35.524	33.206				32.768	43.938	50.923	75.165	50.248				76.869	61.138	54.114	53.276	54.557			28.649	28.081	41.816	50.199	38.006
									49.117	40.611	44.662	46.99	50.313			61.883	56.085	82.12	84.586	41.539		28.036	46.181	25.572	38.828	30.498				44.632	62.24	50.953	72.194	54.235				70.227	56.275	54.649	50.618	54.221			31.027	26.089	42.948	52.689	46.341
									46.023	31.132	43.472	49.465	51.501			67.875	77.348	84.712	83.322	48.457		31.087	37.013	24.205	39.622	31.057				34.225	61.479	57.268	68.602	57.151				68.641	58.523	55.196	59.918	63.336			29.087	27.777	39.526	52.002	49.319
									44.745	38.532	51.973	45.583	48.841			58.774	67.756	81.491	75.234	48.317		32.125	31.027	25.391	40.438	25.774				47.323	63.198	74.746	72.615	56.838				53.671	55.855	58.35	54.7	62.613			27.174	35.154	45.507	57.264	52.676
									41.238	60	51.603	47.087	49.077			47.918	79.475	83.818	24.169	54.374		34.636	33	18.911	41.95	29.709				40.309	66.918	79.991	76.109	58.014				61.738	58.215	63.134	53.834	59.316			31.632	35.254	47.006	51.653	55.573
									43.705	55.832	52.304	50.781	47.259			38.259	71.956	89.606	19.59	51.145		41.177	31.438	26.009	37.568	32.831				35.333	70.605	83.092	82.698	54.121				57.082	52.069	62.517	56.498	61.323			29.37	36.153	51.295	52.407	61.649
									44.116	55.586	54.326	50.515	46.419			28.374	61.605	90.98	35.03	56.252		35.419	23.502	24.75	35.086	30.564				43.103	70.171	81.555	86.369	48.555				57.843	52.412	60.996	59.693	61.706			30.562	40.515	51.107	43.299	57.658
									42.932	49.527	52.412	57.556	45.128			23.79	49.183	89.059	37.364	56.816		38.099	28.503	27.738	36.539	31.211				48.724	77.164	83.466	93.161	48.231				63.451	52.219	55.657	59.766	61.706			31.599	37.019	55.156	37.805	58.117
									46.647	53.733	55.917	62.585	43.521			18.255	35.542	86.241	31.132	57.976		40.819	31.3	34.387	39.029	32.321				63.887	80.997	90.217	91.369	51.608				61.228	54.578	59.151	59.33	62.71			25.869	38.298	54.422	35.792	55.156
									44.891	53.096	49.357	65.606	52.69			19.211	34.301	79.143	30.816	60.317		39.001	30.858	31.438	41.955	30.453				70.472	82.606	87.522	95.369	50.834				60.849	57.318	60.131	56.764	63.264			25.869	40.595	51.785	41.111	49.465
									41.81	50.717	53.084	54.696	53.872			19.313	31.19	60	32.401	62.324		38.508	29.494	33.296	44.121	32.763				67.778	77.476	80.414	99.266	56.461				60.353	55.74	60.293	58.338	62.88			23.024	31.807	45.196	41.976	50.799
									39.864	50.541	49.241	52.866	51.911			23.262	28.504	55.311	33.026	59.77		41.07	31.027	35.273	43.264	39.7				57.979	79.748	82.023	95.927	63.657				51.548	54.969	59.497	66.82	56.775			26.27	45.875	39.761	44.666	46.487
									59.438	49.038	48.19	53.951	52.761			26.137	24.89	50.562	29.309	59.192		42.982	31.153	38.156	43.027	44.865				59.944	78.781	79.532	95.884	69.501				40.26	55.773	51.4	61.578	58.293			20.54	43.842	43.731	40.282	42.976
									74.25	45.229	50.92	59.693	53.721			22.904	19.151	35.148	20.724	56.699		42.742	30.223	38.35	41.116	43.536				62.505	81.169	83.906	89.847	75.136				47.641	54.161	56.202	65.974	60.064			21.019	42.293	47.704	42.178	31.632
									53.522	48.38	46.261	36.45	59.482			27.156	15.636	29.208	16.058	57.436		41.07	33.976	37.343	40.081	42.222				66.595	77.852	84.773	98.375	76.336				55.138	51.911	52.764	63.036	61.638			26.305	43.531	44.187	45.712	37.172
									53.142	47.232	39.739	52.722	60.166				14.654	27.006	19.242	50.799		38.445	33.079	39.737	34.648	41.794				58.234	72.531	91.226	98.342	82.27				56.05	51.46	44.354	63.665	60.849			24.529	34.775	34.143	48.234	32.347
									48.558	49.798	44.688	56.775	60.67				9.61	20.59	21.417	46.791		38.813	36.895	35.542	29.464	38.122				55.397	67.372	90.769	91.742	85.597				52.97	52.536	52.702	67.453	55.917			24.002	32.995	35.695	44.534	36.984
									42.85	49.791	42.575		58.207				13.2	18.506	20.073	39.116		37.828	37.527	38.076	37.172	36.771				52.506	58.084	90.596	93.097	91.324				55.63	53.155	57.292	61.829	59.032			21.184	30.895	43.969	47.525	33.026
									27.598	48.112	50.177		55.621				13.067	17.933	20.203	45.455		35.764	40.325	38.264	41.164	36.355				54.764	67.349	87.758	89.22	92.346				52.841	61.228	57.787	61.195	59.842			23.053	29.682	35.593	48.724	34.98
										49.68	48.42		58.815				19.222	17.036	25.502	49.461		34.65	37.16	39.908	40.043	36.891				58.773	73.967	87.882	81.277	91.369				50.265	61.331	61.612	52.854	59.696			20.348	25.444	39.761	47.157	34.072
										49.319	49.918		66.173				25.399	16.911	35.079	51.949		34.707	32.848	39.526	38.371	40.386				60.353	80.523	90.737	80.79	93.834				51.205	61.071	56.377	54.891	56.948			23.439	31.057	31.933	53.493	32.582
										48.023	50.183		16.729				21.325			51.361		37.828	32.848	40.611	35.135	40.325				60.508	73.932	90.632	72.242	92.745				45.774	57.942	56.33	52.407	56.821			24.201	35.794	40.321	54.493	34.83
										40.563	53.231		30.254							49.658		35.859	37.568	39.651	37.054	38.405				60.996	72.627	88.018	63.046	94.382				47.416	57.277	55.661	50.769	56.764			28.001	43.512	47.157	55.066	28.655
										39.303	51.389		39.453							48.054		38.086	36.539	39.59	39.688	37.568				55.789	72.612	87.272	53.431	91.431				47.658	53.265	55.067	52.506	54.796			32.909	45.966	54.578	53.627	26.801
										50.424	49.357		48.556							43.08		37.476	39.23	42.553	38.286	36.307				48.41	62.731	90.379	39.363	93.804				42.129	55.935	52.974	53.862	52.144			35.005	49.918	58.164	51.548	25.502
										58.918	46.661		66.742							36.453		37.476	40.384	42.488	38.286	37.434				50.355	56.162	86.053	27.132	96.695				54.154	53.072	54.55	51.552	53.497			35.753	53.232	58.485	47.391	24.205
										62.543	53.551									25.681		35.086	44.812	44.329	36.306	41.409				50.592	61.469	91.799	17.324	95.728				57.991	51.76	48.271	49.5	55.632			49.419	53.196	59.643	40.984	21.213
										55.007	63.58									28.581		34.763	40.384	41.618	38.331	43.605				51.901	63.528	89.76	21.254	100.044				56.647	54.521	49.125	52.219	53.789			34.587	52.619	56.895	38.671	21.82
										46.638	54.635									29.104		30.562	39.495	41.329	38.484	41.585				54.221	47.157	83.82	23.25	90.459				53.562	55.519	40.984	54.76	51.901			56.05	52.974	53.171	37.504	19.811
										41.786	43.164									27.342		34.876	39.95	45.774	39.798	44.61				52.29	45.959	79.225	29.883	93.097				56.431	55.449	25.793	55.917	46.224			60.166	58.263	52.266	25.774	17.93
										27.894	37.107									24.809		37.905	39.737	45.012	39.495	44.264				48.185	39.737	71.475	25.74	89.11				56.445	55.779	58.032	51.75	44.274			61.522	59.861	47.85	17.16	14.758
											27.507									25.615		37.905	39.737	44.329	45.117	43.23				44.899	39.208	58.174	30.702	85.143				55.935	46.2	62.114	50.229	46.604			59.438	60.949	44.756	5.321	11.898
																				25.572		38.661	38.962	43.264	42.101	37.621				55.757	39.379	58.114	21.969	85.15				55.303	32.697	63.949	54.923	44.71			59.842	57.935	39.08	13.985	6.5
																				27.787		37.777	36.354	45.731	43.239	36.984				49.938	31.355	53.789	26.375	79.904				54.37	53.441	54.269	46.86	39.606			60.777	58.417	36.553	9.45	6.5
																				30.046		42.982	36.45	44.04	39.71	42.344				58.275	26.176	43.645	19.811	75.252				56.669	53.717	51.4	49.855	46.205			57.886	55.559	29.079	11.751	6.6
																				24.44		40.724	36.45	45.469	34.855	39.711				48.035	32.501	33.079	20.203	60.849				57.606	48.468	51.533	50.781	43.64			59.475	54.377	27.38	7.016	4.667
																				28.754		45.928	41.768	43.038	37.568	42.067				44.982	31.438	33.924	17.688	56.414				53.62	55.77	46.698	48.185	43.884			55.395	49.568	16.116	8.056	4.226
																				27.03		43.686	42.261	44.206	38.484	39.711				45.516	27.092	23.335	19.495	49				50.937	58.433	50.756	46.599	44.734			50.889	45.086	20.302	9.988	8.977
																				22.923		48.617	39.798	44.206	37.265	37.973				33.712	20.073	22.873	22.904	54.305				50.342	60.849	53.191	44.062	41.201			55.779	42.698	13.15	15.854	9.24
																				25.1		43.351	41.601	41.711	36.306	37.383				26.201	23.325	17.832	33.4	46.748				54.714	58.01	55.259	42.168	45.151			49.2	38.661	12.44	13.86	12.609
																				22.316		43.098	38.28	37.973	39.208	36.45				31.549	27.452	25.27	29.93	41.333				54.514	53.718	60.264	43.705	51.737			48.63	31.867	10.774	10.56	21.498
																				23.339		42.38	38.331	34.982	35.664	37.057				35.005	23.25	20.619	31.544	22.479				50.183	49.058	58.592	45.583	49.833			44.424	28.128	9.103	7.92	15.45
																				25.751		39.208	40.282	36.044	32.608	34.548				26.605	18.338	22.71	32.577	19.953				46.45	50.871	57.205	41.259	45.363			42.703	24.66	8.452	9.45	7.379
																						40.099	38.422	39.408	29.926	35.655				33.615	25.219	16.827	29.638	24.429				43.776	47.986	57.844	32.501	41.768			37.138	21.77	8.348	11.22	12.044
																						23.335	36.783	40.369	29.883	35.753				32.205	27.467	19.601	31.647	29.107				38.848	46.352	56.197	34.097	32.347			34.636	16.895	10.81	12.747
																						25.089	32.508	39.997	21.549	36.682				28.95	29.999	28.141	29.117	34.636				32.017	44.982	55.173	33.217	30.475			29.472	15.895	11.88	19.69
																						28.374	34.548	43.23	25.201	34.648				35.03	30.367	30.787	29.175	36.156				28.472	41.307	52.903	35.036	33.808			29.638	10.885	7.597	25.883
																						29.238	28.102	39.931	26.605	35.384				36.402	32.474	6.226	27.278	33.66				27.879	39.382	52.244	44.515	38.149			24.626	8.15	6.305
																						34.548	24.205	39.612	26.939	36.707				35.03	38.552	10.331	28.451	37.527				34.587	33.932	58.544	48.342	35.129			15.287	9.812	5.639
																						35.254	24.214	43.605	28.95	38.002				20.503	33	4.805	36.296	38.676				41.941	20.073	56.217	44.671	37.3			13.876	8.879	7.823
																						31.287	20.871	42.015	26.001	37.92				31.282	26.704	8.348	37.805	28.342				47.991	26.909	57.481	36.966	40.797			10.81	8.855	11.21
																						21.297	20.471	38.724	31.355	37.16				31.232	24.949	11.22	40.605	20.661				48.312	27.126	53.385	27.57	52.477			6.993	4.759	12.938
																						25.685	17.16	43.292	28.95	35.794				45.559	26.201	9.193	31.071	20.073				49.321	29.227	54.386	26.284	54.377			6.138	4.403	21.812
																						24.487	34.022	41.44	31.927	34.272				40.626	24.286	8.879		16.866				52.056	31.559	50.615	39.39	60.767			5.218	4.994	31.393
																						20.073	35.002	33.932	33.731	35.254				35.481	26.605	9.38		21.417				89.627	43.58	50.412	46.242	62.072			5.773	4.62	20.503
																						23.243	37.408	35.365	23.797	34.341				42.633	21.79	12.609		21.417				85.547	31.461	50.937	56.1	62.173			7.844	4.725	13.348
																						26.135	38.661	39.766	29.663	34.097				40.179	22.758	20.332		23.335				78.082	21.939	49.743	62.072	62.724			8.605	7.416
																						26.493	35.458	37.335	30.453	30.349				41.769	25.115	35.518		25.63				64.031	16.361	48.707	55.456	58.81			8.637	9.169
																						26.892	34.124	37.691	28.009	28.128				40.841	31.707	25.27		31.687				59.475	21.692	38.224	52.14	53.211			11.88	5.903
																						23.027	35.073	39.622	29.472	28.313				38.34	33.007	26.284		41.333				44.397	35.427	42.524	46.205	47.525
																						25.391	31.071	40.968	26.375	28.249				27.062	27.728	29.824		35.774					57.556	39.32	39.6	47.525
																						24.75	26.486	39.634	25.132	28.655				31.272	29.07	22.958		34.097					71.152	34.258	33.007	36.783
																						28.893	31.308	38.975	25.476	28.313				41.238	26.4	28.503		32.722					74.638	32.763	25.219	29.405
																						23.696	33.958	40.095	26.009	28.141				32.503	24.456	34.986		35.114					74.584	33.615		20.556
																						22.501	30.766	36.029	30.021	29.658				26.176		36.45		28.939					70.913	32.377		14.654
																						19.515	31.287	36.439	26.009	42.195				27.056		24.42		26.665					66.434	30.015
																						11.22	31.078	39.451	26.375	40.809				26.927		34.421		29.553					58.588	53.718
																							25.461	35.715	26.276	40.24				31.376				40.669					51.608	48.342
																							27.886	36.843	30.158	34.636				25.77				32.685					41.915	45.573
																							26.338	34.849	13.101	37.639				28.102				27.746					26.616	43.386
																							30.424	35.83	14.963	44.881				28.449				28.174						34.412
																							32.112	36.205	13.542	48.881				18.81				21.655						19.59
																							36.975	35.619	13.876	48.342				24.099				18.554						20.526
																							33.924	31.35	13.2	47.2				28.05				23.988						34.568
																							36.636	25.444	17.362	45.516				32.582				23.451						60.646
																							34.844	27.382	14.52	38.768								21.802						69.087
																							30.11	28.197		38.484								23.762						65.077
																							35.419	36.237		38.093								29.057						63.295
																							33.85	35.335		38.828								26.803						60.512
																							36.676	36.524		40.548														56.113
																							35.716	38.149		34.604														50.093
																							32.012	34.719		44.208														38.79
																							33.551	35.376		37.893														29.318
																							29.461	29.431		33.874														18.577
																							37.587	25.082		37.364
																							43.245	29.841		41.206
																							41.355	37.296		34.092
																							45.045	43.938		34.855
																							46.483	45.229		26.844
																							48.185	37.343		32.663
																							47.339	49.329		17.734
																							36.511	57.693		22.179
																							33.564	65.503		20.324
																							29.855	54.587		23.102
																							26.874	51.23		19.049
																							30.263	49.064		16.843
																							31.141	38.915		16.553
																							29.841	31.851		15.566
																							33.041	20.548		11.953
																							28.12	26.176		12.281
																							30.124	23.299		12.887
																							28.655	19.04		13.674
																							20.59	22.316		12.214
																							16.697	18.27		12.887
																							11.667	14.109
																							11.953	12.523
																							16.291	13.923
																							9.576	14.52
																							12.557
																							13.546
																							10.251
																							12.887
																							10.606
																							11.239
																							10.581

## Sheet: Figure 3 Nuclei (2)
Bella II - Embryo 1	border cells		Epiblast Cells			Bella II - Embryo 3	border cells		Epiblast Cells			Bella II - Embryo 2	border cells		Epiblast Cells			10262 - Embryo 2	border cells		Epiblast Cells
z025						z039												z020
	3.569		20.957				4.226		33.1			2.952			15.05						31.132
			33.322				5.026		43.636			2.333			14.49						37.395
	3.042		30.008				6.261		36.658			8.867			15.95						17.453
			34.876				6.407		30.787			2.214			28.349						34.143
	3.645		40.783				6.138		46.524			2.661			39.737						33.074
			15.963				7.267		32.79			3.113			31.027						38.35
	4.015		14.613				10.581		44.657			4.667			2.952						34.505
			37.536				4.015		51.965			3.113			31.3						37.536
	5.331		38.738				6.803		36.348			13.738			28.685						41.44
			33.564				2.82		41.049			2.214			31.988						31.232
	2.113		37.989				4.632		43.686			7.062			10.436						22.792
			37.434				7.947		31.632			10.166			10.663						30.059
	4.427		41.559				5.838		26.35			4.028			36.18						46.211
			31.087				1.867		49.453			11.55			7.379						42.015
			23.171				2.214		45.421			4.303			8.681						19.803
			8.681				2.82		38.361			2.113			4.174						26.738
			8.737						47.676			5.321			40.909						38.633
			17.933						38.24			4.226			17.611						48.85
			14.327						53.007			6.682			26.728						23.109
			45.249						37.874			13.726			19.242						39.935
			28.74						23.29			4.488			34.855						49.554
			13.69						34.072			4.028			12.747						29.377
			47.786						19.003			15.115			25.74						45.027
			27.771						13.055			3.848			30.158						49.939
			36.833						12.631			19.411			31.899						45.557
			18.876						42.369			4.488			10.663						27.158
			33.605						51.239			5.848			11.526						21.982
			30.676						50.615			12.475			21.417						37.466
			42.533						48.234			4.805			16.658						15.309
			39.202						42.267						13.364						20.905
			28.472						22.758						11.898						41.675
			22.169						28.702			or with all cells			10.331						47.235
			16.582						26.695						20.871						48.349
			35.739						32.117						19.623						36.117
			22.058						13.266						20.203						21.089
			17.049						13.958						8.452						27.659
			29.926						34.587						20.073						30.102
			20.463						45.689						22.058						37.963
			20.503						42.376						18.876						56.854
			22.149						25.995						24.349						27.392
			15.351						32.296						27.845
			32.468						35.101						23.797			z025
			32.2						47.471						23.091				6.575		29.716
			15.929						42.328						18.123				4.488		29.988
									14.703						28.009				3.848		31.211
z030	5.442		13.266						17.15						29.883				5.903		25.476
	8.117		13.021						15.083						21.284						34.769
	9.576		33.165						29.029						13						31.324
	2.952		17.036						37.108						28.349						34.63
	13.142		13.785						39.17						27.822						46.168
	4.015		39.623						34.83						11.22						34.949
	5.321		37.666						15.681						35.073						40.26
	8.25		19.043						16.988						30.475						41.303
	2.38		15.05						26.103						17.771						41.503
	11.22		43.038						23.102						31.216						50.683
			34.18						32.342						27.853						27.724
			28.816						42.602						34.905						56.159
			20.089						42.698						14.247						30.448
			21.915						39.667						37.626						44.958
			34.543						49.188						31.584						37.313
			43.336						15.854						31.376						45.889
			27.03						29.7						19.545						21.123
			38.203						42.245						19.321						45.9
			33.952						6.93						28.001						34.016
			33.889						14.19						28.001						58.263
			48.049						22.78						31.742						56.856
			21.289						30.697						8.605						21.43
			22.597						32.677						15.963
			28.816						32.401						29.16			z030
			26.728						41.585						33.237				4.632		22.607
			33.315						46.258						29.405				4.585		24.024
			51.501						48.841						27.751				4.226		34.988
			44.04						47.851						33.165				2.38		26.599
			31.549						52.507						14.58				3.113		26.095
			33.337						36.855						25.391				4.226		46.874
			39.17						49.786						32.768				7.482		44.599
			36.385						35.887						15.963						33.53
			31.549						23.409						16.327						30.617
			47.653						18.911						19.855						39.952
			46.949						18.506						29.137						30.362
			11.088						24.653						27.822						42.582
			24.34						35.056						12.134						48.514
			42.976												21.254						40.925
			42.958			z050									29.846						48.858
			37.828				8.197		18.448						21.13						40.891
			35.079				2.087		27.18						10.825						48.252
			43.741				6.2		20.793						14.654						28.803
			40.948				6.633		29.385						29.175						25.843
			29.191				9.927		40.524						32.722						11.297
			21.488				5.639		44.54						25.672						31.162
			32.037				4.226		45.818						34.148						39.359
			16.7				11.526		27.933						22.058						29.07
			28.468				6.226		35.273						23.842						43.969
			31.393						35.254						15.867						47.305
			17.122						33.506						35.079						34.587
			29.77						45.21						37.382						40.26
			18.027						45.503						14.032						29.641
			20.769						14.475						13.606						32.274
			34.269						51.337						28.472						24.642
			19.313						46.753						29.405						40.912
			31.714						10.565						29.926						36.345
			19.629						10.278						28.503						35.751
									40.017						38.269						35.324
z040	3.763		20.975						56.127						35.03						38.075
	3.645		32.577						31.036						4.226						23.762
	4.427		37.54						46.507						4.427						36.6
	3.25		16.648						47.283						5.026						17.036
	3.974		13.208						16.7						6.534						31.738
	2.577		34.258						47.918						5.026						27.008
	8.977		40.081						13.465						20.073						35.518
			19.855						7.982						33.165						38.34
			42.469						33.056						33.654						33.836
			12.836						19.781						43.909						27.728
			32.417						32.617						20.203						32.79
			35.129						26.427						8.056
			16.384						41.976						24.286			z035
			19.515						45.291						4.759			4.082			20.96
			38.975						30.681						37.335			4.29			32.922
			40.889						48.437						21.939			5.763			38.514
			20.324						33.506						5.321			4.427			39.296
			31.64						52.178						6.226			5.678			23.842
			15.514						32.823						10.885			3.508			19.825
			32.092						11.926						20.63			6.339			37.326
			29.746						4.667						15.309			4.872			32.119
			18.296						47.07						9.922			5.155			37.951
			26.338						42.61									7.704			35.654
			38.089						16.18						z070						41.915
			21.79						10.565						9.456						22.856
			34.145						41.382						10.774						28.145
			38.747						31.324						13.606						40.752
			40.261						34.336						15.227						40.932
			27.728						12.87						2.333						27.738
			39.22						44.206						30.398						37.343
			21.692						43.54						8.867						14.883
			9.061						38.418						2.214						25.547
			30.13						26.536						35.703						17.642
			39.109						35.402						41.053						29.921
			41.483						27.834						6.938						41.508
			29.857						40.45						10.627						43.771
			14.509						41.679						37.933						18.066
			23.074						35.715						9.007						35.938
			49.157						36.725						14.464						24.024
			36.037						28.571						27.342						26.975
			38.582						22.501						16.477						21.812
			44.197						49.884						24.906						17.425
			26.892						47.329						7.823						33.976
			15.468						20.793						23.024						28.95
			31.141						13.53						17.29						28.05
			41.884						27.392						15.065						23.409
			38.702						38.293						16.988						32.476
			29.355						24.642						26.874			z040
			34.949						12.25						23.091				4.585		14.475
			29.134						18.492						15.05				6.682		33.148
			29.731						35.005						14.001				3.508		43.241
			35.106						31.064						23.1				6.348		43.782
			30.833						32.677						20.988				4.95		44.789
			30.249						48.198						9.57				3.267		38.156
			17.189						53.485						18.042						38.724
			16.224						17.49						17.074						16.553
			27.188						26.732						30.676						37.032
			35.824						14.647						28.95						36.008
			13.266						15.05						22.169						33.33
			19.695						37.319						21.954						13.594
			30.576						40.26						25.212						29.416
			51.549						18.027						19.8						23.25
			50.134						34.849						10.166						20.302
			36.713						32.483						11.962						17.565
			46.212						44.254						10.187						13.2
									13.465						29.855						25.928
z050	4.725		21.284						29.965						30.158						16.341
	3.3		31.559						21.084						29.435						34.016
	9.061		18.951						27.787						27.062						33.992
	7		33.199						28.104						26.927						29.663
	4.596		19.45						32.071						29.905						33.797
	4.135		30.574						17.493						33.834						41.622
	3.3		36.57						18.123						28.922						35.751
	6.771		32.36												36.584						42.896
	3.267		33.266			z059									33.952						32.015
			41.177				4.488		19.77						30.16						44.662
			19.695				6.771		11.663						16.411						41.587
			32.881				3.734		28.816						15.212						46.647
			42.133				2.577		16.113						37.604						43.64
			42.859				2.721		19.074						26.573						49.611
			11.718				2.38		32.112						33.634						33.976
			41.679				11.393		9.812						25.255						33.76
			19.45				4.226		35.014						13.958						34.309
			36.658				6.058		24.34						18.813
			39.89				5.123		13.319						27.11
			43.311				2.007		27.677						31.887
			20.356				8.879		10.744						14.52
			34.963				3.554		32.215						24.092
			29.325				4.488		21.712						22.12
			43.099				5.462		44.618						15.212
			16.301				2.8		48.538						29.16
			30.9						15.514						31.106
			42.222						19.945						23.451
			41.329						29.316						30.119
			43.84						38.7						38.962
			20.518						48.975						34.03
			36.611						41.059						37.335
			41.915						53.993						38.286
			29.665						37.813						18.506
			43.542						40.941						26.452
			37.214						30.475						34.65
			30.335						17.324						37.383
			32.95						37.255						29.52
			40.299						38.626						28.282
			38.768						35.435						29.781
			32.663						14.286						17.611
			15.394						43.185						20.672
			35.162						29.555						29.95
			23.318						43.685						22.333
			8.15						29.817						27.475
			28.04						33.007						24.451
			28.411						39.952						26.001
			42.694						47.247						20.516
			17.568						52.316						23.437
			44.216						59.402						20.548
			31.412						42.322						29.316
			45.898						41.775						27.006
			54.956						35.013						16.183
			36.925						31.88						24.774
			30.678						55.5						21.712
			37.085						12.648						20.534
			26.034						27.06						17.981
			19.937						41.159						12.17
			19.937						15.184						22.198
									23.1						26.704
z060	3.042		23.131						33.686						11.288
	2.988		17.688						39.109						9.345
	7.597		31.738						34.183						15.939
	5.649		9.293						34.258						24.056
	5.412		26.536						17.315						16.387
	4.69		15.269						40.294						21.702
	7.29		14.909						33.105						22.45
			28.174						17.173						4.028
			23.514						31.132						13.303
			24.529						34.326						13.985
			14.58						25.186						22.729
			33.237						28.411						30.419
			26.278						40.04						13.138
			26.476						50.248						10.357
			37.019						38.35						20.724
			25.911						47.878						21.852
			16.661						35.005						2.661
			28.982						32.677						3.113
			32.508						47.53						4.667
			39.064						6.085						3.113
			29.731						39.359						43.038
			29.577						20.59						20.302
			10.545						12.523						38.508
			18.9						45.913						41.853
			25.391						44.501						13.738
			38.132						6.226						2.214
			24.171						32.066						36.489
			44.905						31.764						7.062
			40.017						21.991						10.166
			30.389						27.974						18.694
			26.361						38.666						7.823
			21.256						39.451						19.937
			37.195						31.195						28.944
			39.574												2.952
			46.494			z069									6.641
			25.681				7.597		23.299						13.465
			25.837				8.276		18.448						10.825
			8.58				8.662		19.134						14.005
			31.584				4.015		35.447						24.82
			45.459				7.927		14.236						27.816
			39.739				9.638		33.842						24.036
			37.963				10.529		43.405						25.1
			25.132				3.63		56.477						3.69
			23.924				2.31		33.135						6.27
			21.882				3.848		39.213						11.555
			15.054				3.508		39.469						3.96
			38.237				3.848		36.45						13.2
			42.503						33.135
			27.97						28.017						z080
			14.824						29.79						12.107
			12.942						33.662						6.2
			26.11						48.858						19.313
			44.187						53.134						2.087
			12.321						26.704						13.076
			28.605						30.424						22.979
			21.939						58.032						25.74
									58.032						20.897
									42.703						33.842
									14.736						49.303
									16.933						34.526
									25.412						39.336
									49.699						4.028
									54.286						11.55
									53.94						4.303
									21.86						2.113
									26.738						21.45
									39.109						18.761
									54.129						29.169
									49.171						17.074
									50.837						30.124
									47.982						5.134
									28.081						9.127
									11.898						15.184
									28.672						26.239
									10.096						14.941
									28.104						10.97
									32.898						10.774
									44.142						11.677
									52.312						19.601
									27.06						8.662
									47.905						7.982
									55.644						12.21
									36.951						14.703
									37.99						18.876
									25.257						23.82
									27.38						13.769
									36.092						16.609
									23.908						4.69
									33.074						5.639
									39.064						34.272
									45.117						32.577
									40.745						16.988
									18.527						16.13
									39.359						23.024
									7.92						16.183
									11.239						22.657
									20.484						21.43
									19.844						12.975
									21.78						26.452
									38.975						20.793
									43.91						26.433
									14.224						32.017
									32.823						24.429
									32.36						25.41
									16.765						15.843
									38.717						17.502
									25.852						11.898
									38.848						24.752
															31.412
						z079									26.803
							10.642		9.812						32.342
							2.661		22.073						35.664
							11.569		20.685						12.214
							3.974		35.838						33.059
							3.69		11.355						29.047
							9.661		9.175						34.004
							11.625		16.183						34.326
							4.759		31.057						4.29
							7.525		23.801						26.803
							4.082		11.436						32.871
							4.174		25.521						27.957
							5.155		24.308						36.553
									11.903						34.303
									19.225						13.594
									40.841						21.939
									48.556						32.147
									43.175						40.515
									40.375						29.422
									51.718						37.928
									49.117						25.298
									51.129						35.513
									16.7						14.377
									5.949						31.668
									12.17						15.895
									53.084						41.124
									48.33						39.109
									40.857						34.245
									7.844						31.44
									10.565						37.799
									23.299						26.203
									51.794						23.783
									34.587						35.291
									10.096						30.867
									21.77						25.257
									23.557						12.734
									32.995						21.123
									40.797						35.794
									46.874						24.805
									51.389						24.635
									32.015						29.119
									30.475						24.34
									32.093						27.525
									36.354						15.01
									18.586						24.487
									28.474						14.85
									28.803						10.524
									44.424						7.704
									41.449						9.38
									34.183						10.101
									25.77						8.413
									28.829						13.433
									17.036						17.453
									28.174						23.899
									38.79						12.17
									14.554						18.586
									17.518						32.037
									27.517						25.888
									39.931						27.863
									50.859						13.401
									55.441						4.015
									34.98						13.566
									48.317						21.084
									39.622						6.407
									27.72						5.321
									51.81						34.137
									48.841						28.489
									7.92						4.226
									35.646						6.682
									48.528						31.132
									39.952						13.726
									38.371						4.488
									47.713						4.028
									27.246						10.97
									26.02						14.569
									48.474						11.379
									35.376						4.226
									30.281						4.95
									35.378						18.694
									34.36						3.267
									14.58
									22.78						z090
									30.833						2.661
									10.642						15.115
									10.89						3.848
									37.303						19.411
									41.255						24.279
									18.509						20.998
															37.8
															43.431
															17.574
															44.717
															42.406
															46.049
															2.333
															20.516
															5.462
															15.688
															25.615
															45.066
															6.5
															14.658
															14.04
															10.97
															24.759
															45.316
															29.663
															34.453
															6.509
															3.987
															37.443
															25.827
															12.631
															21.488
															18.691
															11.921
															15.169
															24.272
															17.274
															20.619
															21.802
															13.401
															19.037
															29.175
															30.119
															26.939
															20.811
															31.143
															21.551
															25.921
															29.855
															32.367
															33.765
															22.333
															25.934
															29.972
															31.211
															33.153
															31.749
															13.69
															15.688
															9.007
															21.612
															28.388
															20.089
															21.284
															10.97
															24.739
															21.802
															10.56
															9.24
															17.823
															21.143
															31.523
															24.09
															32.677
															23.439
															11.225
															21.982
															21.297
															29.682
															13.852
															27.659
															34.137
															22.287
															26.27
															21.284
															7.237
															6.348
															20.685
															23.1
															31.487
															12.942
															21.619
															18.35
															16.843
															16.856
															23.659
															26.001
															8.712
															17.15
															15.184
															12.836
															8.916
															16.021
															11.962
															4.135
															3.863
															10.925
															23.091
															22.247
															10.053
															6.803
															18.911
															3.863
															17.425
															28.74
															4.488
															26.575
															16.856
															18.9
															5.848
															z100
															2.007
															4.44
															3.3
															2.64
															20.603
															0.33
															37.633
															48.506
															53.551
															17.324
															37.026
															44.632
															6.067
															16.384
															19.781
															32.337
															27.156
															41.329
															43.241
															56.764
															59.189
															52.574
															57.736
															53.385
															63.488
															10.93
															22.061
															13.017
															36.762
															8.886
															40.948
															12.44
															7.207
															9.927
															8.484
															14.02
															13.188
															21.389
															18.005
															20.313
															11.441
															25.476
															22.982
															23.039
															21.65
															23.806
															19.338
															25.549
															20.685
															22.792
															27.092
															13.433
															25.262
															33.618
															20.674
															12.566
															8.768
															37.057
															32.2
															32.803
															28.989
															31.502
															22.674
															29.525
															30.846
															28.191
															19.361
															28.367
															29.079
															19.481
															18.586
															31.412
															25.307
															28.483
															21.284
															20.484
															41.028
															41.613
															9.576
															17.502
															23.25
															40.745
															20.556
															26.781
															30.095
															30.692
															32.025
															32.017
															22.78
															24.44
															33.7
															25.74
															22.681
															30.988
															28.655
															31.642
															27.134
															13.69
															13.958
															22.982
															15.95
															16.843
															19.017
															14.703
															23.661
															23.376
															16.904
															20.385
															19.242
															26.55
															28.451
															23.299
															15.867
															24.688
															25.468
															23.074
															16.866
															17.302
															5.492
															16.827
															16.648
															18.415
															18.033
															21.338
															15.255
															15.05
															33.66
															3.848
															35.838
															20.324
															16.83
															2.214
															26.732
															32.401
															38.904
															19.651
															15.287
															10.81
															35.794
															37.343
															12.475
															4.805
															27.659
															8.681
															5.949
															16.807
															8.58
															9.246
															7.844
															8.309
															2.661
															2.64
															21.019
															36.843

[truncated: 3 more sheets: Figure 3 IF lumenogesis (2), Figure S7A, Sheet1]
